# Supplementary material for: Evaluation of the vaginal flora in pregnant women receiving opioid maintenance therapy: a matched case-control study
Source: BMC Pregnancy Childbirth. 2016 Aug 5;16:206. doi: 10.1186/s12884-016-1003-z (PMC4974689; doi:10.1186/s12884-016-1003-z)
Supplement: Additional file 1: — Dataset supporting the conclusions of this article. (XLS 2634 kb) [file 12884_2016_1003_MOESM1_ESM.xls]

## Sheet: daten
ID_M	ID_B	ID_A	OMT	ID_OMT	ID_Control	Geb	Partus	AbstrichZeit	Diff	Partus_age_rec	SSW_w	SSW_d	Mode	Birthweight	Perc_BW	LP	ET_LP	ET_US	LP_US	Vag_result	ABClass	Normal_new	Intermediate_new	NormalInt_new	BV_new	Trichomonas_new	Combined_new	Candida_normalint_new	Candida_normal_new	Candida_int_new	Abnormal_all_new	Candida_all	Normal_old	Intermediate_old	BV_old	Trichomonas_old	Combined_old	Candida_alone_old	RG	Flora	Candida_alone	Vag_date	Alive	Length	Perc_length	HC	Perc_HC	pH	APGAR_1
9520	10803	6415	0		1	1993-11-12	2009-01-01	71	202	15	41	0	0	3400	34	2008-03-20	2008-12-25	2008-12-25	2008-04-03	Sekret: RG I, normale bakterielle Flora, kein Hinweis auf eine Infektion	Normal flora	1	0	1	0	0	0	0	0	0	0	0	1	0	0	0	0	0	1	1	0	2008-06-13	1	52	45	35	44	7.06	9
10740	12160	9002	0		2	1984-06-08	2009-01-01	77	183	25	39	1	0	3300	32	2008-04-04	2009-01-09	2009-01-07	2008-04-16	Sekret: RG I, normale bakterielle Flora, kein Hinweis auf eine Infektion	Normal flora	1	0	1	0	0	0	0	0	0	0	0	1	0	0	0	0	0	1	1	0	2008-07-02	1	52	49	34.5	28	7.31	9
4267	4894	9192	0		3	1983-05-12	2009-01-01	74	198	26	40	6	0	3140	10	2008-03-27	2009-01-01	2008-12-26	2008-04-04	Sekret: RG I, normale bakterielle Flora, Mykose / Soor	Candida	0	0	0	0	0	0	1	1	0	1	1	0	0	0	0	0	1	1	1	0	2008-06-17	1	49	4	35	26	7.23	9
7953	9030	24392	0		4	1973-05-14	2009-01-01	76	192	36	40	2	0	3466	33	2008-04-01	2009-01-06	2008-12-30	2008-04-08	Sekret: RG I, normale bakterielle Flora, kein Hinweis auf eine Infektion	Normal flora	1	0	1	0	0	0	0	0	0	0	0	1	0	0	0	0	0	1	1	0	2008-06-23	1	50	12	36	62	7.22	9
6546	7459	2903	0		5	1978-06-22	2009-01-02	69	192	31	39	2	1	3040	21	2008-04-07	2009-01-12	2009-01-07	2008-04-16	Sekret: RG I, normale bakterielle Flora, kein Hinweis auf eine Infektion	Normal flora	1	0	1	0	0	0	0	0	0	0	0	1	0	0	0	0	0	1	1	0	2008-06-24	1	50	27	35	60	7.35	9
6848	7802	7073	0		6	1977-02-14	2009-01-02	84	179	32	39	4	0	2720	2	2008-04-02	2009-01-07	2009-01-05	2008-04-14	Sekret: RG I, normale bakterielle Flora, kein Hinweis auf eine Infektion	Normal flora	1	0	1	0	0	0	0	0	0	0	0	1	0	0	0	0	0	1	1	0	2008-07-07	1	48	2	33	3	7.34	9
1346	1562	23180	0		7	1978-05-31	2009-01-02	80	189	31	40	3	0					2008-12-30	2008-04-08	Sekret: RG I, normale bakterielle Flora, kein Hinweis auf eine Infektion	Normal flora	1	0	1	0	0	0	0	0	0	0	0	1	0	0	0	0	0	1	1	0	2008-06-27	1					7.13
4359	5000	24278	0		8	1972-06-28	2009-01-02	73	183	37	38	4	1	2983	25	2008-04-07	2009-01-12	2009-01-12	2008-04-21	Sekret: RG I, normale bakterielle Flora, kein Hinweis auf eine Infektion	Normal flora	1	0	1	0	0	0	0	0	0	0	0	1	0	0	0	0	0	1	1	0	2008-07-03	1			34	36	7.27
6810	7762	19384	0		9	1974-06-27	2009-01-03	77	162	35	36	1	0	2808	52	2008-05-03	2009-02-07	2009-01-30	2008-05-09	Sekret: RG III, bakterielle Vaginose	Bacterial vaginosis	0	0	0	1	0	0	0	0	0	1	0	0	0	1	0	0	0	3	3	0	2008-07-25	1	48	41	35	86	7.19	9
8819	10016	21798	0		10	1967-09-04	2009-01-03	83	185	41	40	2	0	3700	54	2008-04-01	2009-01-06	2009-01-01	2008-04-10	Sekret: RG I, normale bakterielle Flora, kein Hinweis auf eine Infektion	Normal flora	1	0	1	0	0	0	0	0	0	0	0	1	0	0	0	0	0	1	1	0	2008-07-02	1	54	71	34	11	7.29	9
7252	8264	9849	0		11	1987-06-15	2009-01-04	69	195	22	39	5	0	3060	19	2008-03-27	2009-01-01	2009-01-06	2008-04-15	Sekret: RG I, normale bakterielle Flora, kein Hinweis auf eine Infektion	Normal flora	1	0	1	0	0	0	0	0	0	0	0	1	0	0	0	0	0	1	1	0	2008-06-23	1	50	23	33	8	7.38	9
9488	10768	22854	0		12	1984-01-19	2009-01-04	64	201	25	39	6	0	3700	59	2008-03-22	2008-12-27	2009-01-05	2008-04-14	Sekret: RG I, normale bakterielle Flora, kein Hinweis auf eine Infektion	Normal flora	1	0	1	0	0	0	0	0	0	0	0	1	0	0	0	0	0	1	1	0	2008-06-17	1	51	26	36	66	7.28	9
9938	11272	16334	0		13	1976-02-20	2009-01-05	75	178	33	38	1	1	3810	86	2008-04-18	2009-01-23	2009-01-18	2008-04-27	Sekret: RG I, normale bakterielle Flora, kein Hinweis auf eine Infektion	Normal flora	1	0	1	0	0	0	0	0	0	0	0	1	0	0	0	0	0	1	1	0	2008-07-11	1	53	77	34	25	7.29	9
2816	3259	28868	0		14	1971-12-27	2009-01-05	74	186	37	39	1	3	2840	11	2008-04-10	2009-01-15	2009-01-11	2008-04-20	Sekret: RG III, bakterielle Vaginose	Bacterial vaginosis	0	0	0	1	0	0	0	0	0	1	0	0	0	1	0	0	0	3	3	0	2008-07-03	1	50	28	32	2	7.25	9
5263	6026	5736	0		15	1979-08-10	2009-01-06	74	186	29	39	1	0	4610	98	2008-04-07	2009-01-12	2009-01-12	2008-04-21	Sekret: RG I, normale bakterielle Flora, kein Hinweis auf eine Infektion	Normal flora	1	0	1	0	0	0	0	0	0	0	0	1	0	0	0	0	0	1	1	0	2008-07-04	1	51	32	35	43	7.32	9
7405	8427	11640	0		16	1984-03-07	2009-01-06	75	175	25	37	5	0	3510	72	2008-04-12	2009-01-17	2009-01-22	2008-05-01	Sekret: RG I, normale bakterielle Flora, kein Hinweis auf eine Infektion	Normal flora	1	0	1	0	0	0	0	0	0	0	0	1	0	0	0	0	0	1	1	0	2008-07-15	1	52	68	36	81	7.36	9
7933	9008	14724	0		17	1978-05-09	2009-01-06	78	182	31	39	1	0	3240	39	2008-04-17	2009-01-22	2009-01-12	2008-04-21	Sekret: RG I, normale bakterielle Flora, kein Hinweis auf eine Infektion	Normal flora	1	0	1	0	0	0	0	0	0	0	0	1	0	0	0	0	0	1	1	0	2008-07-08	1	52	63	34	31	7.3	9
8967	10181	2361	0		18	1976-04-05	2009-01-07	76	189	33	39	6	1	3070	18	2008-04-03	2009-01-08	2009-01-08	2008-04-17	Sekret: RG II, intermed.bakt.Flora	Intermediate	0	1	1	0	0	0	0	0	0	1	0	0	1	0	0	0	0	2	2	0	2008-07-02	1	52	55	33	8	7.32	9
2661	3083	3616	0		19	1966-04-27	2009-01-07	70	177	43	37	2	0	3300	73	2008-04-23	2009-01-28	2009-01-26	2008-05-05	Sekret: RG I, normale bakterielle Flora, kein Hinweis auf eine Infektion	Normal flora	1	0	1	0	0	0	0	0	0	0	0	1	0	0	0	0	0	1	1	0	2008-07-14	1	53	91	33	23	7.32	9
3630	4175	8620	0		20	1983-02-03	2009-01-07	82	181	26	39	4	0	3610	54	2008-04-09	2009-01-14	2009-01-10	2008-04-19	Sekret: RG I, normale bakterielle Flora, kein Hinweis auf eine Infektion	Normal flora	1	0	1	0	0	0	0	0	0	0	0	1	0	0	0	0	0	1	1	0	2008-07-10	1	53	61	36	69	7.39	9
10839	12276	8943	0		21	1976-09-01	2009-01-07	72	196	32	40	2	0	3510	51	2008-03-29	2009-01-03	2009-01-05	2008-04-14	Sekret: RG III, bakterielle Vaginose	Bacterial vaginosis	0	0	0	1	0	0	0	0	0	1	0	0	0	1	0	0	0	3	3	0	2008-06-25	1	52	51	37	94	7.35	9
9553	10837	14540	0		22	1968-01-23	2009-01-07	65	189	41	38	2	1	3070	36	2008-04-14	2009-01-19	2009-01-19	2008-04-28	Sekret: RG I, normale bakterielle Flora, kein Hinweis auf eine Infektion	Normal flora	1	0	1	0	0	0	0	0	0	0	0	1	0	0	0	0	0	1	1	0	2008-07-02	1	51	56	33	14	7.09	9
5997	6839	2074	0		23	1979-08-26	2009-01-08	78	190	29	40	2	0	3060	9	2008-03-26	2008-12-31	2009-01-06	2008-04-15	Sekret: RG II, intermed.bakt.Flora, Mykose / Soor	Intermediate + Candida	0	0	0	0	0	0	1	0	1	1	1	0	1	0	0	1	1	2	2	0	2008-07-02	1	51	22	34	11	7.35	9
10467	11853	2950	0		24	1975-08-30	2009-01-08	84	170	33	38	2	1	4370	98	2008-04-20	2009-01-25	2009-01-20	2008-04-29	Sekret: RG I, normale bakterielle Flora, kein Hinweis auf eine Infektion	Normal flora	1	0	1	0	0	0	0	0	0	0	0	1	0	0	0	0	0	1	1	0	2008-07-22	1	55	94	39	98	7.21	9
8522	9686	11631	0		25	1985-01-02	2009-01-08	77	189	24	40	0	0	4090	93	2008-03-25	2008-12-30	2009-01-08	2008-04-17	Sekret: RG I, normale bakterielle Flora, kein Hinweis auf eine Infektion	Normal flora	1	0	1	0	0	0	0	0	0	0	0	1	0	0	0	0	0	1	1	0	2008-07-03	1	53	71	37	95	7.31	9
8653	9833	17977	0		26	1970-08-27	2009-01-08	65	211	38	41	3	0	3420	34	2008-03-24	2008-12-29	2008-12-29	2008-04-07	Sekret: RG I, normale bakterielle Flora, kein Hinweis auf eine Infektion	Normal flora	1	0	1	0	0	0	0	0	0	0	0	1	0	0	0	0	0	1	1	0	2008-06-11	1	53	61	35	41	7.27	9
7161	8155	26063	0		27	1970-02-08	2009-01-08	70	182	39	38	0	1	3690	89	2008-04-20	2009-01-25	2009-01-22	2008-05-01	Sekret: RG III, bakterielle Vaginose, Mykose / Soor	Bacterial vaginosis + Candida	0	0	0	0	0	1	0	0	0	1	1	0	0	1	0	1	1	3	3	0	2008-07-10	1	51	60	37	98	7.32	9
5434	6218	28896	0		28	1987-09-13	2009-01-08	92	169	21	39	2	1	3460	58	2008-03-15	2008-12-20	2009-01-13	2008-04-22	Sekret: RG I, normale bakterielle Flora, kein Hinweis auf eine Infektion	Normal flora	1	0	1	0	0	0	0	0	0	0	0	1	0	0	0	0	0	1	1	0	2008-07-23	1	51	43	35	60	7.31	9
8045	9136	18225	0		29	1982-02-24	2009-01-09	77	63	27	22	0	0			2008-08-10	2009-05-17	2009-05-15	2008-08-22	Sekret: RG I, normale bakterielle Flora, kein Hinweis auf eine Infektion	Normal flora	1	0	1	0	0	0	0	0	0	0	0	1	0	0	0	0	0	1	1	0	2008-11-07	1
3750	4312	18977	0		30	1988-04-20	2009-01-09	98	151	21	37	4	0	2929	25	2008-04-21	2009-01-26	2009-01-26	2008-05-05	Sekret: RG II, intermed.bakt.Flora, Hinweis auf eine Infektion	Intermediate	0	1	1	0	0	0	0	0	0	1	0	0	1	0	0	0	0	2	3	0	2008-08-11	1	59	98	33	11	7.3	9
6396	7291	1021	0		31	1972-02-12	2009-01-10	86	173	37	39	0	0	2860	12	2008-04-17	2009-01-22	2009-01-17	2008-04-26	Sekret: RG I, normale bakterielle Flora, kein Hinweis auf eine Infektion	Normal flora	1	0	1	0	0	0	0	0	0	0	0	1	0	0	0	0	0	1	1	0	2008-07-21	1	51	46	33	11	7.4	9
1334	1550	24576	0		32	1977-06-20	2009-01-10	73	131	32	31	1	1	1530	33			2009-03-13	2008-06-20	Sekret: RG I, normale bakterielle Flora, Mykose / Soor	Candida	0	0	0	0	0	0	1	1	0	1	1	0	0	0	0	0	1	1	1	0	2008-09-01	1	40	27	28.5	28	7.29	8
4854	5565	28097	0		33	1964-09-01	2009-01-10	72	194	44	40	0	0	3340	38	2008-04-05	2009-01-10	2009-01-10	2008-04-19	Sekret: RG I, normale bakterielle Flora, kein Hinweis auf eine Infektion	Normal flora	1	0	1	0	0	0	0	0	0	0	0	1	0	0	0	0	0	1	1	0	2008-06-30	1	53	71	34	24	7.53	9
8803	10000	19637	0		34	1981-05-04	2009-01-11	72	188	28	39	1	0	2640	4	2008-04-12	2009-01-17	2009-01-17	2008-04-26	Sekret: RG I, normale bakterielle Flora, kein Hinweis auf eine Infektion	Normal flora	1	0	1	0	0	0	0	0	0	0	0	1	0	0	0	0	0	1	1	0	2008-07-07	1	49	15	32	2		9
775	909	9713	0		35	1982-09-01	2009-01-12	79	185	26	39	5	1	3180	18			2009-01-14	2008-04-23	Sekret: RG I, normale bakterielle Flora, kein Hinweis auf eine Infektion	Normal flora	1	0	1	0	0	0	0	0	0	0	0	1	0	0	0	0	0	1	1	0	2008-07-11	1	53	60	35	37	7.24	9
3212	3696	11368	0		36	1975-01-05	2009-01-12	72	175	34	37	2	1	3650	92	2008-04-25	2009-01-30	2009-01-31	2008-05-10	Sekret: RG I, normale bakterielle Flora, Mykose / Soor	Candida	0	0	0	0	0	0	1	1	0	1	1	0	0	0	0	0	1	1	1	0	2008-07-21	1	52	83	37	98	7.36	9
4763	5464	12209	0		37	1976-12-12	2009-01-12	70	193	32	39	4	3	2940	13	2008-04-07	2009-01-12	2009-01-15	2008-04-24	Sekret: RG II, intermed.bakt.Flora	Intermediate	0	1	1	0	0	0	0	0	0	1	0	0	1	0	0	0	0	2	2	0	2008-07-03	1	49	12	32	2	7.11	9
3889	4470	25358	0		38	1976-07-29	2009-01-12	78	194	32	40	6	1	3870	63	2008-04-01	2009-01-06	2009-01-06	2008-04-15	Sekret: RG I, normale bakterielle Flora, kein Hinweis auf eine Infektion	Normal flora	1	0	1	0	0	0	0	0	0	0	0	1	0	0	0	0	0	1	1	0	2008-07-02	1	50	9	35	26	7.2	8
3834	4411	1421	0		39	1971-09-28	2009-01-13	79	189	37	40	2	3	3980	77	2008-04-06	2009-01-11	2009-01-11	2008-04-20	Sekret: RG I, normale bakterielle Flora, kein Hinweis auf eine Infektion	Normal flora	1	0	1	0	0	0	0	0	0	0	0	1	0	0	0	0	0	1	1	0	2008-07-08	1	57	97	34	11	7.29	7
3555	4093	8752	0		40	1979-02-01	2009-01-13	64	204	30	40	2	0	3800	76	2008-03-14	2008-12-19	2009-01-11	2008-04-20	Sekret: RG I, normale bakterielle Flora, kein Hinweis auf eine Infektion	Normal flora	1	0	1	0	0	0	0	0	0	0	0	1	0	0	0	0	0	1	1	0	2008-06-23	1	53	68	34	22	7.16	9
8926	10134	13263	0		41	1974-04-17	2009-01-13	66	188	35	38	2	1	3980	92	2008-04-20	2009-01-25	2009-01-25	2008-05-04	Sekret: RG III, bakterielle Vaginose	Bacterial vaginosis	0	0	0	1	0	0	0	0	0	1	0	0	0	1	0	0	0	3	3	0	2008-07-09	1	53	75	35	50	7.28	9
5885	6716	317	0		42	1989-02-09	2009-01-14	78	181	20	39	0	0	3520	53	2008-04-12	2009-01-17	2009-01-21	2008-04-30	Sekret: RG I, normale bakterielle Flora, Mykose / Soor	Candida	0	0	0	0	0	0	1	1	0	1	1	0	0	0	0	0	1	1	1	0	2008-07-17	1	54	81	34	18	7.22	9
3666	4215	4398	0		43	1974-10-15	2009-01-14	104	125	34	34	5	1	1846	9	2008-05-15	2009-02-19	2009-02-20	2008-05-30	Sekret: RG I, normale bakterielle Flora, kein Hinweis auf eine Infektion	Normal flora	1	0	1	0	0	0	0	0	0	0	0	1	0	0	0	0	0	1	1	0	2008-09-11	1	45	27	29	2	7.33	9
9468	10742	7839	0		44	1984-05-06	2009-01-14	65	198	25	39	4	0	3750	66	2008-04-12	2009-01-17	2009-01-17	2008-04-26	Sekret: RG I, normale bakterielle Flora, kein Hinweis auf eine Infektion	Normal flora	1	0	1	0	0	0	0	0	0	0	0	1	0	0	0	0	0	1	1	0	2008-06-30	1	53	61	35	39	7.22	9
9753	11057	8309	0		45	1980-08-13	2009-01-14	68	184	28	38	0	1	2860	23	2008-04-23	2009-01-28	2009-01-28	2008-05-07	Sekret: RG I, normale bakterielle Flora, Mykose / Soor	Candida	0	0	0	0	0	0	1	1	0	1	1	0	0	0	0	0	1	1	1	0	2008-07-14	1	50	43	34	41		9
3900	4481	1415	0		46	1975-03-17	2009-01-15	100	154	34	38	2	1	2590	7	2008-05-01	2009-02-05	2009-01-27	2008-05-06	Sekret: RG I, normale bakterielle Flora, kein Hinweis auf eine Infektion	Normal flora	1	0	1	0	0	0	0	0	0	0	0	1	0	0	0	0	0	1	1	0	2008-08-14	1	50	39	33	14	7.31	9
6763	7709	13312	0		47	1981-12-06	2009-01-15	74	196	27	40	4	0	2940	5	2008-04-07	2009-01-12	2009-01-11	2008-04-20	Sekret: RG I, normale bakterielle Flora, kein Hinweis auf eine Infektion	Normal flora	1	0	1	0	0	0	0	0	0	0	0	1	0	0	0	0	0	1	1	0	2008-07-03	1	50	10	34	9	7.28	9
9055	10276	8954	0		48	1971-01-06	2009-01-16	72	199	38	40	5	0	3160	11	2008-04-04	2009-01-09	2009-01-11	2008-04-20	Sekret: RG I, normale bakterielle Flora, kein Hinweis auf eine Infektion	Normal flora	1	0	1	0	0	0	0	0	0	0	0	1	0	0	0	0	0	1	1	0	2008-07-01	1	54	67	33	2	7.23	9
7855	8924	20714	0		49	1975-07-23	2009-01-16	72	184	34	38	4	0	3320	42	2008-04-21	2009-01-26	2009-01-26	2008-05-05	Sekret: RG II, intermed.bakt.Flora, Hinweis auf eine Infektion	Intermediate	0	1	1	0	0	0	0	0	0	1	0	0	1	0	0	0	0	2	3	0	2008-07-16	1	51	39	36	76	7.16	9
2322	2688	28737	0		50	1986-08-08	2009-01-17	64	197	22	39	2	0	4410	98	2008-04-11	2009-01-16	2009-01-22	2008-05-01	Sekret: RG I, normale bakterielle Flora, kein Hinweis auf eine Infektion	Normal flora	1	0	1	0	0	0	0	0	0	0	0	1	0	0	0	0	0	1	1	0	2008-07-04	1	53	77	36	84	7.34	9
1693	1964	13402	0		51	1982-04-21	2009-01-19	67	182	27	37	4	1	2740	20	2008-04-28	2009-02-02	2009-02-05	2008-05-15	Sekret: RG I, normale bakterielle Flora, kein Hinweis auf eine Infektion	Normal flora	1	0	1	0	0	0	0	0	0	0	0	1	0	0	0	0	0	1	1	0	2008-07-21	1	48	19	32	6	7.31	8
8561	9729	15233	0		52	1975-02-08	2009-01-19	71	195	34	40	0	0	3340	38	2008-04-12	2009-01-17	2009-01-19	2008-04-28	Sekret: RG II, intermed.bakt.Flora	Intermediate	0	1	1	0	0	0	0	0	0	1	0	0	1	0	0	0	0	2	2	0	2008-07-08	1	50	21	35	53	7.28	9
5228	5986	18065	0		53	1983-03-06	2009-01-21	82	168	26	37	5	0	2970		2006-10-13	2007-07-20	2007-07-21	2006-10-28	Sekret: RG II, intermed.bakt.Flora	Intermediate	0	1	1	0	0	0	0	0	0	1	0	0	1	0	0	0	0	2	2	0	2007-01-18	1	51		34		7.2	9
1297	1508	18651	0		54	1978-08-14	2009-01-22	66	204	30	40	4	0	4120	83	2008-04-15	2009-01-20	2009-01-18	2008-04-27	Sekret: RG II, intermed.bakt.Flora	Intermediate	0	1	1	0	0	0	0	0	0	1	0	0	1	0	0	0	0	2	2	0	2008-07-02	1	53	52	36	58	7.29	9
6772	7721	23744	0		55	1971-10-18	2009-01-22	75	196	37	40	5	1	4310	96			2009-01-17	2008-04-26	Sekret: RG I, normale bakterielle Flora, kein Hinweis auf eine Infektion	Normal flora	1	0	1	0	0	0	0	0	0	0	0	1	0	0	0	0	0	1	1	0	2008-07-10	1	53	65	37	93	7.36	9
9679	10973	10832	0		56	1984-10-31	2009-01-23	77	196	24	41	0	1	3890	77	2008-04-09	2009-01-14	2009-01-16	2008-04-25	Sekret: RG I, normale bakterielle Flora, kein Hinweis auf eine Infektion	Normal flora	1	0	1	0	0	0	0	0	0	0	0	1	0	0	0	0	0	1	1	0	2008-07-11	1	52	45	36	73	7.26	8
1941	2253	26783	0		57	1981-07-22	2009-01-23	68	184	28	38	0	1	3670	88	2008-05-24	2009-02-28	2009-02-06	2008-05-16	Sekret: RG I, normale bakterielle Flora, kein Hinweis auf eine Infektion	Normal flora	1	0	1	0	0	0	0	0	0	0	0	1	0	0	0	0	0	1	1	0	2008-07-23	1	54	94	36	90	7.34	9
146	174	10511	0		58	1989-01-15	2009-01-25	85	180	20	39	6	0	3960	79	2008-04-15	2009-01-20	2009-01-26	2008-05-05	Sekret: RG I, normale bakterielle Flora, kein Hinweis auf eine Infektion	Normal flora	1	0	1	0	0	0	0	0	0	0	0	1	0	0	0	0	0	1	1	0	2008-07-29	1	52	41	38	98	7.2	9
785	919	28212	0		59	1975-02-01	2009-01-26	69	167	34	35	5	0	2550	38		2009-02-25	2009-02-25	2008-06-04	Sekret: RG I, normale bakterielle Flora, kein Hinweis auf eine Infektion	Normal flora	1	0	1	0	0	0	0	0	0	0	0	1	0	0	0	0	0	1	1	0	2008-08-12	1	51	87	33	47	7.26	9
10690	12102	28235	0		60	1983-07-29	2009-01-26	76	186	26	39	3	0	3070	22	2008-04-24	2009-01-29	2009-01-30	2008-05-09	Sekret: RG I, normale bakterielle Flora, kein Hinweis auf eine Infektion	Normal flora	1	0	1	0	0	0	0	0	0	0	0	1	0	0	0	0	0	1	1	0	2008-07-24	1	48	6	34	29	7.38	9
8370	9515	2611	0		61	1982-11-21	2009-01-28	64	187	26	37	6	0	3180	41	2008-05-07	2009-02-11	2009-02-12	2008-05-22	Sekret: RG I, normale bakterielle Flora, kein Hinweis auf eine Infektion	Normal flora	1	0	1	0	0	0	0	0	0	0	0	1	0	0	0	0	0	1	1	0	2008-07-25	1	49	19	33	10	7.2	9
772	906	19271	0		62	1979-04-30	2009-01-28	66	198	30	39	5	0	3810	70	2008-04-30	2009-02-04	2009-01-30	2008-05-09	Sekret: RG I, normale bakterielle Flora, kein Hinweis auf eine Infektion	Normal flora	1	0	1	0	0	0	0	0	0	0	0	1	0	0	0	0	0	1	1	0	2008-07-14	1	53	60	35	37	7.31	9
8396	9543	6277	0		63	1988-05-29	2009-01-29	70	202	21	40	6	0	3880	64	2008-04-21	2009-01-26	2009-01-23	2008-05-02	Sekret: RG I, normale bakterielle Flora, Mykose / Soor	Candida	0	0	0	0	0	0	1	1	0	1	1	0	0	0	0	0	1	1	1	0	2008-07-11	1	56	90	36	55	7.15	9
2977	3438	11714	0		64	1982-09-06	2009-01-29	77	188	26	39	6	0	3260		2008-04-20	2009-01-25	2009-01-30	2008-05-09	Sekret: RG I, normale bakterielle Flora, kein Hinweis auf eine Infektion	Normal flora	1	0	1	0	0	0	0	0	0	0	0	1	0	0	0	0	0	1	1	0	2008-07-25	1	50		34		7.22	9
133	156	11605	0		65	1984-07-02	2009-01-30	73	200	25	41	0	0	3640	56			2009-01-23	2008-05-02	Sekret: RG I, normale bakterielle Flora, kein Hinweis auf eine Infektion	Normal flora	1	0	1	0	0	0	0	0	0	0	0	1	0	0	0	0	0	1	1	0	2008-07-14	1	54	78	31	2	7.27	9
8952	10165	13830	0		66	1981-10-25	2009-01-30	88	164	27	38	0	1	3170	49	2008-05-16	2009-02-20	2009-02-13	2008-05-23	Sekret: RG I, normale bakterielle Flora, Mykose / Soor	Candida	0	0	0	0	0	0	1	1	0	1	1	0	0	0	0	0	1	1	1	0	2008-08-19	1	51	60	35	70	7.3	9
9145	10377	14844	0		67	1977-09-05	2009-01-30	69	197	31	40	0	0	3380	29			2009-01-30	2008-05-09	Sekret: RG I, normale bakterielle Flora, kein Hinweis auf eine Infektion	Normal flora	1	0	1	0	0	0	0	0	0	0	0	1	0	0	0	0	0	1	1	0	2008-07-17	1	53	57	35	35	7.25	9
6776	7725	2649	0		68	1981-09-02	2009-02-02	68	201	27	40	3	3	3010	12		2009-01-29	2009-01-30	2008-05-09	Sekret: RG I, normale bakterielle Flora, kein Hinweis auf eine Infektion	Normal flora	1	0	1	0	0	0	0	0	0	0	0	1	0	0	0	0	0	1	1	0	2008-07-16	1	54	82	33	6	7.23	9
6862	7818	18698	0		69	1969-01-01	2009-02-02	66	196	40	39	3	3	4080	95	2008-05-02	2009-02-06	2009-02-06	2008-05-16	Sekret: RG I, normale bakterielle Flora, kein Hinweis auf eine Infektion	Normal flora	1	0	1	0	0	0	0	0	0	0	0	1	0	0	0	0	0	1	1	0	2008-07-21	1	55	95	34	29	7.25	9
9326	10581	22863	0		70	1989-07-07	2009-02-03	67	193	20	39	1	0	3230	26	2008-06-06	2009-03-13	2009-02-09	2008-05-19	Sekret: RG I, normale bakterielle Flora, kein Hinweis auf eine Infektion	Normal flora	1	0	1	0	0	0	0	0	0	0	0	1	0	0	0	0	0	1	1	0	2008-07-25	1	54	80	35	43	7.33
1193	1393	26177	0		71	1988-12-02	2009-02-04	64	198	20	39	3	0	3500	60	2008-05-04	2009-02-08	2009-02-08	2008-05-18	Sekret: RG I, normale bakterielle Flora, kein Hinweis auf eine Infektion	Normal flora	1	0	1	0	0	0	0	0	0	0	0	1	0	0	0	0	0	1	1	0	2008-07-21	1	53	76	35	58	7.22	9
3099	3567	8664	0		72	1966-04-02	2009-02-05	73	199	43	40	6	0	4410	98	2008-05-03	2009-02-07	2009-01-30	2008-05-09	Sekret: RG I, normale bakterielle Flora, kein Hinweis auf eine Infektion	Normal flora	1	0	1	0	0	0	0	0	0	0	0	1	0	0	0	0	0	1	1	0	2008-07-21	1	57	98	37	92	7.33	5
4740	5438	2241	0		73	1981-07-26	2009-02-06	79	74	28	23	6	0	730	60	2008-08-21	2009-05-28	2009-05-30	2008-09-06	Sekret: RG I, normale bakterielle Flora, kein Hinweis auf eine Infektion	Normal flora	1	0	1	0	0	0	0	0	0	0	0	1	0	0	0	0	0	1	1	0	2008-11-24	1	32	57	22	35		4
5858	6684	15422	0		74	1984-07-07	2009-02-06	69	207	25	41	3	0	3160	16	2008-04-22	2009-01-27	2009-01-27	2008-05-06	Sekret: RG I, normale bakterielle Flora, kein Hinweis auf eine Infektion	Normal flora	1	0	1	0	0	0	0	0	0	0	0	1	0	0	0	0	0	1	1	0	2008-07-14	1	49	7	35	41	7.28	9
5661	6463	24533	0		75	1971-03-23	2009-02-06	70	196	38	40	0	0	3710	58	2008-05-09	2009-02-13	2009-02-06	2008-05-16	Sekret: RG I, normale bakterielle Flora, kein Hinweis auf eine Infektion	Normal flora	1	0	1	0	0	0	0	0	0	0	0	1	0	0	0	0	0	1	1	0	2008-07-25	1	54	73	35	35	7.33	9
8955	10168	5415	0		76	1975-12-03	2009-02-11	107	150	33	38	5	1	3990	91	2008-05-15	2009-02-19	2009-02-20	2008-05-30	Sekret: RG I, normale bakterielle Flora, Mykose / Soor	Candida	0	0	0	0	0	0	1	1	0	1	1	0	0	0	0	0	1	1	1	0	2008-09-14	1	52	56	36	76	7.36	9
6835	7789	22609	0		77	1975-06-07	2009-02-13	108	119	34	34	3	3	2360	50			2009-03-24	2008-07-01	Sekret: RG I, normale bakterielle Flora, kein Hinweis auf eine Infektion	Normal flora	1	0	1	0	0	0	0	0	0	0	0	1	0	0	0	0	0	1	1	0	2008-10-17	1	49	82	33	70	7.3	9
8907	10113	17439	0		78	1979-08-09	2009-02-14	88	159	30	37	2	0	1940	2	2008-05-17	2009-02-21	2009-03-05	2008-06-12	Sekret: RG III, bakterielle Vaginose	Bacterial vaginosis	0	0	0	1	0	0	0	0	0	1	0	0	0	1	0	0	0	3	3	0	2008-09-08	0	46	6	26			0
3603	4147	2493	0		79	1974-04-11	2009-02-15	110	157	35	40	1	0	4220	91	2008-05-04	2009-02-08	2009-02-14	2008-05-24	Sekret: RG III, bakterielle Vaginose	Bacterial vaginosis	0	0	0	1	0	0	0	0	0	1	0	0	0	1	0	0	0	3	3	0	2008-09-11	1	55	84	35	33	7.18	9
10099	11451	28101	0		80	1979-05-15	2009-02-15	98	167	30	39	6	0	3660	55	2008-05-12	2009-02-16	2009-02-16	2008-05-26	Sekret: RG I, normale bakterielle Flora, kein Hinweis auf eine Infektion	Normal flora	1	0	1	0	0	0	0	0	0	0	0	1	0	0	0	0	0	1	1	0	2008-09-01	1	52	41	35	36	7.32	9
6005	6849	3444	0		81	1970-04-16	2009-02-16	64	189	39	38	1	1	3030	24	2008-05-12	2009-02-16	2009-03-01	2008-06-08	Sekret: RG II, intermed.bakt.Flora	Intermediate	0	1	1	0	0	0	0	0	0	1	0	0	1	0	0	0	0	2	2	0	2008-08-11	1	50	28	34	25	7.26	9
4259	4885	27372	0		82	1978-07-20	2009-02-17	103	154	31	38	5	1	3474	53	2008-05-23	2009-02-27	2009-02-26	2008-06-05	Sekret: RG I, normale bakterielle Flora, kein Hinweis auf eine Infektion	Normal flora	1	0	1	0	0	0	0	0	0	0	0	1	0	0	0	0	0	1	1	0	2008-09-16	1	50	22	36	75	7.3	9
4265	4892	3792	0		83	1988-07-04	2009-02-21	65	121	21	28	4	1	900	20	2008-08-05	2009-05-12	2009-05-12	2008-08-19	Sekret: RG I, normale bakterielle Flora, kein Hinweis auf eine Infektion	Normal flora	1	0	1	0	0	0	0	0	0	0	0	1	0	0	0	0	0	1	1	0	2008-10-23	1	35.5	30	24.5	19	7.23	8
5240	6001	12942	0		84	1990-03-19	2009-02-21	97	158	19	38	3	0	2760	12	2008-05-28	2009-03-04	2009-03-04	2008-06-11	Sekret: RG I, normale bakterielle Flora, kein Hinweis auf eine Infektion	Normal flora	1	0	1	0	0	0	0	0	0	0	0	1	0	0	0	0	0	1	1	0	2008-09-16	1	51	55	33	14	7.29	9
1581	1836	37	0		85	1989-01-13	2009-02-24	66	197	20	39	4	0	3230	33	2008-05-25	2009-03-01	2009-02-27	2008-06-06	Sekret: RG I, normale bakterielle Flora, kein Hinweis auf eine Infektion	Normal flora	1	0	1	0	0	0	0	0	0	0	0	1	0	0	0	0	0	1	1	0	2008-08-11	1	51	40	33	9	7.32	9
10828	12263	9527	0		86	1985-07-18	2009-02-24	108	168	24	41	3	0	3314	26	2008-05-10	2009-02-14	2009-02-14	2008-05-24	Sekret: RG I, normale bakterielle Flora, kein Hinweis auf eine Infektion	Normal flora	1	0	1	0	0	0	0	0	0	0	0	1	0	0	0	0	0	1	1	0	2008-09-09	1	50	14	35	41	7.34	9
10841	12278	18780	0		87	1961-10-01	2009-02-27	86	164	47	37	5	1	3100	48	2008-06-08	2009-03-15	2009-03-15	2008-06-22	Sekret: RG I, normale bakterielle Flora, kein Hinweis auf eine Infektion	Normal flora	1	0	1	0	0	0	0	0	0	0	0	1	0	0	0	0	0	1	1	0	2008-09-16	1	51	64	34	44	7.32	8
9624	10914	18873	0		88	1969-03-12	2009-03-01	109	142	40	37	6	0	4120	98	2008-06-11	2009-03-18	2009-03-16	2008-06-23	Sekret: RG I, normale bakterielle Flora, kein Hinweis auf eine Infektion	Normal flora	1	0	1	0	0	0	0	0	0	0	0	1	0	0	0	0	0	1	1	0	2008-10-10	1	55	96	37	94	7.25	9
5309	6076	23972	0		89	1982-06-20	2009-03-01	97	171	27	40	2	0	4030	80	2008-06-01	2009-03-08	2009-02-27	2008-06-06	Sekret: RG I, normale bakterielle Flora, kein Hinweis auf eine Infektion	Normal flora	1	0	1	0	0	0	0	0	0	0	0	1	0	0	0	0	0	1	1	0	2008-09-11	1	53	54	37	86	7.27	9
6528	7439	28467	0		90	1974-08-13	2009-03-02	110	144	35	38	2	0	3040	23	2008-06-07	2009-03-14	2009-03-14	2008-06-21	Sekret: RG I, normale bakterielle Flora, kein Hinweis auf eine Infektion	Normal flora	1	0	1	0	0	0	0	0	0	0	0	1	0	0	0	0	0	1	1	0	2008-10-09	1	49	15	35	50	7.21	9
9842	11157	1855	0		91	1980-06-19	2009-03-03	103	168	29	40	5	1	3970	72	2008-05-22	2009-02-26	2009-02-26	2008-06-05	Sekret: RG I, normale bakterielle Flora, kein Hinweis auf eine Infektion	Normal flora	1	0	1	0	0	0	0	0	0	0	0	1	0	0	0	0	0	1	1	0	2008-09-16	1	54	67	37	82	7.25	8
8062	9157	7846	0		92	1972-07-13	2009-03-03	93	168	37	39	2	3	3590	56	2008-06-02	2009-03-09	2009-03-08	2008-06-15	Sekret: RG I, normale bakterielle Flora, kein Hinweis auf eine Infektion	Normal flora	1	0	1	0	0	0	0	0	0	0	0	1	0	0	0	0	0	1	1	0	2008-09-16	1	52	47	36	71	6.95	4
2528	2932	10666	0		93	1968-10-20	2009-03-03	74	183	40	38	5	1	3330	40	2008-05-24	2009-02-28	2009-03-12	2008-06-19	Sekret: RG I, normale bakterielle Flora, kein Hinweis auf eine Infektion	Normal flora	1	0	1	0	0	0	0	0	0	0	0	1	0	0	0	0	0	1	1	0	2008-09-01	1	53	70	36	75	7.29	9
5166	5914	11448	0		94	1971-11-30	2009-03-03	79	173	37	38	0	1	2970	31	2008-06-10	2009-03-17	2009-03-17	2008-06-24	Sekret: RG I, normale bakterielle Flora, kein Hinweis auf eine Infektion	Normal flora	1	0	1	0	0	0	0	0	0	0	0	1	0	0	0	0	0	1	1	0	2008-09-11	1	50	43	36	90	7.26	9
9190	10429	18952	0		95	1990-02-17	2009-03-03	97	179	19	41	3	3	3040	10	2008-06-07	2009-03-14	2009-02-21	2008-05-31	Sekret: RG I, normale bakterielle Flora, kein Hinweis auf eine Infektion	Normal flora	1	0	1	0	0	0	0	0	0	0	0	1	0	0	0	0	0	1	1	0	2008-09-05	1	52	43	35	41	7.19	8
3202	3685	1448	0		96	1978-10-06	2009-03-04	104	167	30	40	5	0	2850	5	2008-05-22	2009-02-26	2009-02-27	2008-06-06	Sekret: RG I, normale bakterielle Flora, Mykose / Soor	Candida	0	0	0	0	0	0	1	1	0	1	1	0	0	0	0	0	1	1	1	0	2008-09-18	1	50	16	34	20	7.27	9
521	610	11150	0		97	1983-05-31	2009-03-04	80	191	26	40	5	1	3660	46	2008-05-26	2009-03-02	2009-02-27	2008-06-06	Sekret: RG III, bakterielle Vaginose	Bacterial vaginosis	0	0	0	1	0	0	0	0	0	1	0	0	0	1	0	0	0	3	3	0	2008-08-25	1	52	34	35	27	7.25	8
4510	5174	11517	0		98	1977-12-30	2009-03-06	63	91	31	24	0	0	540	16	2008-09-19	2009-06-26	2009-06-26	2008-10-03	Sekret: RG I, normale bakterielle Flora, kein Hinweis auf eine Infektion	Normal flora	1	0	1	0	0	0	0	0	0	0	0	1	0	0	0	0	0	1	1	0	2008-12-05	0	32	61				0
10011	11355	16472	0		99	1969-11-25	2009-03-07	73	192	39	39	6	0	3420	34			2009-03-08	2008-06-15	Sekret: RG III, bakterielle Vaginose	Bacterial vaginosis	0	0	0	1	0	0	0	0	0	1	0	0	0	1	0	0	0	3	3	0	2008-08-27	1	52	41	35	36	7.22	9
8496	9659	24779	0		100	1987-12-10	2009-03-08	93	169	21	39	3	0	3240	35	2008-06-10	2009-03-17	2009-03-12	2008-06-19	Sekret: RG III, bakterielle Vaginose	Bacterial vaginosis	0	0	0	1	0	0	0	0	0	1	0	0	0	1	0	0	0	3	3	0	2008-09-20	1	51	42	35	58	7.3	9
4745	5445	6735	0		101	1969-05-18	2009-03-09	72	181	40	38	1	1	2860	21	2008-06-17	2009-03-24	2009-03-22	2008-06-29	Sekret: RG I, normale bakterielle Flora, kein Hinweis auf eine Infektion	Normal flora	1	0	1	0	0	0	0	0	0	0	0	1	0	0	0	0	0	1	1	0	2008-09-09	1	49	25	33	15	7.29	9
2888	3340	13535	0		102	1993-02-10	2009-03-10	103	144	16	37	2	0	2900	27	2008-06-22	2009-03-29	2009-03-29	2008-07-06	Sekret: RG I, normale bakterielle Flora, kein Hinweis auf eine Infektion	Normal flora	1	0	1	0	0	0	0	0	0	0	0	1	0	0	0	0	0	1	1	0	2008-10-17	1	52	74	34	35	7.27	9
6536	7448	5238	0		103	1968-01-12	2009-03-11	81	131	41	32	2	0	971	2	2008-07-28	2009-05-04	2009-05-04	2008-08-11	Sekret: RG II, intermed.bakt.Flora	Intermediate	0	1	1	0	0	0	0	0	0	1	0	0	1	0	0	0	0	2	2	0	2008-10-31	0	37	3				0
4541	5208	14049	0		104	1987-07-22	2009-03-11	81	173	22	38	2	1	3530	65	2008-06-16	2009-03-23	2009-03-23	2008-06-30	Sekret: RG I, normale bakterielle Flora, kein Hinweis auf eine Infektion	Normal flora	1	0	1	0	0	0	0	0	0	0	0	1	0	0	0	0	0	1	1	0	2008-09-19	1	53	75	34	24	7.27	9
9594	10881	18132	0		105	1988-03-31	2009-03-11	96	182	21	41	5	3	3710	59	2008-05-27	2009-03-03	2009-02-27	2008-06-06	Sekret: RG III, bakterielle Vaginose	Bacterial vaginosis	0	0	0	1	0	0	0	0	0	1	0	0	0	1	0	0	0	3	3	0	2008-09-10	1	51	26	37	90	7.36	8
8456	9611	18263	0		106	1984-02-19	2009-03-11	80	184	25	39	5	3	2500	2	2008-06-06	2009-03-13	2009-03-13	2008-06-20	Sekret: RG I, normale bakterielle Flora, kein Hinweis auf eine Infektion	Normal flora	1	0	1	0	0	0	0	0	0	0	0	1	0	0	0	0	0	1	1	0	2008-09-08	1	47	2	33	8	7.29	7
3968	4558	19184	0		107	1984-10-26	2009-03-11	79	173	24	38	0	1	2660	11			2009-03-25	2008-07-02	Sekret: RG I, normale bakterielle Flora, kein Hinweis auf eine Infektion	Normal flora	1	0	1	0	0	0	0	0	0	0	0	1	0	0	0	0	0	1	1	0	2008-09-19	1	46	2	33	16	7.33	9
2955	3412	24074	0		108	1987-11-18	2009-03-11	67	181	21	37	3	1	2750	16	2008-06-22	2009-03-29	2009-03-29	2008-07-06	Sekret: RG II, intermed.bakt.Flora, Mykose / Soor	Intermediate + Candida	0	0	0	0	0	0	1	0	1	1	1	0	1	0	0	1	1	2	2	0	2008-09-11	1	47	6	34	33	7.07	9
6604	7524	16321	0		109	1967-09-12	2009-03-12	79	174	42	38	1	1	3460	73	2008-06-18	2009-03-25	2009-03-25	2008-07-02	Sekret: RG I, normale bakterielle Flora, kein Hinweis auf eine Infektion	Normal flora	1	0	1	0	0	0	0	0	0	0	0	1	0	0	0	0	0	1	1	0	2008-09-19	1	52	74	35	69		9
454	532	13928	0		110	1973-07-29	2009-03-15	93	176	36	40	3	1	3300	31	2008-06-10	2009-03-17	2009-03-12	2008-06-19	Sekret: RG I, normale bakterielle Flora, Mykose / Soor	Candida	0	0	0	0	0	0	1	1	0	1	1	0	0	0	0	0	1	1	1	0	2008-09-20	1	52	50	35	49	7.21	9
10209	11570	5480	0		111	1982-03-02	2009-03-16	72	181	27	38	1	1	3020	23	2008-06-22	2009-03-29	2009-03-29	2008-07-06	Sekret: RG I, normale bakterielle Flora, kein Hinweis auf eine Infektion	Normal flora	1	0	1	0	0	0	0	0	0	0	0	1	0	0	0	0	0	1	1	0	2008-09-16	1	50	28	35	52	7.34	9
10272	11642	14871	0		112	1976-05-07	2009-03-16	73	196	33	40	3	0	2650	2	2008-06-06	2009-03-13	2009-03-13	2008-06-20	Sekret: RG II, intermed.bakt.Flora	Intermediate	0	1	1	0	0	0	0	0	0	1	0	0	1	0	0	0	0	2	2	0	2008-09-01	1	50	18	33	6	7.34	9
11088	12550	17325	0		113	1968-03-29	2009-03-16	64	189	41	38	1	1	3500	64	2008-06-21	2009-03-28	2009-03-29	2008-07-06	Sekret: RG I, normale bakterielle Flora, kein Hinweis auf eine Infektion	Normal flora	1	0	1	0	0	0	0	0	0	0	0	1	0	0	0	0	0	1	1	0	2008-09-08	1	51	45	36	78	7.28	9
10444	11829	27932	0		114	1973-02-24	2009-03-16	75	178	36	38	1	1	3070	38	2008-06-21	2009-03-28	2009-03-29	2008-07-06	Sekret: RG I, normale bakterielle Flora, kein Hinweis auf eine Infektion	Normal flora	1	0	1	0	0	0	0	0	0	0	0	1	0	0	0	0	0	1	1	0	2008-09-19	1	48	14	34	40	7.35	9
1755	2035	7987	0		115	1988-08-02	2009-03-17	106	167	21	41	0	0	3660	43	2008-06-03	2009-03-10	2009-03-10	2008-06-17	Sekret: RG I, normale bakterielle Flora, kein Hinweis auf eine Infektion	Normal flora	1	0	1	0	0	0	0	0	0	0	0	1	0	0	0	0	0	1	1	0	2008-10-01	1	54	65	35	24	7.19	9
781	915	21869	0		116	1983-03-15	2009-03-17	72	187	26	39	0	0	3800	77	2008-06-17	2009-03-24	2009-03-24	2008-07-01	Sekret: RG I, normale bakterielle Flora, Mykose / Soor	Candida	0	0	0	0	0	0	1	1	0	1	1	0	0	0	0	0	1	1	1	0	2008-09-11	1	53	67	35	44	7.24	10
7599	8644	881	0		117	1979-10-25	2009-03-18	68	188	29	38	4	0	3930	88	2008-06-21	2009-03-28	2009-03-28	2008-07-05	Sekret: RG I, normale bakterielle Flora, kein Hinweis auf eine Infektion	Normal flora	1	0	1	0	0	0	0	0	0	0	0	1	0	0	0	0	0	1	1	0	2008-09-11	1	54	85	37	92	7.27	9
9913	11242	1840	0		118	1981-07-25	2009-03-18	88	169	28	38	5	1	3990	95	2008-06-24	2009-03-31	2009-03-27	2008-07-04	Sekret: RG I, normale bakterielle Flora, kein Hinweis auf eine Infektion	Normal flora	1	0	1	0	0	0	0	0	0	0	0	1	0	0	0	0	0	1	1	0	2008-09-30	1	52	68	37	98	7.26	9
4724	5420	2324	0		119	1972-07-21	2009-03-19	74	178	37	38	0	1	2940	29	2008-06-26	2009-04-02	2009-04-02	2008-07-10	Sekret: RG I, normale bakterielle Flora, kein Hinweis auf eine Infektion	Normal flora	1	0	1	0	0	0	0	0	0	0	0	1	0	0	0	0	0	1	1	0	2008-09-22	1	52	76	33	16	7.36	9
6609	7530	15312	0		120	1977-03-28	2009-03-19	80	184	32	39	5	0	3140	16	2008-06-14	2009-03-21	2009-03-21	2008-06-28	Sekret: RG I, normale bakterielle Flora, kein Hinweis auf eine Infektion	Normal flora	1	0	1	0	0	0	0	0	0	0	0	1	0	0	0	0	0	1	1	0	2008-09-16	1	51	27	35	37	7.36	9
8365	9509	18219	0		121	1974-09-07	2009-03-19	86	184	35	40	4	0	3600	56	2008-06-11	2009-03-18	2009-03-15	2008-06-22	Sekret: RG I, normale bakterielle Flora, kein Hinweis auf eine Infektion	Normal flora	1	0	1	0	0	0	0	0	0	0	0	1	0	0	0	0	0	1	1	0	2008-09-16	1	51	31	34	20	7.21	9
9614	10903	20945	0		122	1974-10-12	2009-03-19	73	184	34	38	5	1	3460	52	2008-06-21	2009-03-28	2009-03-28	2008-07-05	Sekret: RG II, intermed.bakt.Flora	Intermediate	0	1	1	0	0	0	0	0	0	1	0	0	1	0	0	0	0	2	2	0	2008-09-16	1	52	54	36	75	7.32	9
5912	6745	26881	0		123	1968-07-04	2009-03-19	69	184	41	38	1	0	3030	24	2008-06-23	2009-03-30	2009-04-01	2008-07-09	Sekret: RG I, normale bakterielle Flora, kein Hinweis auf eine Infektion	Normal flora	1	0	1	0	0	0	0	0	0	0	0	1	0	0	0	0	0	1	1	0	2008-09-16	1	49	16	36	78	7.32	9
10173	11530	2382	0		124	1974-07-12	2009-03-21	69	191	35	39	1	0	4530	98	2008-06-08	2009-03-15	2009-03-27	2008-07-04	Sekret: RG II, intermed.bakt.Flora, Mykose / Soor	Intermediate + Candida	0	0	0	0	0	0	1	0	1	1	1	0	1	0	0	1	1	2	2	0	2008-09-11	1	55	90	37	91	7.23	9
2997	3459	3159	0		125	1977-11-29	2009-03-21	75	191	31	40	0	0	3550	57	2008-06-16	2009-03-23	2009-03-21	2008-06-28	Sekret: RG II, intermed.bakt.Flora	Intermediate	0	1	1	0	0	0	0	0	0	1	0	0	1	0	0	0	0	2	2	0	2008-09-11	1	52	54	35	53	7.42	9
2753	3188	4711	0		126	1970-06-16	2009-03-22	76	164	39	36	2	0	2840	42	2008-07-09	2009-04-15	2009-04-17	2008-07-25	Sekret: RG I, normale bakterielle Flora, kein Hinweis auf eine Infektion	Normal flora	1	0	1	0	0	0	0	0	0	0	0	1	0	0	0	0	0	1	1	0	2008-10-09	1	49	43	32	8	7.08	9
1142	1331	3194	0		127	1977-04-18	2009-03-23	67	196	32	39	4	3	3420	37			2009-03-26	2008-07-03	Sekret: RG I, normale bakterielle Flora, kein Hinweis auf eine Infektion	Normal flora	1	0	1	0	0	0	0	0	0	0	0	1	0	0	0	0	0	1	1	0	2008-09-08	1	52	44	34	15	7.24	6
7008	7982	10115	0		128	1977-06-03	2009-03-23	69	184	32	38	1	0	2210	2	2008-06-23	2009-04-07	2009-04-05	2008-07-13	Sekret: RG I, normale bakterielle Flora, kein Hinweis auf eine Infektion	Normal flora	1	0	1	0	0	0	0	0	0	0	0	1	0	0	0	0	0	1	1	0	2008-09-20	1	48	7	30	2	7.24	9
386	456	10228	0		129	1972-01-08	2009-03-23	78	195	37	41	0	0	2290	2	2008-06-22	2009-03-29	2009-03-16	2008-06-23	Sekret: RG I, normale bakterielle Flora, kein Hinweis auf eine Infektion	Normal flora	1	0	1	0	0	0	0	0	0	0	0	1	0	0	0	0	0	1	1	0	2008-09-09	1	49	7	32	2	7.36	9
10304	11678	10672	0		130	1988-09-27	2009-03-24	97	176	21	41	0	0	2985	8	2008-06-10	2009-03-17	2009-03-17	2008-06-24	Sekret: RG I, normale bakterielle Flora, kein Hinweis auf eine Infektion	Normal flora	1	0	1	0	0	0	0	0	0	0	0	1	0	0	0	0	0	1	1	0	2008-09-29	1	50	15	34	18	7.3	9
116	137	1012	0		131	1989-01-01	2009-03-25	68	198	20	40	0	0	3470	50			2009-03-25	2008-07-02	Sekret: RG I, normale bakterielle Flora, kein Hinweis auf eine Infektion	Normal flora	1	0	1	0	0	0	0	0	0	0	0	1	0	0	0	0	0	1	1	0	2008-09-08	1	52	54	35	53	7.15	8
10128	11483	6161	0		132	1978-01-17	2009-03-25	78	197	31	41	2	0	3670	57	2008-06-13	2009-03-20	2009-03-16	2008-06-23	Sekret: RG I, normale bakterielle Flora, kein Hinweis auf eine Infektion	Normal flora	1	0	1	0	0	0	0	0	0	0	0	1	0	0	0	0	0	1	1	0	2008-09-09	1	51	27	35	42	7.35	9
8695	9883	19688	0		133	1981-09-20	2009-03-25	74	154	28	34	4	0	2180	23	2008-07-15	2009-04-21	2009-05-02	2008-08-09	Sekret: RG I, normale bakterielle Flora, kein Hinweis auf eine Infektion	Normal flora	1	0	1	0	0	0	0	0	0	0	0	1	0	0	0	0	0	1	1	0	2008-10-22	1	48	62	31	15	7.35	9
7430	8454	26226	0		134	1973-10-02	2009-03-25	77	176	36	38	1	1	2480	4		2009-04-12	2009-04-07	2008-07-15	Sekret: RG I, normale bakterielle Flora, kein Hinweis auf eine Infektion	Normal flora	1	0	1	0	0	0	0	0	0	0	0	1	0	0	0	0	0	1	1	0	2008-09-30	1	47	6	33	15	7.29	9
9604	10892	27107	0		135	1976-07-24	2009-03-25	77	187	33	39	5	3	3500	42	2008-06-20	2009-03-27	2009-03-27	2008-07-04	Sekret: RG I, normale bakterielle Flora, kein Hinweis auf eine Infektion	Normal flora	1	0	1	0	0	0	0	0	0	0	0	1	0	0	0	0	0	1	1	0	2008-09-19	1	51	27	36	67	7.16	8
2543	2949	4409	0		136	1977-01-04	2009-03-26	77	197	32	41	1	0	2780	3			2009-03-18	2008-06-25	Sekret: RG I, normale bakterielle Flora, kein Hinweis auf eine Infektion	Normal flora	1	0	1	0	0	0	0	0	0	0	0	1	0	0	0	0	0	1	1	0	2008-09-10	1	52	44	33	4	7.02	9
10900	12343	23718	0		137	1986-07-26	2009-03-26	73	197	23	40	4	0	3810	61			2009-03-22	2008-06-29	Sekret: RG I, normale bakterielle Flora, kein Hinweis auf eine Infektion	Normal flora	1	0	1	0	0	0	0	0	0	0	0	1	0	0	0	0	0	1	1	0	2008-09-10	1	50	10	35	29	7.18
8311	9440	575	0		138	1981-10-11	2009-03-28	71	192	27	39	4	1	3490	57	2008-06-23	2009-03-30	2009-03-31	2008-07-08	Sekret: RG I, normale bakterielle Flora, Mykose / Soor	Candida	0	0	0	0	0	0	1	1	0	1	1	0	0	0	0	0	1	1	1	0	2008-09-17	1	52	58	35	57	7.22	9
8201	9313	24696	0		139	1976-09-28	2009-03-28	69	52	33	19	2	0	270		2008-11-04	2009-08-11	2009-08-20	2008-11-27	Sekret: RG I, normale bakterielle Flora, kein Hinweis auf eine Infektion	Normal flora	1	0	1	0	0	0	0	0	0	0	0	1	0	0	0	0	0	1	1	0	2009-02-04	1	22					1
7566	8606	591	0		140	1974-02-09	2009-03-29	71	193	35	39	5	0	3280	24	2008-06-24	2009-03-31	2009-03-31	2008-07-08	Sekret: RG III, bakterielle Vaginose, Mykose / Soor	Bacterial vaginosis + Candida	0	0	0	0	0	1	0	0	0	1	1	0	0	1	0	1	1	3	3	0	2008-09-17	1	51	27	35	37	7.27	9
3009	3472	3439	0		141	1991-06-01	2009-03-29	83	174	18	38	5	0	3050	28	2008-07-04	2009-04-10	2009-04-07	2008-07-15	Sekret: RG III, bakterielle Vaginose	Bacterial vaginosis	0	0	0	1	0	0	0	0	0	1	0	0	0	1	0	0	0	3	3	0	2008-10-06	1	51	51	32	2	7.24	9
5952	6789	3451	0		142	1981-02-02	2009-03-30	78	182	28	39	1	0	3910	91	2008-06-27	2009-04-03	2009-04-05	2008-07-13	Sekret: RG I, normale bakterielle Flora, kein Hinweis auf eine Infektion	Normal flora	1	0	1	0	0	0	0	0	0	0	0	1	0	0	0	0	0	1	1	0	2008-09-29	1	54	89	36	85	7.42	9
10105	11458	19880	0		143	1979-09-02	2009-03-31	69	203	30	40	6	0	3470	29	2008-06-17	2009-03-24	2009-03-25	2008-07-02	Sekret: RG I, normale bakterielle Flora, kein Hinweis auf eine Infektion	Normal flora	1	0	1	0	0	0	0	0	0	0	0	1	0	0	0	0	0	1	1	0	2008-09-09	1	51	19	35	26	7.12	6
3299	3799	1443	0		144	1987-05-25	2009-04-01	71	197	22	40	2	0	3390	27	2008-06-19	2009-03-26	2009-03-30	2008-07-07	Sekret: RG I, normale bakterielle Flora, kein Hinweis auf eine Infektion	Normal flora	1	0	1	0	0	0	0	0	0	0	0	1	0	0	0	0	0	1	1	0	2008-09-16	1	49	5	35	32	7.31	9
5320	6087	4275	0		145	1964-07-14	2009-04-02	94	162	45	38	4	1	2980	16			2009-04-12	2008-07-20	Sekret: RG I, normale bakterielle Flora, kein Hinweis auf eine Infektion	Normal flora	1	0	1	0	0	0	0	0	0	0	0	1	0	0	0	0	0	1	1	0	2008-10-22	1	51	39	35	48	7.28	9
3233	3722	13872	0		146	1968-03-21	2009-04-03	74	179	41	38	1	1	3300	59	2008-07-10	2009-04-16	2009-04-16	2008-07-24	Sekret: RG I, normale bakterielle Flora, kein Hinweis auf eine Infektion	Normal flora	1	0	1	0	0	0	0	0	0	0	0	1	0	0	0	0	0	1	1	0	2008-10-06	1	52	74	36	90	7.28	9
1580	1835	27195	0		147	1978-10-03	2009-04-06	69	182	31	37	6	0	2990	35	2008-07-14	2009-04-20	2009-04-21	2008-07-29	Sekret: RG I, normale bakterielle Flora, kein Hinweis auf eine Infektion	Normal flora	1	0	1	0	0	0	0	0	0	0	0	1	0	0	0	0	0	1	1	0	2008-10-06	1	52	77	34	43	7.33	9
2679	3101	28841	0		148	1983-11-12	2009-04-06	81	173	25	38	2	1	3510	63	2008-06-30	2009-04-06	2009-04-18	2008-07-26	Sekret: RG I, normale bakterielle Flora, kein Hinweis auf eine Infektion	Normal flora	1	0	1	0	0	0	0	0	0	0	0	1	0	0	0	0	0	1	1	0	2008-10-15	1	53	75	36.5	87	7.34	8
92	106	17100	0		149	1980-06-01	2009-04-07	71	188	29	39	0	1	2940	17	2008-07-03	2009-04-09	2009-04-14	2008-07-22	Sekret: RG II, intermed.bakt.Flora	Intermediate	0	1	1	0	0	0	0	0	0	1	0	0	1	0	0	0	0	2	2	0	2008-10-01	1	50	29	34	32	7.28	9
1161	1354	19841	0		150	1983-12-06	2009-04-07	63	208	25	40	5	0	3350	21	2008-06-26	2009-04-02	2009-04-02	2008-07-10	Sekret: RG I, normale bakterielle Flora, kein Hinweis auf eine Infektion	Normal flora	1	0	1	0	0	0	0	0	0	0	0	1	0	0	0	0	0	1	1	0	2008-09-11	1	53	51	34	8	7.37	9
8559	9727	21964	0		151	1982-07-06	2009-04-07	98	168	27	40	0	0	3440	34	2008-07-05	2009-04-11	2009-04-07	2008-07-15	Sekret: RG II, intermed.bakt.Flora, Hinweis auf eine Infektion	Intermediate	0	1	1	0	0	0	0	0	0	1	0	0	1	0	0	0	0	2	3	0	2008-10-21	1	53	57	36	65	7.44	9
6797	7747	12798	0		152	1978-07-13	2009-04-08	73	180	31	38	1	1	3090	40	2008-07-15	2009-04-21	2009-04-21	2008-07-29	Sekret: RG I, normale bakterielle Flora, Mykose / Soor	Candida	0	0	0	0	0	0	1	1	0	1	1	0	0	0	0	0	1	1	1	0	2008-10-10	1	50	41	35	69	7.4	9
10808	12241	27214	0		153	1975-05-04	2009-04-08	98	124	34	33	5	1	2094	42	2008-08-15	2009-05-22	2009-05-22	2008-08-29	Sekret: RG II, intermed.bakt.Flora, Mykose / Soor	Intermediate + Candida	0	0	0	0	0	0	1	0	1	1	1	0	1	0	0	1	1	2	2	0	2008-12-05	1	45	47	31.5	52	7.27	8
3287	3784	4254	0		154	1973-01-24	2009-04-09	73	185	36	38	6	1	3890	91	2008-07-10	2009-04-21	2009-04-17	2008-07-25	Sekret: RG I, normale bakterielle Flora, kein Hinweis auf eine Infektion	Normal flora	1	0	1	0	0	0	0	0	0	0	0	1	0	0	0	0	0	1	1	0	2008-10-06	1	54	91	36	87	7.22	8
10820	12254	23372	0		155	1990-07-13	2009-04-09	80	153	19	35	2	1	3440	98	2008-08-04	2009-05-11	2009-05-12	2008-08-19	Sekret: RG II, intermed.bakt.Flora, Hinweis auf eine Infektion	Intermediate	0	1	1	0	0	0	0	0	0	1	0	0	1	0	0	0	0	2	3	0	2008-11-07	1	50	81	34	77	7.31	8
5095	5835	26264	0		156	1972-09-07	2009-04-09	71	205	37	41	3	1	4220	92	2008-06-26	2009-04-02	2009-03-30	2008-07-07	Sekret: RG I, normale bakterielle Flora, kein Hinweis auf eine Infektion	Normal flora	1	0	1	0	0	0	0	0	0	0	0	1	0	0	0	0	0	1	1	0	2008-09-16	1	54	76	36.5	82	7.21	9
5933	6768	11740	0		157	1973-02-26	2009-04-10	82	179	36	39	2	1	3550	52	2008-07-08	2009-04-14	2009-04-15	2008-07-23	Sekret: RG I, normale bakterielle Flora, kein Hinweis auf eine Infektion	Normal flora	1	0	1	0	0	0	0	0	0	0	0	1	0	0	0	0	0	1	1	0	2008-10-13	1	51	31	36	71	7.35	9
2920	3374	13529	0		158	1979-05-22	2009-04-10	71	183	30	38	2	1	2640	8	2008-07-11	2009-04-17	2009-04-22	2008-07-30	Sekret: RG I, normale bakterielle Flora, kein Hinweis auf eine Infektion	Normal flora	1	0	1	0	0	0	0	0	0	0	0	1	0	0	0	0	0	1	1	0	2008-10-09	1	48	12	33.5	25	7.3	9
10187	11546	2955	0		159	1981-12-04	2009-04-11	73	187	27	39	1	0	2944	16	2008-07-11	2009-04-17	2009-04-17	2008-07-25	Sekret: RG I, normale bakterielle Flora, kein Hinweis auf eine Infektion	Normal flora	1	0	1	0	0	0	0	0	0	0	0	1	0	0	0	0	0	1	1	0	2008-10-06	1	47	2	33	10	7.2	9
9283	10530	13940	0		160	1981-08-28	2009-04-11	70	197	28	40	1	0	3440	46	2008-07-03	2009-04-09	2009-04-10	2008-07-18	Sekret: RG I, normale bakterielle Flora, kein Hinweis auf eine Infektion	Normal flora	1	0	1	0	0	0	0	0	0	0	0	1	0	0	0	0	0	1	1	0	2008-09-26	1	54	83	34	23	7.2	9
787	921	19282	0		161	1979-11-06	2009-04-11	65	206	29	40	5	1	4060	79	2008-06-05	2009-03-12	2009-04-06	2008-07-14	Sekret: RG I, normale bakterielle Flora, kein Hinweis auf eine Infektion	Normal flora	1	0	1	0	0	0	0	0	0	0	0	1	0	0	0	0	0	1	1	0	2008-09-17	1	53	51	35	27	7.28	8
9216	10460	20630	0		162	1980-03-03	2009-04-11	72	184	29	38	4	1	4100	94	2008-07-15	2009-04-21	2009-04-21	2008-07-29	Sekret: RG I, normale bakterielle Flora, kein Hinweis auf eine Infektion	Normal flora	1	0	1	0	0	0	0	0	0	0	0	1	0	0	0	0	0	1	1	0	2008-10-09	1	51	39	36	76	7.25	9
9820	11133	4577	0		163	1982-12-20	2009-04-12	71	195	26	40	0	0	3380	41	2008-06-30	2009-04-06	2009-04-12	2008-07-20	Sekret: RG I, normale bakterielle Flora, kein Hinweis auf eine Infektion	Normal flora	1	0	1	0	0	0	0	0	0	0	0	1	0	0	0	0	0	1	1	0	2008-09-29	1	54	84	33	7	7.14	9
6193	7064	4993	0		164	1980-11-07	2009-04-12	69	173	28	36	4	0	2650	21	2008-07-27	2009-05-03	2009-05-06	2008-08-13	Sekret: RG I, normale bakterielle Flora, kein Hinweis auf eine Infektion	Normal flora	1	0	1	0	0	0	0	0	0	0	0	1	0	0	0	0	0	1	1	0	2008-10-21	1	50	54	33	21	7.16	9
3783	4352	12458	0		165	1985-10-10	2009-04-15	66	198	24	39	5	0	3410	48	2008-07-10	2009-04-16	2009-04-17	2008-07-25	Sekret: RG III, bakterielle Vaginose	Bacterial vaginosis	0	0	0	1	0	0	0	0	0	1	0	0	0	1	0	0	0	3	3	0	2008-09-29	1	51	39	34	27	7.25	9
9844	11159	13415	0		166	1978-05-08	2009-04-16	64	176	31	36	2	0	3500	90	2008-07-27	2009-05-03	2009-05-12	2008-08-19	Sekret: RG I, normale bakterielle Flora, kein Hinweis auf eine Infektion	Normal flora	1	0	1	0	0	0	0	0	0	0	0	1	0	0	0	0	0	1	1	0	2008-10-22	1	50	59	34	49	7.3	9
553	643	14842	0		167	1977-10-05	2009-04-16	74	183	32	38	5	1	3210	30	2008-07-21	2009-04-27	2009-04-25	2008-08-02	Sekret: RG I, normale bakterielle Flora, kein Hinweis auf eine Infektion	Normal flora	1	0	1	0	0	0	0	0	0	0	0	1	0	0	0	0	0	1	1	0	2008-10-15	1	49	11	34	20	7.31	9
2722	3151	20954	0		168	1973-01-29	2009-04-16	81	192	36	41	0	0	3440	38	2008-07-03	2009-04-09	2009-04-09	2008-07-17	Sekret: RG I, normale bakterielle Flora, kein Hinweis auf eine Infektion	Normal flora	1	0	1	0	0	0	0	0	0	0	0	1	0	0	0	0	0	1	1	0	2008-10-06	1	53	62	38	98	7.27	9
5548	6343	27898	0		169	1977-11-13	2009-04-16	75	184	31	39	0	0	3680	79	2008-07-20	2009-04-26	2009-04-23	2008-07-31	Sekret: RG I, normale bakterielle Flora, kein Hinweis auf eine Infektion	Normal flora	1	0	1	0	0	0	0	0	0	0	0	1	0	0	0	0	0	1	1	0	2008-10-14	1	55	96	34	32	7.3	9
33	42	9341	0		170	1979-07-17	2009-04-17	65	207	30	40	6	0	3630	56	2008-07-05	2009-04-11	2009-04-11	2008-07-19	Sekret: RG I, normale bakterielle Flora, kein Hinweis auf eine Infektion	Normal flora	1	0	1	0	0	0	0	0	0	0	0	1	0	0	0	0	0	1	1	0	2008-09-22	1	53	64	35	45	7.29	9
6085	6940	18111	0		171	1974-01-06	2009-04-18	83	186	35	40	3	3	2890	7	2008-07-09	2009-04-15	2009-04-15	2008-07-23	Sekret: RG 0, keine Keimflora nachweisbar, kein Hinweis auf eine Infektion	Intermediate	0	1	1	0	0	0	0	0	0	1	0	0	1	0	0	0	0	2	1	0	2008-10-14	1	48	3	35	49	7.19	9
5252	6015	19161	0		172	1984-08-07	2009-04-18	74	193	25	40	1	0	3530	54	2008-07-10	2009-04-16	2009-04-17	2008-07-25	Sekret: RG I, normale bakterielle Flora, kein Hinweis auf eine Infektion	Normal flora	1	0	1	0	0	0	0	0	0	0	0	1	0	0	0	0	0	1	1	0	2008-10-07	1	53	70	35	52	7.12	9
8375	9521	27884	0		173	1986-09-28	2009-04-19	77	191	23	40	2	0	2990	11	2008-07-15	2009-04-21	2009-04-17	2008-07-25	Sekret: RG II, intermed.bakt.Flora, Mykose / Soor	Intermediate + Candida	0	0	0	0	0	0	1	0	1	1	1	0	1	0	0	1	1	2	2	0	2008-10-10	1	49	9	34	22	7.31	9
222	267	4113	0		174	1985-05-06	2009-04-20	103	146	24	37	4	0	4250	98			2009-05-07	2008-08-14	Sekret: RG I, normale bakterielle Flora, kein Hinweis auf eine Infektion	Normal flora	1	0	1	0	0	0	0	0	0	0	0	1	0	0	0	0	0	1	1	0	2008-11-25	1	56	98	36	92	7.14	6
834	974	53	0		175	1982-02-01	2009-04-21	71	172	27	36	5	1	2550	14	2008-08-07	2009-05-14	2009-05-14	2008-08-21	Sekret: RG I, normale bakterielle Flora, kein Hinweis auf eine Infektion	Normal flora	1	0	1	0	0	0	0	0	0	0	0	1	0	0	0	0	0	1	1	0	2008-10-31	1	47	12	33.2	23	7.28	9
9710	11010	6622	0		176	1977-05-12	2009-04-22	87	149	32	35	5	1	2110	6	2008-08-15	2009-05-22	2009-05-22	2008-08-29	Sekret: RG I, normale bakterielle Flora, kein Hinweis auf eine Infektion	Normal flora	1	0	1	0	0	0	0	0	0	0	0	1	0	0	0	0	0	1	1	0	2008-11-24	1	46	14	32	14		8
3593	4136	15070	0		177	1987-03-08	2009-04-22	63	210	22	41	0	1	3800	56	2008-07-01	2009-04-07	2009-04-15	2008-07-23	Sekret: RG I, normale bakterielle Flora, kein Hinweis auf eine Infektion	Normal flora	1	0	1	0	0	0	0	0	0	0	0	1	0	0	0	0	0	1	1	0	2008-09-24	1	52	32	35	24	7.25	9
10562	11959	1628	0		178	1991-08-26	2009-04-23	101	171	18	40	6	1	2900	3	2008-07-10	2009-04-16	2009-04-17	2008-07-25	Sekret: RG II, intermed.bakt.Flora, Mykose / Soor	Intermediate + Candida	0	0	0	0	0	0	1	0	1	1	1	0	1	0	0	1	1	2	2	0	2008-11-03	1	50	9	33	2	7.15	9
10310	11684	1821	0		179	1986-12-15	2009-04-23	71	192	22	39	4	1	3430	38	2008-07-16	2009-04-22	2009-04-26	2008-08-03	Sekret: RG I, normale bakterielle Flora, kein Hinweis auf eine Infektion	Normal flora	1	0	1	0	0	0	0	0	0	0	0	1	0	0	0	0	0	1	1	0	2008-10-13	1	51	28	35	39	7.3	9
3500	4031	5055	0		180	1977-02-25	2009-04-23	67	185	32	38	0	1	2840	14	2008-07-31	2009-05-07	2009-05-07	2008-08-14	Sekret: RG I, normale bakterielle Flora, kein Hinweis auf eine Infektion	Normal flora	1	0	1	0	0	0	0	0	0	0	0	1	0	0	0	0	0	1	1	0	2008-10-20	1	47	3	36	78	7.26	9
5960	6799	22611	0		181	1979-02-12	2009-04-23	93	150	30	36	5	1	3050	51	2008-08-09	2009-05-16	2009-05-16	2008-08-23	Sekret: RG I, normale bakterielle Flora, kein Hinweis auf eine Infektion	Normal flora	1	0	1	0	0	0	0	0	0	0	0	1	0	0	0	0	0	1	1	0	2008-11-24	1	48	22	34	43	7.28	9
2293	2654	4766	0		182	1982-04-27	2009-04-24	71	185	27	38	4	0	2870	17			2009-05-04	2008-08-11	Sekret: RG I, normale bakterielle Flora, kein Hinweis auf eine Infektion	Normal flora	1	0	1	0	0	0	0	0	0	0	0	1	0	0	0	0	0	1	1	0	2008-10-21	1	49	20	34	36	7.24	9
8424	9578	6511	0		183	1977-11-29	2009-04-24	74	175	31	37	4	1	2880	22	2008-08-04	2009-05-11	2009-05-11	2008-08-18	Sekret: RG I, normale bakterielle Flora, kein Hinweis auf eine Infektion	Normal flora	1	0	1	0	0	0	0	0	0	0	0	1	0	0	0	0	0	1	1	0	2008-10-31	1	51	54	34	31	7.3	9
2186	2536	9748	0		184	1986-03-15	2009-04-24	99	155	23	38	2	1	2900	22			2009-05-06	2008-08-13	Sekret: RG I, normale bakterielle Flora, kein Hinweis auf eine Infektion	Normal flora	1	0	1	0	0	0	0	0	0	0	0	1	0	0	0	0	0	1	1	0	2008-11-20	1	51	56	34	38	7.35	9
8813	10010	23941	0		185	1973-06-29	2009-04-24	84	186	36	40	4	1	4400	94	2008-07-23	2009-04-29	2009-04-20	2008-07-28	Sekret: RG I, normale bakterielle Flora, kein Hinweis auf eine Infektion	Normal flora	1	0	1	0	0	0	0	0	0	0	0	1	0	0	0	0	0	1	1	0	2008-10-20	1	55	82	38	96	7.34	8
2651	3073	10849	0		186	1985-11-25	2009-04-25	83	177	23	39	1	1	3260	29	2008-07-22	2009-04-28	2009-05-01	2008-08-08	Sekret: RG III, bakterielle Vaginose	Bacterial vaginosis	0	0	0	1	0	0	0	0	0	1	0	0	0	1	0	0	0	3	3	0	2008-10-30	1	54	80	34	17	7.32	9
10486	11874	22074	0		187	1969-04-01	2009-04-25	85	86	40	26	3	0	1047	80	2008-10-22	2009-07-29	2009-07-29	2008-11-05	Sekret: RG I, normale bakterielle Flora, kein Hinweis auf eine Infektion	Normal flora	1	0	1	0	0	0	0	0	0	0	0	1	0	0	0	0	0	1	1	0	2009-01-29	1			25	61	7.13	6
8720	9910	1566	0		188	1987-01-04	2009-04-26	99	170	22	40	3	0	3430	29			2009-04-23	2008-07-31	Sekret: RG I, normale bakterielle Flora, kein Hinweis auf eine Infektion	Normal flora	1	0	1	0	0	0	0	0	0	0	0	1	0	0	0	0	0	1	1	0	2008-11-07	1	53	53	35.5	45	7.23	9
4603	5278	3937	0		189	1975-03-10	2009-04-28	75	195	34	40	4	0	4280	91	2008-07-24	2009-04-30	2009-04-24	2008-08-01	Sekret: RG I, normale bakterielle Flora, kein Hinweis auf eine Infektion	Normal flora	1	0	1	0	0	0	0	0	0	0	0	1	0	0	0	0	0	1	1	0	2008-10-15	1	55	82	36	58	7.3	9
1656	1920	14096	0		190	1973-09-04	2009-04-28	71	179	36	37	5	0	3300	54	2008-08-07	2009-05-14	2009-05-14	2008-08-21	Sekret: RG I, normale bakterielle Flora, kein Hinweis auf eine Infektion	Normal flora	1	0	1	0	0	0	0	0	0	0	0	1	0	0	0	0	0	1	1	0	2008-10-31	1	51	51	34	29	7.18	9
10169	11525	19596	0		191	1981-08-14	2009-04-28	70	195	28	39	6	0	3250	21	2008-07-09	2009-04-15	2009-04-29	2008-08-06	Sekret: RG II, intermed.bakt.Flora	Intermediate	0	1	1	0	0	0	0	0	0	1	0	0	1	0	0	0	0	2	2	0	2008-10-15	1	49	6	34	13	7.33	9
1293	1503	27342	0		192	1982-02-25	2009-04-28	74	194	27	40	2	0	3460	46	2008-07-20	2009-04-26	2009-04-26	2008-08-03	Sekret: RG I, normale bakterielle Flora, Mykose / Soor	Candida	0	0	0	0	0	0	1	1	0	1	1	0	0	0	0	0	1	1	1	0	2008-10-16	1	55	92	34	22	7.38	9
5563	6360	15453	0		193	1978-04-04	2009-04-29	67	188	31	38	3	1	3560	65	2008-07-27	2009-05-03	2009-05-10	2008-08-17	Sekret: RG III, bakterielle Vaginose	Bacterial vaginosis	0	0	0	1	0	0	0	0	0	1	0	0	0	1	0	0	0	3	3	0	2008-10-23	1	53	74	36	76	7.32	8
4215	4836	20158	0		194	1977-02-05	2009-04-29	93	177	32	40	4	0	3740	55	2008-07-23	2009-04-29	2009-04-25	2008-08-02	Sekret: RG I, normale bakterielle Flora, Mykose / Soor	Candida	0	0	0	0	0	0	1	1	0	1	1	0	0	0	0	0	1	1	1	0	2008-11-03	1	53	52	34	9	7.48	9
2612	3029	11674	0		195	1981-08-26	2009-04-30	70	192	28	39	3	0	3390	49	2008-07-16	2009-04-22	2009-05-04	2008-08-11	Sekret: RG I, normale bakterielle Flora, kein Hinweis auf eine Infektion	Normal flora	1	0	1	0	0	0	0	0	0	0	0	1	0	0	0	0	0	1	1	0	2008-10-20	1	51	42	35	58	7.37	9
4381	5031	13728	0		196	1982-06-11	2009-04-30	73	203	27	41	3	0	3700	45	2008-07-13	2009-04-19	2009-04-20	2008-07-28	Sekret: RG I, normale bakterielle Flora, kein Hinweis auf eine Infektion	Normal flora	1	0	1	0	0	0	0	0	0	0	0	1	0	0	0	0	0	1	1	0	2008-10-09	1	51	17	36	50	7.25	9
10822	12256	25133	0		197	1980-04-22	2009-04-30	70	198	29	40	2	0	3690	67	2008-07-21	2009-04-27	2009-04-28	2008-08-05	Sekret: RG I, normale bakterielle Flora, kein Hinweis auf eine Infektion	Normal flora	1	0	1	0	0	0	0	0	0	0	0	1	0	0	0	0	0	1	1	0	2008-10-14	1	52	51	36	78	7.32	9
1771	2054	27840	0		198	1969-02-12	2009-04-30	77	181	40	38	6	1	3140	33	2008-08-01	2009-05-08	2009-05-08	2008-08-15	Sekret: RG II, intermed.bakt.Flora, Mykose / Soor	Intermediate + Candida	0	0	0	0	0	0	1	0	1	1	1	0	1	0	0	1	1	2	2	0	2008-10-31	1	50	31	35	63	7.33	9
6838	7792	14501	0		199	1980-05-06	2009-05-02	70	191	29	39	2	0	3030	13	2008-07-26	2009-05-02	2009-05-07	2008-08-14	Sekret: RG I, normale bakterielle Flora, kein Hinweis auf eine Infektion	Normal flora	1	0	1	0	0	0	0	0	0	0	0	1	0	0	0	0	0	1	1	0	2008-10-23	1	52	47	35	41	7.24	9
7958	9035	6832	0		200	1975-03-30	2009-05-03	109	159	34	40	2	0	3310	22	2008-07-25	2009-05-01	2009-05-01	2008-08-08	Sekret: RG I, normale bakterielle Flora, kein Hinweis auf eine Infektion	Normal flora	1	0	1	0	0	0	0	0	0	0	0	1	0	0	0	0	0	1	1	0	2008-11-25	1	55	84	34	11	7.24	9
5772	6588	14027	0		201	1988-03-16	2009-05-03	79	198	21	41	4	3	3560	32	2008-07-11	2009-04-17	2009-04-22	2008-07-30	Sekret: RG II, intermed.bakt.Flora, Mykose / Soor	Intermediate + Candida	0	0	0	0	0	0	1	0	1	1	1	0	1	0	0	1	1	2	2	0	2008-10-17	1	54	62	36	50	7.15	6
9639	10931	7396	0		202	1969-10-14	2009-05-04	72	136	40	31	5	1	1033	2			2009-07-01	2008-10-08	Sekret: RG I, normale bakterielle Flora, kein Hinweis auf eine Infektion	Normal flora	1	0	1	0	0	0	0	0	0	0	0	1	0	0	0	0	0	1	1	0	2008-12-19	1	36	2	28.4	20	7.36	8
1757	2038	10810	0		203	1986-06-01	2009-05-04	83	188	23	40	5	0	3930	82	2008-07-09	2009-04-15	2009-04-29	2008-08-06	Sekret: RG I, normale bakterielle Flora, kein Hinweis auf eine Infektion	Normal flora	1	0	1	0	0	0	0	0	0	0	0	1	0	0	0	0	0	1	1	0	2008-10-28	1	54	80	36	75	7.23	9
6159	7025	11290	0		204	1979-05-24	2009-05-04	85	168	30	38	1	0	3000	22	2008-08-10	2009-05-17	2009-05-17	2008-08-24	Sekret: RG I, normale bakterielle Flora, kein Hinweis auf eine Infektion	Normal flora	1	0	1	0	0	0	0	0	0	0	0	1	0	0	0	0	0	1	1	0	2008-11-17	1	50	28	33	8	7.37	9
6346	7235	14978	0		205	1972-03-23	2009-05-04	75	186	37	39	2	1	3080	24	2008-08-06	2009-05-13	2009-05-09	2008-08-16	Sekret: RG I, normale bakterielle Flora, kein Hinweis auf eine Infektion	Normal flora	1	0	1	0	0	0	0	0	0	0	0	1	0	0	0	0	0	1	1	0	2008-10-30	1	52	61	34	30	7.31	9
10523	11914	22813	0		206	1980-04-30	2009-05-04	84	173	29	38	5	1	2990	23	2008-08-06	2009-05-13	2009-05-13	2008-08-20	Sekret: RG I, normale bakterielle Flora, kein Hinweis auf eine Infektion	Normal flora	1	0	1	0	0	0	0	0	0	0	0	1	0	0	0	0	0	1	1	0	2008-11-12	1	46	2	34	35	7.27	9
4346	4987	937	0		207	1989-07-14	2009-05-05	64	204	20	40	2	0	4172	88	2008-07-27	2009-05-03	2009-05-03	2008-08-10	Sekret: RG I, normale bakterielle Flora, kein Hinweis auf eine Infektion	Normal flora	1	0	1	0	0	0	0	0	0	0	0	1	0	0	0	0	0	1	1	0	2008-10-13	1	53	54	36.5	75	7.14	9
7902	8975	14013	0		208	1985-08-12	2009-05-05	65	203	24	40	2	0	3530	39	2008-07-27	2009-05-03	2009-05-03	2008-08-10	Sekret: RG III, bakterielle Vaginose	Bacterial vaginosis	0	0	0	1	0	0	0	0	0	1	0	0	0	1	0	0	0	3	3	0	2008-10-14	1	55	84	36	62	7.28	9
6827	7781	14847	0		209	1974-09-27	2009-05-05	110	133	35	36	5	0	2350	6	2008-08-26	2009-06-02	2009-05-28	2008-09-04	Sekret: RG I, normale bakterielle Flora, kein Hinweis auf eine Infektion	Normal flora	1	0	1	0	0	0	0	0	0	0	0	1	0	0	0	0	0	1	1	0	2008-12-23	1	49	36	32.5	11	7.34	9
75	89	24219	0		210	1986-05-05	2009-05-05	80	197	23	41	4	0	3090	12	2008-07-22	2009-04-28	2009-04-24	2008-08-01	Sekret: RG I, normale bakterielle Flora, kein Hinweis auf eine Infektion	Normal flora	1	0	1	0	0	0	0	0	0	0	0	1	0	0	0	0	0	1	1	0	2008-10-20	1	51	27	33	4	7.24	9
936	1091	7988	0		211	1986-02-17	2009-05-06	86	187	23	41	0	3	3320	18	2008-07-23	2009-04-29	2009-04-29	2008-08-06	Sekret: RG I, normale bakterielle Flora, kein Hinweis auf eine Infektion	Normal flora	1	0	1	0	0	0	0	0	0	0	0	1	0	0	0	0	0	1	1	0	2008-10-31	1	52	32	33	2	7.26	9
6653	7580	9395	0		212	1983-06-29	2009-05-06	74	198	26	40	6	0	3770		2008-08-27	2009-06-03	2009-04-30	2008-08-07	Sekret: RG II, intermed.bakt.Flora	Intermediate	0	1	1	0	0	0	0	0	0	1	0	0	1	0	0	0	0	2	2	0	2008-10-20	1	55		34		7.27	9
9963	11301	11037	0		213	1978-08-07	2009-05-06	66	198	31	39	5	0	3010	16	2008-08-01	2009-05-08	2009-05-08	2008-08-15	Sekret: RG I, normale bakterielle Flora, kein Hinweis auf eine Infektion	Normal flora	1	0	1	0	0	0	0	0	0	0	0	1	0	0	0	0	0	1	1	0	2008-10-20	1	50	23	34	27	7.28	9
10112	11467	14368	0		214	1985-04-15	2009-05-06	72	197	24	40	3	0	3610	59	2008-07-27	2009-05-03	2009-05-03	2008-08-10	Sekret: RG I, normale bakterielle Flora, kein Hinweis auf eine Infektion	Normal flora	1	0	1	0	0	0	0	0	0	0	0	1	0	0	0	0	0	1	1	0	2008-10-21	1	51	32	34	21	7.21	9
6229	7101	18400	0		215	1979-07-26	2009-05-06	98	145	30	36	5	3	3050	62	2008-08-22	2009-05-29	2009-05-29	2008-09-05	Sekret: RG I, normale bakterielle Flora, kein Hinweis auf eine Infektion	Normal flora	1	0	1	0	0	0	0	0	0	0	0	1	0	0	0	0	0	1	1	0	2008-12-12	1	50	63	34	58	7.24	8
7436	8461	18701	0		216	1974-08-14	2009-05-06	76	183	35	39	0	1	3320	35	2008-08-06	2009-05-13	2009-05-13	2008-08-20	Sekret: RG I, normale bakterielle Flora, kein Hinweis auf eine Infektion	Normal flora	1	0	1	0	0	0	0	0	0	0	0	1	0	0	0	0	0	1	1	0	2008-11-04	1	53	67	37	92	7.4	9
9976	11316	20863	0		217	1974-07-12	2009-05-06	76	177	35	38	1	1	3180	48	2008-08-12	2009-05-19	2009-05-19	2008-08-26	Sekret: RG III, bakterielle Vaginose	Bacterial vaginosis	0	0	0	1	0	0	0	0	0	1	0	0	0	1	0	0	0	3	3	0	2008-11-10	1	52	74	35	69	7.33	9
10729	12148	21184	0		218	1969-07-01	2009-05-06	76	198	40	41	1	0	4210		2008-07-27	2009-05-03	2009-04-28	2008-08-05	Sekret: RG I, normale bakterielle Flora, kein Hinweis auf eine Infektion	Normal flora	1	0	1	0	0	0	0	0	0	0	0	1	0	0	0	0	0	1	1	0	2008-10-20	1	55		36		7.22	9
5255	6018	6909	0		219	1973-08-21	2009-05-07	67	190	36	38	5	0	3770	87	2008-08-09	2009-05-16	2009-05-16	2008-08-23	Sekret: RG I, normale bakterielle Flora, kein Hinweis auf eine Infektion	Normal flora	1	0	1	0	0	0	0	0	0	0	0	1	0	0	0	0	0	1	1	0	2008-10-29	1	54	91	35	65	7.24	9
5027	5756	24398	0		220	1968-11-26	2009-05-07	70	196	40	40	0	0	3510	54		2009-05-12	2009-05-07	2008-08-14	Sekret: RG I, normale bakterielle Flora, kein Hinweis auf eine Infektion	Normal flora	1	0	1	0	0	0	0	0	0	0	0	1	0	0	0	0	0	1	1	0	2008-10-23	1	51	36	35	53	7.31	9
2691	3115	28408	0		221	1984-10-12	2009-05-07	79	198	25	41	4	0	3000	5	2008-07-21	2009-04-27	2009-04-26	2008-08-03	Sekret: RG I, normale bakterielle Flora, kein Hinweis auf eine Infektion	Normal flora	1	0	1	0	0	0	0	0	0	0	0	1	0	0	0	0	0	1	1	0	2008-10-21	1	49	3	33	2	7.28	9
7976	9056	14136	0		222	1979-03-10	2009-05-08	67	198	30	39	6	0	3370	30	2008-08-02	2009-05-09	2009-05-09	2008-08-16	Sekret: RG I, normale bakterielle Flora, kein Hinweis auf eine Infektion	Normal flora	1	0	1	0	0	0	0	0	0	0	0	1	0	0	0	0	0	1	1	0	2008-10-22	1	52	41	34	13	7.39	9
2196	2547	29027	0		223	1985-09-09	2009-05-08	70	189	24	39	0	0	2760	5	2008-08-08	2009-05-15	2009-05-15	2008-08-22	Sekret: RG I, normale bakterielle Flora, kein Hinweis auf eine Infektion	Normal flora	1	0	1	0	0	0	0	0	0	0	0	1	0	0	0	0	0	1	1	0	2008-10-31	0	49	10	34	18		0
9698	10995	5511	0		224	1980-03-10	2009-05-09	79	159	29	36	0	1	2835	57	2008-08-30	2009-06-06	2009-06-06	2008-09-13	Sekret: RG I, normale bakterielle Flora, kein Hinweis auf eine Infektion	Normal flora	1	0	1	0	0	0	0	0	0	0	0	1	0	0	0	0	0	1	1	0	2008-12-01	1	48	44	32	19	7.31	8
9974	11314	20688	0		225	1981-02-16	2009-05-09	100	170	28	40	4	0	3160		2008-07-28	2009-05-04	2009-05-05	2008-08-12	Sekret: RG II, intermed.bakt.Flora, Hinweis auf eine Infektion	Intermediate	0	1	1	0	0	0	0	0	0	1	0	0	1	0	0	0	0	2	3	0	2008-11-20	1	52		33		7.2	9
9797	11108	25718	0		226	1980-12-30	2009-05-09	71	206	28	41	4	0	3250	21	2008-07-11	2009-04-17	2009-04-28	2008-08-05	Sekret: RG I, normale bakterielle Flora, kein Hinweis auf eine Infektion	Normal flora	1	0	1	0	0	0	0	0	0	0	0	1	0	0	0	0	0	1	1	0	2008-10-15	1	50	14	34	16	7.35	9
3375	3884	4442	0		227	1973-02-10	2009-05-11	95	97	36	29	3	1	1740	94	2008-10-19	2009-07-26	2009-07-24	2008-10-31	Sekret: RG III, bakterielle Vaginose	Bacterial vaginosis	0	0	0	1	0	0	0	0	0	1	0	0	0	1	0	0	0	3	3	0	2009-02-03	1	39	54	32	98	7.24	8
2861	3308	17572	0		228	1979-11-25	2009-05-11	72	193	29	39	6	0	3700	72	2008-08-05	2009-05-12	2009-05-12	2008-08-19	Sekret: RG II, intermed.bakt.Flora	Intermediate	0	1	1	0	0	0	0	0	0	1	0	0	1	0	0	0	0	2	2	0	2008-10-30	1	53	72	36	81	7.25	9
7912	8985	18019	0		229	1970-06-13	2009-05-11	72	202	39	41	1	0	4140	90	2008-07-26	2009-05-02	2009-05-03	2008-08-10	Sekret: RG I, normale bakterielle Flora, kein Hinweis auf eine Infektion	Normal flora	1	0	1	0	0	0	0	0	0	0	0	1	0	0	0	0	0	1	1	0	2008-10-21	1	57	98	36	72	7.2	9
9978	11318	21440	0		230	1977-04-01	2009-05-11	80	159	32	36	1	1	2430	23	2008-09-06	2009-06-13	2009-06-07	2008-09-14	Sekret: RG I, normale bakterielle Flora, kein Hinweis auf eine Infektion	Normal flora	1	0	1	0	0	0	0	0	0	0	0	1	0	0	0	0	0	1	1	0	2008-12-03	1	48	44	32	19	7.31	9
9703	11003	24164	0		231	1977-09-21	2009-05-11	78	174	32	38	0	1	3222	54	2008-08-18	2009-05-25	2009-05-25	2008-09-01	Sekret: RG I, normale bakterielle Flora, kein Hinweis auf eine Infektion	Normal flora	1	0	1	0	0	0	0	0	0	0	0	1	0	0	0	0	0	1	1	0	2008-11-18	1	48	15	36	90	7.27	9
6712	7646	3716	0		232	1989-01-16	2009-05-12	68	204	20	40	6	0	4290	96	2008-08-05	2009-05-12	2009-05-06	2008-08-13	Sekret: RG I, normale bakterielle Flora, kein Hinweis auf eine Infektion	Normal flora	1	0	1	0	0	0	0	0	0	0	0	1	0	0	0	0	0	1	1	0	2008-10-20	1	55	90	37	92	7.3	9
10606	12006	7209	0		233	1977-08-27	2009-05-12	72	180	32	38	0	1	2770	11	2008-08-19	2009-05-26	2009-05-26	2008-09-02	Sekret: RG II, intermed.bakt.Flora	Intermediate	0	1	1	0	0	0	0	0	0	1	0	0	1	0	0	0	0	2	2	0	2008-11-13	1	49	17	32	2	7.24	9
11020	12479	17404	0		234	1969-12-25	2009-05-12	77	189	39	40	0	0	3300	34	2008-08-08	2009-05-15	2009-05-12	2008-08-19	Sekret: RG I, normale bakterielle Flora, kein Hinweis auf eine Infektion	Normal flora	1	0	1	0	0	0	0	0	0	0	0	1	0	0	0	0	0	1	1	0	2008-11-04	1	51	36	33	7	7.4	9
4178	4793	22698	0		235	1978-09-20	2009-05-12	98	148	31	37	1	0	3300	65	2008-08-28	2009-06-04	2009-06-01	2008-09-08	Sekret: RG I, normale bakterielle Flora, kein Hinweis auf eine Infektion	Normal flora	1	0	1	0	0	0	0	0	0	0	0	1	0	0	0	0	0	1	1	0	2008-12-15	1	53	87	34	37	7.21	9
5607	6408	28468	0		236	1975-09-18	2009-05-12	65	183	34	37	3	1	2480	5	2008-08-20	2009-05-27	2009-05-30	2008-09-06	Sekret: RG I, normale bakterielle Flora, Mykose / Soor	Candida	0	0	0	0	0	0	1	1	0	1	1	0	0	0	0	0	1	1	1	0	2008-11-10	1	47	6	32	3	7.29	9
5853	6679	5352	0		237	1969-02-04	2009-05-13	84	170	40	38	2	1	3200	35			2009-05-25	2008-09-01	Sekret: RG II, intermed.bakt.Flora, Hinweis auf eine Infektion	Intermediate	0	1	1	0	0	0	0	0	0	1	0	0	1	0	0	0	0	2	3	0	2008-11-24	1	49	15	36	77	7.33	9
9390	10655	8471	0		238	1979-05-28	2009-05-13	75	196	30	40	5	0	3430	39	2008-08-01	2009-05-08	2009-05-08	2008-08-15	Sekret: RG I, normale bakterielle Flora, kein Hinweis auf eine Infektion	Normal flora	1	0	1	0	0	0	0	0	0	0	0	1	0	0	0	0	0	1	1	0	2008-10-29	1	54	80	34	20	7.12	9
10682	12093	13435	0		239	1976-09-21	2009-05-13	78	190	33	40	2	0	4090	84	2008-08-07	2009-05-14	2009-05-11	2008-08-18	Sekret: RG I, normale bakterielle Flora, kein Hinweis auf eine Infektion	Normal flora	1	0	1	0	0	0	0	0	0	0	0	1	0	0	0	0	0	1	1	0	2008-11-04	1	54	71	36	62	7.24	9
5107	5851	19524	0		240	1977-12-13	2009-05-13	68	205	31	41	0	0	3660	58	2008-07-30	2009-05-06	2009-05-06	2008-08-13	Sekret: RG I, normale bakterielle Flora, kein Hinweis auf eine Infektion	Normal flora	1	0	1	0	0	0	0	0	0	0	0	1	0	0	0	0	0	1	1	0	2008-10-20	1	51	28	35	44	7.24	9
7166	8161	23376	0		241	1979-06-28	2009-05-13	67	187	30	38	2	1	3900	89	2008-08-03	2009-05-10	2009-05-25	2008-09-01	Sekret: RG I, normale bakterielle Flora, kein Hinweis auf eine Infektion	Normal flora	1	0	1	0	0	0	0	0	0	0	0	1	0	0	0	0	0	1	1	0	2008-11-07	1	54	87	37	93		9
6339	7224	10916	0		242	1985-01-01	2009-05-14	111	135	24	37	1	0	2890	39	2008-09-27	2009-07-04	2009-06-03	2008-09-10	Sekret: RG I, normale bakterielle Flora, kein Hinweis auf eine Infektion	Normal flora	1	0	1	0	0	0	0	0	0	0	0	1	0	0	0	0	0	1	1	0	2008-12-30	1	50	56	32	8	7.37	9
9219	10463	19954	0		243	1973-01-20	2009-05-14	108	135	36	36	5	1	4216	98	2008-08-30	2009-06-06	2009-06-06	2008-09-13	Sekret: RG II, intermed.bakt.Flora	Intermediate	0	1	1	0	0	0	0	0	0	1	0	0	1	0	0	0	0	2	2	0	2008-12-30	1	51	77	34	58	7.33	9
10231	11597	26599	0		244	1990-04-02	2009-05-14	75	171	19	37	1	0	2477	11			2009-06-03	2008-09-10	Sekret: RG III, bakterielle Vaginose	Bacterial vaginosis	0	0	0	1	0	0	0	0	0	1	0	0	0	1	0	0	0	3	3	0	2008-11-24	1	45	2	31	2	7.27	9
4526	5191	7374	0		245	1984-05-17	2009-05-15	67	199	25	40	0	0	4300	94			2009-05-15	2008-08-22	Sekret: RG I, normale bakterielle Flora, kein Hinweis auf eine Infektion	Normal flora	1	0	1	0	0	0	0	0	0	0	0	1	0	0	0	0	0	1	1	0	2008-10-28	1	53	57	37	88	7.31	9
7609	8656	22193	0		246	1983-04-20	2009-05-15	78	197	26	41	2	0	3000	5	2008-08-05	2009-05-12	2009-05-06	2008-08-13	Sekret: RG I, normale bakterielle Flora, kein Hinweis auf eine Infektion	Normal flora	1	0	1	0	0	0	0	0	0	0	0	1	0	0	0	0	0	1	1	0	2008-10-30	1	50	9	35	24	7.2	9
1544	1790	800	0		247	1981-04-22	2009-05-16	65	200	28	39	6	0	3270	22	2008-08-01	2009-05-08	2009-05-17	2008-08-24	Sekret: RG I, normale bakterielle Flora, kein Hinweis auf eine Infektion	Normal flora	1	0	1	0	0	0	0	0	0	0	0	1	0	0	0	0	0	1	1	0	2008-10-28	1	54	74	34	13	7.31	9
8125	9229	11096	0		248	1976-04-11	2009-05-16	68	197	33	39	6	0	3970	80	2008-08-10	2009-05-17	2009-05-17	2008-08-24	Sekret: RG I, normale bakterielle Flora, kein Hinweis auf eine Infektion	Normal flora	1	0	1	0	0	0	0	0	0	0	0	1	0	0	0	0	0	1	1	0	2008-10-31	1	54	74	36	66	7.26	9
6264	7143	11566	0		249	1972-03-13	2009-05-16	71	92	37	25	2	1	700	24		2009-08-27	2009-08-27	2008-12-04	Sekret: RG II, intermed.bakt.Flora	Intermediate	0	1	1	0	0	0	0	0	0	1	0	0	1	0	0	0	0	2	2	0	2009-02-13	1					7.19	2
5386	6164	12128	0		250	1979-12-21	2009-05-16	78	185	29	39	4	0	3350	44	2008-08-13	2009-05-20	2009-05-19	2008-08-26	Sekret: RG I, normale bakterielle Flora, kein Hinweis auf eine Infektion	Normal flora	1	0	1	0	0	0	0	0	0	0	0	1	0	0	0	0	0	1	1	0	2008-11-12	1	50	24	33	9	7.27	9
8431	9585	2330	0		251	1978-11-11	2009-05-18	71	189	31	39	1	0	3400	54	2008-08-17	2009-05-24	2009-05-24	2008-08-31	Sekret: RG I, normale bakterielle Flora, kein Hinweis auf eine Infektion	Normal flora	1	0	1	0	0	0	0	0	0	0	0	1	0	0	0	0	0	1	1	0	2008-11-10	1	51	45	35	61	7.42	9
5677	6482	6002	0		252	1986-06-23	2009-05-18	71	165	23	35	5	1	1792	2			2009-06-17	2008-09-24	Sekret: RG I, normale bakterielle Flora, kein Hinweis auf eine Infektion	Normal flora	1	0	1	0	0	0	0	0	0	0	0	1	0	0	0	0	0	1	1	0	2008-12-04	1	45	12	31	9	7.33	7
7290	8305	24601	0		253	1976-11-10	2009-05-18	92	180	33	40	6	1	3470	29			2009-05-12	2008-08-19	Sekret: RG I, normale bakterielle Flora, kein Hinweis auf eine Infektion	Normal flora	1	0	1	0	0	0	0	0	0	0	0	1	0	0	0	0	0	1	1	0	2008-11-19	1	54	66	37	81	7.37	9
164	201	28617	0		254	1977-01-06	2009-05-18	72	182	32	38	2	1	2100	2	2008-08-23	2009-05-30	2009-05-30	2008-09-06	Sekret: RG III, bakterielle Vaginose	Bacterial vaginosis	0	0	0	1	0	0	0	0	0	1	0	0	0	1	0	0	0	3	3	0	2008-11-17	1	45	2	32	2	7.15	9
7877	8947	1070	0		255	1981-06-20	2009-05-19	76	180	28	38	4	0	3630	69	2008-08-24	2009-05-31	2009-05-29	2008-09-05	Sekret: RG II, intermed.bakt.Flora	Intermediate	0	1	1	0	0	0	0	0	0	1	0	0	1	0	0	0	0	2	2	0	2008-11-20	1	53	72	35	48	7.28	9
4641	5321	6008	0		256	1982-07-30	2009-05-19	102	106	27	31	5	1	1495	28			2009-07-16	2008-10-23	Sekret: RG II, intermed.bakt.Flora, Mykose / Soor	Intermediate + Candida	0	0	0	0	0	0	1	0	1	1	1	0	1	0	0	1	1	2	2	0	2009-02-02	1	43	60	29	39	7.17	7
493	574	17210	0		257	1967-07-25	2009-05-20	73	194	42	40	1	0	3550	42	2008-08-16	2009-05-23	2009-05-19	2008-08-26	Sekret: RG I, normale bakterielle Flora, kein Hinweis auf eine Infektion	Normal flora	1	0	1	0	0	0	0	0	0	0	0	1	0	0	0	0	0	1	1	0	2008-11-07	1	53	56	36	63	7.35	9
10665	12074	4429	0		258	1969-09-02	2009-05-21	74	198	40	40	6	0	4110	90	2008-08-08	2009-05-15	2009-05-15	2008-08-22	Sekret: RG I, normale bakterielle Flora, kein Hinweis auf eine Infektion	Normal flora	1	0	1	0	0	0	0	0	0	0	0	1	0	0	0	0	0	1	1	0	2008-11-04	1	54	79	35	45	7.33	8
422	499	28420	0		259	1977-08-27	2009-05-21	80	182	32	39	3	0	2701	5	2008-08-18	2009-05-25	2009-05-25	2008-09-01	Sekret: RG II, intermed.bakt.Flora, Mykose / Soor	Intermediate + Candida	0	0	0	0	0	0	1	0	1	1	1	0	1	0	0	1	1	2	2	0	2008-11-20	0	53	76	34	29		0
10872	12311	135	0		260	1979-06-14	2009-05-22	79	185	30	39	5	0	3520	44	2008-08-17	2009-05-24	2009-05-24	2008-08-31	Sekret: RG I, normale bakterielle Flora, kein Hinweis auf eine Infektion	Normal flora	1	0	1	0	0	0	0	0	0	0	0	1	0	0	0	0	0	1	1	0	2008-11-18	1	52	43	36	67	7.33	9
334	397	27190	0		261	1976-09-25	2009-05-22	70	85	33	24	1	1	740	68		2009-09-04	2009-09-10	2008-12-18	Sekret: RG I, normale bakterielle Flora, kein Hinweis auf eine Infektion	Normal flora	1	0	1	0	0	0	0	0	0	0	0	1	0	0	0	0	0	1	1	0	2009-02-26	1	33.2	72	22	36	7.38	8
593	696	2134	0		262	1972-04-20	2009-05-23	63	206	37	40	3	1	3760	58	2008-08-13	2009-05-20	2009-05-20	2008-08-27	Sekret: RG I, normale bakterielle Flora, kein Hinweis auf eine Infektion	Normal flora	1	0	1	0	0	0	0	0	0	0	0	1	0	0	0	0	0	1	1	0	2008-10-29	1	54	70	36	60	7.36	9
8980	10195	2174	0		263	1975-06-25	2009-05-23	74	179	34	38	1	0	3380	54	2008-08-29	2009-06-05	2009-06-05	2008-09-12	Sekret: RG III, bakterielle Vaginose	Bacterial vaginosis	0	0	0	1	0	0	0	0	0	1	0	0	0	1	0	0	0	3	3	0	2008-11-25	1	52	62	34	25	7.37	9
3643	4192	3695	0		264	1993-03-01	2009-05-24	90	180	16	40	4	0	3630	45			2009-05-20	2008-08-27	Sekret: RG I, normale bakterielle Flora, Mykose / Soor	Candida	0	0	0	0	0	0	1	1	0	1	1	0	0	0	0	0	1	1	1	0	2008-11-25	1	50	10	37	84	7.2	9
8468	9625	7089	0		265	1977-11-13	2009-05-24	85	185	32	40	4	0	4310	92	2008-08-13	2009-05-20	2009-05-20	2008-08-27	Sekret: RG I, normale bakterielle Flora, kein Hinweis auf eine Infektion	Normal flora	1	0	1	0	0	0	0	0	0	0	0	1	0	0	0	0	0	1	1	0	2008-11-20	1	56	91	36.5	72	7.16	9
1008	1175	10085	0		266	1972-08-25	2009-05-25	68	209	37	41	4	1	4580	98	2008-08-07	2009-05-14	2009-05-14	2008-08-21	Sekret: RG I, normale bakterielle Flora, kein Hinweis auf eine Infektion	Normal flora	1	0	1	0	0	0	0	0	0	0	0	1	0	0	0	0	0	1	1	0	2008-10-28	1	57	98	38	98	7.39	9
10938	12390	23208	0		267	1989-04-19	2009-05-25	93	159	20	38	0	0	3340	52	2008-09-15	2009-06-22	2009-06-08	2008-09-15	Sekret: RG I, normale bakterielle Flora, kein Hinweis auf eine Infektion	Normal flora	1	0	1	0	0	0	0	0	0	0	0	1	0	0	0	0	0	1	1	0	2008-12-17	1	52	64	34	26	7.29	9
6151	7017	466	0		268	1977-02-02	2009-05-26	63	200	32	39	4	0	3680	74	2008-08-26	2009-06-02	2009-05-29	2008-09-05	Sekret: RG 0, keine Keimflora nachweisbar, kein Hinweis auf eine Infektion	Intermediate	0	1	1	0	0	0	0	0	0	1	0	0	1	0	0	0	0	2	1	0	2008-11-07	1	52	58	36	83		9
2444	2833	3300	0		269	1976-12-14	2009-05-26	81	158	32	36	1	0	2820	43			2009-06-22	2008-09-29	Sekret: RG I, normale bakterielle Flora, kein Hinweis auf eine Infektion	Normal flora	1	0	1	0	0	0	0	0	0	0	0	1	0	0	0	0	0	1	1	0	2008-12-19	1	50	62	31	2	7.39	9
4242	4867	26702	0		270	1981-10-06	2009-05-26	76	131	28	31	4	0	1670	49	2008-10-17	2009-07-24	2009-07-24	2008-10-31	Sekret: RG I, normale bakterielle Flora, kein Hinweis auf eine Infektion	Normal flora	1	0	1	0	0	0	0	0	0	0	0	1	0	0	0	0	0	1	1	0	2009-01-15	1	42	51	27.8	21	7.35	8
5569	6368	12730	0		271	1979-08-12	2009-05-27	66	190	30	38	4	1	3220	33	2008-09-03	2009-06-10	2009-06-06	2008-09-13	Sekret: RG I, normale bakterielle Flora, kein Hinweis auf eine Infektion	Normal flora	1	0	1	0	0	0	0	0	0	0	0	1	0	0	0	0	0	1	1	0	2008-11-18	1	51	39	34	21	7.27	9
7332	8350	3566	0		272	1976-12-21	2009-05-28	76	181	32	38	5	1	3100	22	2008-09-01	2009-08-20	2009-06-06	2008-09-13	Sekret: RG I, normale bakterielle Flora, kein Hinweis auf eine Infektion	Normal flora	1	0	1	0	0	0	0	0	0	0	0	1	0	0	0	0	0	1	1	0	2008-11-28	1	50	22	34	20	7.33	9
197	241	28778	0		273	1981-06-01	2009-05-28	77	162	28	36	1	0	3080	66	2008-09-05	2009-06-12	2009-06-24	2008-10-01	Sekret: RG I, normale bakterielle Flora, kein Hinweis auf eine Infektion	Normal flora	1	0	1	0	0	0	0	0	0	0	0	1	0	0	0	0	0	1	1	0	2008-12-17	1	50	62	34	51	7.19	9
10294	11665	2283	0		274	1979-12-05	2009-05-29	69	184	30	38	1	1	3500	64	2008-08-20	2009-05-27	2009-06-11	2008-09-18	Sekret: RG III, bakterielle Vaginose	Bacterial vaginosis	0	0	0	1	0	0	0	0	0	1	0	0	0	1	0	0	0	3	3	0	2008-11-26	1	51	45	35	52	7.25	9
131	154	10007	0		275	1975-08-25	2009-05-29	76	192	34	40	2	0	3520	52	2008-08-20	2009-05-27	2009-05-27	2008-09-03	Sekret: RG I, normale bakterielle Flora, kein Hinweis auf eine Infektion	Normal flora	1	0	1	0	0	0	0	0	0	0	0	1	0	0	0	0	0	1	1	0	2008-11-18	1	51	33	35	50	7.26	9
4395	5047	4074	0		276	1975-10-23	2009-05-30	75	187	34	39	3	0	3940	82	2008-08-27	2009-06-03	2009-06-03	2008-09-10	Sekret: RG I, normale bakterielle Flora, kein Hinweis auf eine Infektion	Normal flora	1	0	1	0	0	0	0	0	0	0	0	1	0	0	0	0	0	1	1	0	2008-11-24	1	54	78	36	70	7.32	9
1795	2081	6106	0		277	1985-05-03	2009-05-30	71	194	24	39	6	0	3650	68			2009-05-31	2008-09-07	Sekret: RG I, normale bakterielle Flora, kein Hinweis auf eine Infektion	Normal flora	1	0	1	0	0	0	0	0	0	0	0	1	0	0	0	0	0	1	1	0	2008-11-17	1	52	55	34	25	7.24	9
5315	6082	28023	0		278	1979-11-24	2009-05-30	75	187	30	39	3	0	3550	64	2008-09-02	2009-06-09	2009-06-03	2008-09-10	Sekret: RG I, normale bakterielle Flora, kein Hinweis auf eine Infektion	Normal flora	1	0	1	0	0	0	0	0	0	0	0	1	0	0	0	0	0	1	1	0	2008-11-24	1	54	88	34	29	7.34	9
10652	12061	212	0		279	1981-03-20	2009-05-31	79	188	28	40	1	0	3600	61	2008-08-27	2009-06-03	2009-05-30	2008-09-06	Sekret: RG I, normale bakterielle Flora, kein Hinweis auf eine Infektion	Normal flora	1	0	1	0	0	0	0	0	0	0	0	1	0	0	0	0	0	1	1	0	2008-11-24	1	53	70	34	23	7.22	9
6178	7045	1520	0		280	1982-10-12	2009-05-31	74	179	27	38	1	1	2600	8	2008-09-07	2009-06-14	2009-06-13	2008-09-20	Sekret: RG I, normale bakterielle Flora, kein Hinweis auf eine Infektion	Normal flora	1	0	1	0	0	0	0	0	0	0	0	1	0	0	0	0	0	1	1	0	2008-12-03	1	50	41	32	4	7.34	9
24	29	10987	0		281	1976-02-21	2009-05-31	72	195	33	40	1	0	3740	73			2009-05-30	2008-09-06	Sekret: RG III, bakterielle Vaginose, Mykose / Soor	Bacterial vaginosis + Candida	0	0	0	0	0	1	0	0	0	1	1	0	0	1	0	1	1	3	3	0	2008-11-17	1	52	52	34	23	7.27	9
9874	11196	13932	0		282	1963-11-30	2009-05-31	107	143	46	37	5	1	2670	9		2009-06-15	2009-06-16	2008-09-23	Sekret: RG I, normale bakterielle Flora, kein Hinweis auf eine Infektion	Normal flora	1	0	1	0	0	0	0	0	0	0	0	1	0	0	0	0	0	1	1	0	2009-01-08	1	49	21	35	57	7.32
6382	7275	14457	0		283	1983-06-07	2009-05-31	72	193	26	39	6	0	2690	2	2008-08-25	2009-06-01	2009-06-01	2008-09-08	Sekret: RG II, intermed.bakt.Flora	Intermediate	0	1	1	0	0	0	0	0	0	1	0	0	1	0	0	0	0	2	2	0	2008-11-19	1	48	2	32	2	7.34	9
9423	10690	3846	0		284	1978-07-29	2009-06-01	76	185	31	39	2	0	3420	54	2008-08-30	2009-06-06	2009-06-06	2008-09-13	Sekret: RG II, intermed.bakt.Flora	Intermediate	0	1	1	0	0	0	0	0	0	1	0	0	1	0	0	0	0	2	2	0	2008-11-28	1	49	14	34	30	7.3	9
873	1017	22585	0		285	1983-03-25	2009-06-02	79	173	26	38	0	1	3400	58	2008-09-09	2009-06-16	2009-06-16	2008-09-23	Sekret: RG I, normale bakterielle Flora, kein Hinweis auf eine Infektion	Normal flora	1	0	1	0	0	0	0	0	0	0	0	1	0	0	0	0	0	1	1	0	2008-12-11	1	51	47	37	93	7.28	9
10712	12127	23806	0		286	1988-11-10	2009-06-02	71	197	21	40	2	0	3140	20	2008-08-24	2009-05-31	2009-05-31	2008-09-07	Sekret: RG I, normale bakterielle Flora, kein Hinweis auf eine Infektion	Normal flora	1	0	1	0	0	0	0	0	0	0	0	1	0	0	0	0	0	1	1	0	2008-11-17	1	49	9	34.5	35	7.22	9
9632	10923	997	0		287	1985-10-27	2009-06-03	64	203	24	40	1	0	4140	94	2008-08-26	2009-06-02	2009-06-02	2008-09-09	Sekret: RG III, bakterielle Vaginose	Bacterial vaginosis	0	0	0	1	0	0	0	0	0	1	0	0	0	1	0	0	0	3	3	0	2008-11-12	1	52	52	36	79		9
4089	4693	8180	0		288	1988-01-15	2009-06-03	71	189	21	39	1	0	3510	64	2008-09-01	2009-06-08	2009-06-09	2008-09-16	Sekret: RG I, normale bakterielle Flora, kein Hinweis auf eine Infektion	Normal flora	1	0	1	0	0	0	0	0	0	0	0	1	0	0	0	0	0	1	1	0	2008-11-26	1	52	63	35	61		9
1549	1795	12842	0		289	1969-02-20	2009-06-03	70	187	40	38	5	1	3400	60	2008-09-04	2009-06-11	2009-06-12	2008-09-19	Sekret: RG III, bakterielle Vaginose	Bacterial vaginosis	0	0	0	1	0	0	0	0	0	1	0	0	0	1	0	0	0	3	3	0	2008-11-28	1	50	33	34	35	7.32	9
9410	10675	6169	0		290	1972-10-28	2009-06-04	80	199	37	41	6	0	3910	74	2008-08-15	2009-05-22	2009-05-22	2008-08-29	Sekret: RG III, bakterielle Vaginose	Bacterial vaginosis	0	0	0	1	0	0	0	0	0	1	0	0	0	1	0	0	0	3	3	0	2008-11-17	1	53	59	35	39	7.41	9
11080	12541	8931	0		291	1969-02-24	2009-06-04	98	141	40	36	1	1	2700	33	2008-09-24	2009-07-01	2009-07-01	2008-10-08	Sekret: RG III, bakterielle Vaginose	Bacterial vaginosis	0	0	0	1	0	0	0	0	0	1	0	0	0	1	0	0	0	3	3	0	2009-01-14	1	50	62	35	76	7.35	8
7840	8909	11177	0		292	1986-09-20	2009-06-04	74	184	23	38	6	0	2430	2	2008-09-05	2009-06-12	2009-06-12	2008-09-19	Sekret: RG I, normale bakterielle Flora, kein Hinweis auf eine Infektion	Normal flora	1	0	1	0	0	0	0	0	0	0	0	1	0	0	0	0	0	1	1	0	2008-12-02	1	48	8	33	12	7.33	9
8306	9434	22763	0		293	1978-08-29	2009-06-04	67	183	31	37	5	1	3176	43	2008-09-17	2009-06-24	2009-06-20	2008-09-27	Sekret: RG I, normale bakterielle Flora, kein Hinweis auf eine Infektion	Normal flora	1	0	1	0	0	0	0	0	0	0	0	1	0	0	0	0	0	1	1	0	2008-12-03	1	50	35	36	81	7.23	7
5957	6795	353	0		294	1984-12-28	2009-06-05	71	142	24	32	3	1	2220	75	2008-10-21	2009-07-28	2009-07-28	2008-11-04	Sekret: RG III, bakterielle Vaginose	Bacterial vaginosis	0	0	0	1	0	0	0	0	0	1	0	0	0	1	0	0	0	3	3	0	2009-01-14	1	40	10	32	75	7.35	8
10496	11884	25829	0		295	1968-12-03	2009-06-05	70	175	41	37	0	1	2785	23	2008-09-19	2009-06-26	2009-06-26	2008-10-03	Sekret: RG III, bakterielle Vaginose, Mykose / Soor	Bacterial vaginosis + Candida	0	0	0	0	0	1	0	0	0	1	1	0	0	1	0	1	1	3	3	0	2008-12-12	1	48	18	35	67	7.33	9
1789	2074	4567	0		296	1973-04-04	2009-06-06	74	178	36	38	0	1	3275	46	2008-09-13	2009-06-20	2009-06-20	2008-09-27	Sekret: RG I, normale bakterielle Flora, kein Hinweis auf eine Infektion	Normal flora	1	0	1	0	0	0	0	0	0	0	0	1	0	0	0	0	0	1	1	0	2008-12-10	1	50	30	34	26	7.25	9
4566	5237	7288	0		297	1973-02-19	2009-06-06	72	190	36	39	3	0	3370	34	2008-09-03	2009-06-10	2009-06-10	2008-09-17	Sekret: RG I, normale bakterielle Flora, kein Hinweis auf eine Infektion	Normal flora	1	0	1	0	0	0	0	0	0	0	0	1	0	0	0	0	0	1	1	0	2008-11-28	1	53	63	36	70	7.22	9
2670	3092	11929	0		298	1978-02-14	2009-06-07	69	194	31	39	4	0	2940	8		2009-06-10	2009-06-10	2008-09-17	Sekret: RG I, normale bakterielle Flora, kein Hinweis auf eine Infektion	Normal flora	1	0	1	0	0	0	0	0	0	0	0	1	0	0	0	0	0	1	1	0	2008-11-25	1	53	61	33	3	7.22	9
6366	7257	138	0		299	1982-03-29	2009-06-08	83	186	27	40	3	0	4440	96	2008-09-02	2009-06-09	2009-06-05	2008-09-12	Sekret: RG I, normale bakterielle Flora, kein Hinweis auf eine Infektion	Normal flora	1	0	1	0	0	0	0	0	0	0	0	1	0	0	0	0	0	1	1	0	2008-12-04	1	54	70	38	96	7.2	9
6309	7192	7886	0		300	1986-01-01	2009-06-08	74	186	23	39	1	0	3500	49	2008-09-11	2009-06-18	2009-06-14	2008-09-21	Sekret: RG I, normale bakterielle Flora, kein Hinweis auf eine Infektion	Normal flora	1	0	1	0	0	0	0	0	0	0	0	1	0	0	0	0	0	1	1	0	2008-12-04	1	53	65	34	17	7.19	9
10420	11803	10958	0		301	1967-05-03	2009-06-08	73	189	42	39	3	1	4270	95	2008-09-09	2009-06-16	2009-06-12	2008-09-19	Sekret: RG I, normale bakterielle Flora, kein Hinweis auf eine Infektion	Normal flora	1	0	1	0	0	0	0	0	0	0	0	1	0	0	0	0	0	1	1	0	2008-12-01	1	52	46	38	98	7.18	9
445	523	12159	0		302	1971-08-17	2009-06-08	76	173	38	37	4	1	3080	49			2009-06-25	2008-10-02	Sekret: RG I, normale bakterielle Flora, kein Hinweis auf eine Infektion	Normal flora	1	0	1	0	0	0	0	0	0	0	0	1	0	0	0	0	0	1	1	0	2008-12-17	1	50	50	33	20	7.32	9
7417	8440	12298	0		303	1981-03-17	2009-06-08	98	159	28	38	5	0	2880	10	2008-09-16	2009-06-23	2009-06-17	2008-09-24	Sekret: RG I, normale bakterielle Flora, kein Hinweis auf eine Infektion	Normal flora	1	0	1	0	0	0	0	0	0	0	0	1	0	0	0	0	0	1	1	0	2008-12-31	1	48	5	35	47	7.44	9
736	860	12646	0		304	1984-01-05	2009-06-08	63	175	25	36	0	0	3270	82	2008-09-29	2009-07-06	2009-07-06	2008-10-13	Sekret: RG I, normale bakterielle Flora, kein Hinweis auf eine Infektion	Normal flora	1	0	1	0	0	0	0	0	0	0	0	1	0	0	0	0	0	1	1	0	2008-12-15	1	50	64	34	53		9
3566	4105	25782	0		305	1983-01-01	2009-06-08	87	173	26	39	1	1	3080	25			2009-06-14	2008-09-21	Sekret: RG I, normale bakterielle Flora, kein Hinweis auf eine Infektion	Normal flora	1	0	1	0	0	0	0	0	0	0	0	1	0	0	0	0	0	1	1	0	2008-12-17	1	49	15	34	31	7.35	9
9128	10355	4904	0		306	1974-02-22	2009-06-09	73	182	35	38	3	1	2390	2	2008-09-13	2009-06-20	2009-06-20	2008-09-27	Sekret: RG I, normale bakterielle Flora, kein Hinweis auf eine Infektion	Normal flora	1	0	1	0	0	0	0	0	0	0	0	1	0	0	0	0	0	1	1	0	2008-12-09	1	46	2	32	3	7.15	9
294	356	9538	0		307	1975-02-01	2009-06-09	79	179	34	38	6	1	2940	11	2008-09-17	2009-06-24	2009-06-17	2008-09-24	Sekret: RG I, normale bakterielle Flora, kein Hinweis auf eine Infektion	Normal flora	1	0	1	0	0	0	0	0	0	0	0	1	0	0	0	0	0	1	1	0	2008-12-12	1	50	21	36	74	7.27	9
3787	4359	1666	0		308	1976-09-08	2009-06-10	72	196	33	40	2	0	3130	12	2008-08-25	2009-06-01	2009-06-08	2008-09-15	Sekret: RG I, normale bakterielle Flora, kein Hinweis auf eine Infektion	Normal flora	1	0	1	0	0	0	0	0	0	0	0	1	0	0	0	0	0	1	1	0	2008-11-26	1	50	12	35	32	7.32	9
6263	7142	10074	0		309	1977-02-15	2009-06-10	65	191	32	38	4	1	3410	63	2008-09-17	2009-06-24	2009-06-20	2008-09-27	Sekret: RG III, bakterielle Vaginose	Bacterial vaginosis	0	0	0	1	0	0	0	0	0	1	0	0	0	1	0	0	0	3	3	0	2008-12-01	1	50	35	35	66	7.53	9
5356	6127	11516	0		310	1975-07-10	2009-06-10	65	189	34	38	2	1	3510	63	2008-09-15	2009-06-22	2009-06-22	2008-09-29	Sekret: RG I, normale bakterielle Flora, Mykose / Soor	Candida	0	0	0	0	0	0	1	1	0	1	1	0	0	0	0	0	1	1	1	0	2008-12-03	1	53	75	36	77	7.29	8
591	694	11858	0		311	1978-07-02	2009-06-10	74	197	31	40	5	3	3722	52	2008-08-30	2009-06-06	2009-06-05	2008-09-12	Sekret: RG I, normale bakterielle Flora, kein Hinweis auf eine Infektion	Normal flora	1	0	1	0	0	0	0	0	0	0	0	1	0	0	0	0	0	1	1	0	2008-11-25	1	53	51	37	82	7.3	9
8713	9902	15374	0		312	1981-08-06	2009-06-10	77	162	28	36	1	1	2400	19	2008-10-01	2009-07-08	2009-07-07	2008-10-14	Sekret: RG I, normale bakterielle Flora, kein Hinweis auf eine Infektion	Normal flora	1	0	1	0	0	0	0	0	0	0	0	1	0	0	0	0	0	1	1	0	2008-12-30	1	48	41	31.5	10	7.25	9
10476	11862	20509	0		313	1975-06-11	2009-06-10	75	197	34	40	6	1	2318	2	2008-08-29	2009-06-05	2009-06-04	2008-09-11	Sekret: RG I, normale bakterielle Flora, kein Hinweis auf eine Infektion	Normal flora	1	0	1	0	0	0	0	0	0	0	0	1	0	0	0	0	0	1	1	0	2008-11-25	1	48	2	32	2	7.28	9
627	732	20648	0		314	1987-04-24	2009-06-10	74	181	22	38	3	0	3400	64	2008-09-14	2009-06-21	2009-06-21	2008-09-28	Sekret: RG I, normale bakterielle Flora, kein Hinweis auf eine Infektion	Normal flora	1	0	1	0	0	0	0	0	0	0	0	1	0	0	0	0	0	1	1	0	2008-12-11	1	53	84	34	37	7.36	9
1143	1333	699	0		315	1977-02-15	2009-06-11	70	198	32	40	2	0	3870	81	2008-09-02	2009-06-09	2009-06-09	2008-09-16	Sekret: RG I, normale bakterielle Flora, kein Hinweis auf eine Infektion	Normal flora	1	0	1	0	0	0	0	0	0	0	0	1	0	0	0	0	0	1	1	0	2008-11-25	1	54	83	35	50	7.22	9
3477	4008	12027	0		316	1978-05-31	2009-06-11	76	190	31	40	0	1	3210	17	2008-09-04	2009-06-11	2009-06-11	2008-09-18	Sekret: RG I, normale bakterielle Flora, kein Hinweis auf eine Infektion	Normal flora	1	0	1	0	0	0	0	0	0	0	0	1	0	0	0	0	0	1	1	0	2008-12-03	1	51	24	33	2	7.38	9
2319	2684	17290	0		317	1986-06-20	2009-06-11	67	192	23	39	0	0	3440	46	2008-09-11	2009-06-18	2009-06-18	2008-09-25	Sekret: RG I, normale bakterielle Flora, Mykose / Soor	Candida	0	0	0	0	0	0	1	1	0	1	1	0	0	0	0	0	1	1	1	0	2008-12-01	1	53	67	34	18	7.34	9
7991	9073	24478	0		318	1983-03-13	2009-06-11	68	199	26	40	1	0	3090	17		2009-06-13	2009-06-10	2008-09-17	Sekret: RG I, normale bakterielle Flora, kein Hinweis auf eine Infektion	Normal flora	1	0	1	0	0	0	0	0	0	0	0	1	0	0	0	0	0	1	1	0	2008-11-24	1	51	35	31	2	7.24	9
9787	11095	2385	0		319	1983-06-10	2009-06-12	108	70	26	27	3	1	1003	53	2008-12-02	2009-09-08	2009-09-08	2008-12-16	Sekret: RG I, normale bakterielle Flora, kein Hinweis auf eine Infektion	Normal flora	1	0	1	0	0	0	0	0	0	0	0	1	0	0	0	0	0	1	1	0	2009-04-03	1	35	41	24	26		8
8495	9657	6463	0		320	1980-12-07	2009-06-12	86	156	29	36	4	1	2560	23	2008-10-04	2009-07-11	2009-07-06	2008-10-13	Sekret: RG I, normale bakterielle Flora, Mykose / Soor	Candida	0	0	0	0	0	0	1	1	0	1	1	0	0	0	0	0	1	1	1	0	2009-01-07	1	50	65	32	13	7.39	9
7619	8667	18722	0		321	1980-04-24	2009-06-12	100	158	29	38	6	0	2800	6	2008-09-13	2009-06-20	2009-06-20	2008-09-27	Sekret: RG I, normale bakterielle Flora, kein Hinweis auf eine Infektion	Normal flora	1	0	1	0	0	0	0	0	0	0	0	1	0	0	0	0	0	1	1	0	2009-01-05	1	50	21	34.5	31	7.36	9
3671	4222	3606	0		322	1974-04-14	2009-06-14	74	185	35	39	0	3	2980	19	2008-09-13	2009-06-20	2009-06-21	2008-09-28	Sekret: RG I, normale bakterielle Flora, kein Hinweis auf eine Infektion	Normal flora	1	0	1	0	0	0	0	0	0	0	0	1	0	0	0	0	0	1	1	0	2008-12-11	1	48	7	33	11	7.24	8
3689	4240	18447	0		323	1979-12-01	2009-06-14	68	200	30	40	2	3	3350	25	2008-08-28	2009-06-04	2009-06-12	2008-09-19	Sekret: RG I, normale bakterielle Flora, kein Hinweis auf eine Infektion	Normal flora	1	0	1	0	0	0	0	0	0	0	0	1	0	0	0	0	0	1	1	0	2008-11-26	1	53	54	34	11	7.16	8
7431	8455	26373	0		324	1983-06-12	2009-06-14	70	202	26	40	6	0	3570	51	2008-09-01	2009-06-08	2009-06-08	2008-09-15	Sekret: RG I, normale bakterielle Flora, kein Hinweis auf eine Infektion	Normal flora	1	0	1	0	0	0	0	0	0	0	0	1	0	0	0	0	0	1	1	0	2008-11-24	1	50	16	35	45	7.28	9
2041	2371	27696	0		325	1972-03-02	2009-06-14	85	193	37	41	5	0	4510	94	2008-09-04	2009-06-11	2009-06-02	2008-09-09	Sekret: RG II, intermed.bakt.Flora	Intermediate	0	1	1	0	0	0	0	0	0	1	0	0	1	0	0	0	0	2	2	0	2008-12-03	1	55	76	38	92	7.31	9
3757	4322	17646	0		326	1994-08-27	2009-06-15	82	178	15	39	1	0	2740	7			2009-06-21	2008-09-28	Sekret: RG I, normale bakterielle Flora, kein Hinweis auf eine Infektion	Normal flora	1	0	1	0	0	0	0	0	0	0	0	1	0	0	0	0	0	1	1	0	2008-12-19	1	49	15	33	10	7.29	9
7900	8972	27845	0		327	1981-05-08	2009-06-15	65	186	28	37	6	0	2470	5	2008-09-23	2009-06-30	2009-06-30	2008-10-07	Sekret: RG I, normale bakterielle Flora, kein Hinweis auf eine Infektion	Normal flora	1	0	1	0	0	0	0	0	0	0	0	1	0	0	0	0	0	1	1	0	2008-12-11	1	49	29	32	4	7.22	8
1372	1592	28366	0		328	1988-03-14	2009-06-15	74	203	21	41	4	0	3210	18	2008-07-28	2009-05-04	2009-06-04	2008-09-11	Sekret: RG I, normale bakterielle Flora, kein Hinweis auf eine Infektion	Normal flora	1	0	1	0	0	0	0	0	0	0	0	1	0	0	0	0	0	1	1	0	2008-11-24	1	48	2	35	40	7.31	9
1643	1905	4468	0		329	1976-11-07	2009-06-16	81	183	33	39	5	0	4030	92	2008-09-11	2009-06-18	2009-06-18	2008-09-25	Sekret: RG I, normale bakterielle Flora, Mykose / Soor	Candida	0	0	0	0	0	0	1	1	0	1	1	0	0	0	0	0	1	1	1	0	2008-12-15	1	52	57	35	56	7.32	9
5617	6418	19736	0		330	1974-09-02	2009-06-16	67	194	35	39	2	1	3068	15	2008-09-09	2009-06-16	2009-06-21	2008-09-28	Sekret: RG I, normale bakterielle Flora, kein Hinweis auf eine Infektion	Normal flora	1	0	1	0	0	0	0	0	0	0	0	1	0	0	0	0	0	1	1	0	2008-12-04	1	49	8	34	16	7.32	9
8373	9518	2911	0		331	1980-10-17	2009-06-17	74	198	29	40	6	0	3850	61	2008-09-08	2009-06-15	2009-06-11	2008-09-18	Sekret: RG I, normale bakterielle Flora, kein Hinweis auf eine Infektion	Normal flora	1	0	1	0	0	0	0	0	0	0	0	1	0	0	0	0	0	1	1	0	2008-12-01	1	53	50	37	81	7.4	9
3001	3464	4461	0		332	1972-05-17	2009-06-17	78	194	37	40	6	0	3360	32	2008-09-09	2009-06-16	2009-06-11	2008-09-18	Sekret: RG I, normale bakterielle Flora, kein Hinweis auf eine Infektion	Normal flora	1	0	1	0	0	0	0	0	0	0	0	1	0	0	0	0	0	1	1	0	2008-12-05	1	52	46	34	19	7.31	9
7193	8195	6162	0		333	1979-01-25	2009-06-17	68	180	30	37	3	0	3000	44	2008-09-28	2009-07-05	2009-07-05	2008-10-12	Sekret: RG I, normale bakterielle Flora, Mykose / Soor	Candida	0	0	0	0	0	0	1	1	0	1	1	0	0	0	0	0	1	1	1	0	2008-12-19	1	50	52	33	21	7.27	9
7063	8048	16360	0		334	1974-04-16	2009-06-17	63	189	35	38	0	1	3410	71	2008-09-28	2009-07-05	2009-07-01	2008-10-08	Sekret: RG I, normale bakterielle Flora, kein Hinweis auf eine Infektion	Normal flora	1	0	1	0	0	0	0	0	0	0	0	1	0	0	0	0	0	1	1	0	2008-12-10	1	53	87	35	70	7.35	9
1550	1796	18115	0		335	1971-10-12	2009-06-17	100	146	38	37	1	1	4130	98	2008-09-27	2009-07-04	2009-07-07	2008-10-14	Sekret: RG I, normale bakterielle Flora, kein Hinweis auf eine Infektion	Normal flora	1	0	1	0	0	0	0	0	0	0	0	1	0	0	0	0	0	1	1	0	2009-01-22	1	53	92	37	98	7.31	9
10931	12382	21251	0		336	1978-08-30	2009-06-17	64	195	31	39	0	0	3290	33	2008-09-17	2009-06-24	2009-06-24	2008-10-01	Sekret: RG I, normale bakterielle Flora, Mykose / Soor	Candida	0	0	0	0	0	0	1	1	0	1	1	0	0	0	0	0	1	1	1	0	2008-12-04	1	53	67	35	44	7.21	9
9264	10510	21257	0		337	1985-12-25	2009-06-17	73	205	23	41	5	1	3720	45	2008-08-28	2009-06-04	2009-06-05	2008-09-12	Sekret: RG III, bakterielle Vaginose	Bacterial vaginosis	0	0	0	1	0	0	0	0	0	1	0	0	0	1	0	0	0	3	3	0	2008-11-24	1	50	8	36	49	7.27	8
5524	6317	6715	0		338	1978-03-10	2009-06-18	102	150	31	38	0	1	2960	21	2008-09-25	2009-07-02	2009-07-02	2008-10-09	Sekret: RG I, normale bakterielle Flora, kein Hinweis auf eine Infektion	Normal flora	1	0	1	0	0	0	0	0	0	0	0	1	0	0	0	0	0	1	1	0	2009-01-19	1	51	47	34	26	7.19	9
5948	6785	19421	0		339	1975-02-04	2009-06-18	77	178	34	38	3	1	3480	71	2008-09-27	2009-07-04	2009-06-29	2008-10-06	Sekret: RG I, normale bakterielle Flora, kein Hinweis auf eine Infektion	Normal flora	1	0	1	0	0	0	0	0	0	0	0	1	0	0	0	0	0	1	1	0	2008-12-22	1	52	71	34.5	52	7.27	9
8445	9599	2062	0		340	1983-09-05	2009-06-19	69	196	26	39	6	0	3200	27	2008-09-16	2009-06-23	2009-06-20	2008-09-27	Sekret: RG I, normale bakterielle Flora, kein Hinweis auf eine Infektion	Normal flora	1	0	1	0	0	0	0	0	0	0	0	1	0	0	0	0	0	1	1	0	2008-12-05	1	51	37	34	25	7.17	7
6316	7200	3979	0		341	1977-08-24	2009-06-19	71	198	32	40	3	0	3470	46	2008-09-17	2009-06-24	2009-06-16	2008-09-23	Sekret: RG I, normale bakterielle Flora, kein Hinweis auf eine Infektion	Normal flora	1	0	1	0	0	0	0	0	0	0	0	1	0	0	0	0	0	1	1	0	2008-12-03	1	53	67	35	49	7.36	9
11072	12533	10532	0		342	1969-04-25	2009-06-19	74	171	40	37	0	1	2730	20	2008-10-08	2009-07-15	2009-07-10	2008-10-17	Sekret: RG I, normale bakterielle Flora, kein Hinweis auf eine Infektion	Normal flora	1	0	1	0	0	0	0	0	0	0	0	1	0	0	0	0	0	1	1	0	2008-12-30	1	48	18	33	16	7.49	9
10867	12306	21397	0		343	1969-05-08	2009-06-19	68	198	40	40	0	0	3890	73	2008-09-08	2009-06-15	2009-06-19	2008-09-26	Sekret: RG I, normale bakterielle Flora, kein Hinweis auf eine Infektion	Normal flora	1	0	1	0	0	0	0	0	0	0	0	1	0	0	0	0	0	1	1	0	2008-12-03	1	53	57	36	65	7.17	9
7793	8860	21982	0		344	1969-03-12	2009-06-19	67	198	40	39	6	1	4050	84	2008-09-13	2009-06-20	2009-06-20	2008-09-27	Sekret: RG I, normale bakterielle Flora, kein Hinweis auf eine Infektion	Normal flora	1	0	1	0	0	0	0	0	0	0	0	1	0	0	0	0	0	1	1	0	2008-12-03	1	50	14	37	88	7.2	9
6491	7395	6863	0		345	1967-11-02	2009-06-20	79	199	42	41	5	0	3820	68	2008-09-06	2009-06-13	2009-06-08	2008-09-15	Sekret: RG I, normale bakterielle Flora, kein Hinweis auf eine Infektion	Normal flora	1	0	1	0	0	0	0	0	0	0	0	1	0	0	0	0	0	1	1	0	2008-12-03	1	54	75	38	98	7.25	9
3155	3631	127	0		346	1984-04-21	2009-06-21	78	193	25	40	5	0	3010	6	2008-09-14	2009-06-21	2009-06-16	2008-09-23	Sekret: RG I, normale bakterielle Flora, kein Hinweis auf eine Infektion	Normal flora	1	0	1	0	0	0	0	0	0	0	0	1	0	0	0	0	0	1	1	0	2008-12-10	1	53	51	35	27	7.31	9
3324	3828	7706	0		347	1988-01-13	2009-06-21	76	173	21	37	4	0	2540	10			2009-07-08	2008-10-15	Sekret: RG III, bakterielle Vaginose	Bacterial vaginosis	0	0	0	1	0	0	0	0	0	1	0	0	0	1	0	0	0	3	3	0	2008-12-30	1	47	10	33	20	7.3	9
3995	4591	14269	0		348	1979-05-10	2009-06-21	79	186	30	39	6	3	3030	16	2008-09-14	2009-06-21	2009-06-22	2008-09-29	Sekret: RG II, intermed.bakt.Flora	Intermediate	0	1	1	0	0	0	0	0	0	1	0	0	1	0	0	0	0	2	2	0	2008-12-17	1	50	22	34	25	7.18	9
2034	2363	21028	0		349	1988-06-04	2009-06-21	85	186	21	40	5	0	4010	76	2008-09-09	2009-06-16	2009-06-16	2008-09-23	Sekret: RG I, normale bakterielle Flora, Mykose / Soor	Candida	0	0	0	0	0	0	1	1	0	1	1	0	0	0	0	0	1	1	1	0	2008-12-17	1	53	52	37	84	7.4	9
6649	7576	21311	0		350	1978-04-13	2009-06-22	76	201	31	41	4	1	3880	73	2008-09-15	2009-06-22	2009-06-11	2008-09-18	Sekret: RG I, normale bakterielle Flora, kein Hinweis auf eine Infektion	Normal flora	1	0	1	0	0	0	0	0	0	0	0	1	0	0	0	0	0	1	1	0	2008-12-03	1	52	43	35	40	7.29	9
2578	2991	24085	0		351	1979-10-20	2009-06-22	107	151	30	38	6	0	3580	61			2009-06-30	2008-10-07	Sekret: RG II, intermed.bakt.Flora	Intermediate	0	1	1	0	0	0	0	0	0	1	0	0	1	0	0	0	0	2	2	0	2009-01-22	1	54	82	35	45	7.37	9
9471	10747	4324	0		352	1982-12-13	2009-06-23	69	186	27	38	3	1	2740	11	2008-09-11	2009-06-18	2009-07-04	2008-10-11	Sekret: RG I, normale bakterielle Flora, kein Hinweis auf eine Infektion	Normal flora	1	0	1	0	0	0	0	0	0	0	0	1	0	0	0	0	0	1	1	0	2008-12-19	1	48	11	34	37	7.29	9
1747	2025	6298	0		353	1978-08-25	2009-06-23	75	196	31	40	5	0	3288	27	2008-09-11	2009-06-18	2009-06-18	2008-09-25	Sekret: RG I, normale bakterielle Flora, kein Hinweis auf eine Infektion	Normal flora	1	0	1	0	0	0	0	0	0	0	0	1	0	0	0	0	0	1	1	0	2008-12-09	1	51	30	32	2	7.25	9
338	401	20040	0		354	1974-09-08	2009-06-23	108	126	35	35	3	1	2048	6			2009-07-25	2008-11-01	Sekret: RG I, normale bakterielle Flora, kein Hinweis auf eine Infektion	Normal flora	1	0	1	0	0	0	0	0	0	0	0	1	0	0	0	0	0	1	1	0	2009-02-17	1	45	10	32	18	7.05	6
587	689	22565	0		355	1974-02-10	2009-06-23	89	183	35	40	6	0	3990	73	2008-09-25	2009-07-02	2009-06-17	2008-09-24	Sekret: RG I, normale bakterielle Flora, kein Hinweis auf eine Infektion	Normal flora	1	0	1	0	0	0	0	0	0	0	0	1	0	0	0	0	0	1	1	0	2008-12-22	1	55	80	36	55	7.29	9
6110	6970	22983	0		356	1971-02-15	2009-06-23	70	190	38	39	1	1	3840	78	2008-09-24	2009-07-01	2009-06-29	2008-10-06	Sekret: RG I, normale bakterielle Flora, kein Hinweis auf eine Infektion	Normal flora	1	0	1	0	0	0	0	0	0	0	0	1	0	0	0	0	0	1	1	0	2008-12-15	1	55	90	36	72	7.34	9
1919	2229	26245	0		357	1980-08-02	2009-06-23	99	169	29	40	2	0	3840	66	2008-09-03	2009-06-10	2009-06-21	2008-09-28	Sekret: RG I, normale bakterielle Flora, kein Hinweis auf eine Infektion	Normal flora	1	0	1	0	0	0	0	0	0	0	0	1	0	0	0	0	0	1	1	0	2009-01-05	1	54	71	36	62	7.34	9
2431	2819	4260	0		358	1974-01-17	2009-06-24	75	189	35	39	5	0	2660	3	2008-09-18	2009-06-23	2009-06-26	2008-10-03	Sekret: RG I, normale bakterielle Flora, kein Hinweis auf eine Infektion	Normal flora	1	0	1	0	0	0	0	0	0	0	0	1	0	0	0	0	0	1	1	0	2008-12-17	1	48	5	34	27	7.23	9
2647	3067	18773	0		359	1965-10-23	2009-06-24	81	184	44	39	6	0	3580	48	2008-09-24	2009-07-01	2009-06-25	2008-10-02	Sekret: RG I, normale bakterielle Flora, kein Hinweis auf eine Infektion	Normal flora	1	0	1	0	0	0	0	0	0	0	0	1	0	0	0	0	0	1	1	0	2008-12-22	1	50	14	36	66	7.2	9
3931	4515	1942	0		360	1976-07-08	2009-06-25	73	196	33	40	3	0	3780	60	2008-09-10	2009-06-17	2009-06-22	2008-09-29	Sekret: RG I, normale bakterielle Flora, kein Hinweis auf eine Infektion	Normal flora	1	0	1	0	0	0	0	0	0	0	0	1	0	0	0	0	0	1	1	0	2008-12-11	1	54	70	36	60	7.22	9
8457	9612	4423	0		361	1978-11-08	2009-06-25	74	197	31	40	5	1	3670	61			2009-06-20	2008-09-27	Sekret: RG I, normale bakterielle Flora, kein Hinweis auf eine Infektion	Normal flora	1	0	1	0	0	0	0	0	0	0	0	1	0	0	0	0	0	1	1	0	2008-12-10	1	53	65	35	46	7.39	9
7215	8221	10053	0		362	1977-12-14	2009-06-25	76	188	32	39	5	1	2850	8	2008-09-20	2009-06-27	2009-06-27	2008-10-04	Sekret: RG I, normale bakterielle Flora, kein Hinweis auf eine Infektion	Normal flora	1	0	1	0	0	0	0	0	0	0	0	1	0	0	0	0	0	1	1	0	2008-12-19	1	48	5	34	27	7.28	9
739	865	10815	0		363	1978-06-15	2009-06-25	72	190	31	39	3	0	3510	47	2008-09-22	2009-06-29	2009-06-29	2008-10-06	Sekret: RG I, normale bakterielle Flora, kein Hinweis auf eine Infektion	Normal flora	1	0	1	0	0	0	0	0	0	0	0	1	0	0	0	0	0	1	1	0	2008-12-17	1	49	8	35	40	7.2	9
1360	1578	13599	0		364	1971-11-10	2009-06-25	111	139	38	37	5	1	2600	11			2009-07-11	2008-10-18	Sekret: RG III, bakterielle Vaginose, Mykose / Soor	Bacterial vaginosis + Candida	0	0	0	0	0	1	0	0	0	1	1	0	0	1	0	1	1	3	3	0	2009-02-06	1	47	9	35	73	7.33	8
1056	1228	2289	0		365	1986-01-20	2009-06-26	71	196	23	40	1	0	3630	49	2008-09-18	2009-06-25	2009-06-25	2008-10-02	Sekret: RG I, normale bakterielle Flora, kein Hinweis auf eine Infektion	Normal flora	1	0	1	0	0	0	0	0	0	0	0	1	0	0	0	0	0	1	1	0	2008-12-12	1	53	56	35	33	7.22	9
10478	11864	2948	0		366	1984-03-20	2009-06-26	66	197	25	39	4	0	2630	2	2008-09-22	2009-06-29	2009-06-29	2008-10-06	Sekret: RG I, normale bakterielle Flora, kein Hinweis auf eine Infektion	Normal flora	1	0	1	0	0	0	0	0	0	0	0	1	0	0	0	0	0	1	1	0	2008-12-11	1	50	15	31	2	7.35	9
8254	9375	3667	0		367	1989-08-19	2009-06-26	78	144	20	33	5	1	1730	10	2008-11-02	2009-08-09	2009-08-09	2008-11-16	Sekret: RG I, normale bakterielle Flora, kein Hinweis auf eine Infektion	Normal flora	1	0	1	0	0	0	0	0	0	0	0	1	0	0	0	0	0	1	1	0	2009-02-02	1	47.5	72	30.5	20	7.33	9
1467	1703	7420	0		368	1981-09-25	2009-06-26	99	80	28	27	4	1	800	14	2008-12-15	2009-09-21	2009-09-21	2008-12-29	Sekret: RG I, normale bakterielle Flora, kein Hinweis auf eine Infektion	Normal flora	1	0	1	0	0	0	0	0	0	0	0	1	0	0	0	0	0	1	1	0	2009-04-07	1	33	16	24.3	19	7.34	8
2925	3380	24554	0		369	1974-08-27	2009-06-26	74	191	35	39	6	0	3560	46	2008-09-22	2009-06-29	2009-06-27	2008-10-04	Sekret: RG I, normale bakterielle Flora, kein Hinweis auf eine Infektion	Normal flora	1	0	1	0	0	0	0	0	0	0	0	1	0	0	0	0	0	1	1	0	2008-12-17	1	55	86	35	36	7.29	9
5789	6608	22672	0		370	1972-04-30	2009-06-27	66	205	37	40	5	0	3820	74	2008-09-15	2009-06-22	2009-06-22	2008-09-29	Sekret: RG I, normale bakterielle Flora, kein Hinweis auf eine Infektion	Normal flora	1	0	1	0	0	0	0	0	0	0	0	1	0	0	0	0	0	1	1	0	2008-12-04	1	54	80	35	46	7.2	9
3179	3659	28989	0		371	1973-06-23	2009-06-27	64	204	36	40	2	0	3620	61	2008-09-17	2009-06-24	2009-06-25	2008-10-02	Sekret: RG I, normale bakterielle Flora, kein Hinweis auf eine Infektion	Normal flora	1	0	1	0	0	0	0	0	0	0	0	1	0	0	0	0	0	1	1	0	2008-12-05	1	53	68	37	94	7.23	9
7593	8637	26965	0		372	1974-05-15	2009-06-28	97	150	35	37	2	0	3060	41	2008-10-10	2009-07-17	2009-07-17	2008-10-24	Sekret: RG III, bakterielle Vaginose	Bacterial vaginosis	0	0	0	1	0	0	0	0	0	1	0	0	0	1	0	0	0	3	3	0	2009-01-29	1	50	42	34.5	49	7.2	9
7435	8460	150	0		373	1971-11-06	2009-06-30	88	167	38	38	3	1	2400	2	2008-11-04	2009-08-11	2009-07-11	2008-10-18	Sekret: RG I, normale bakterielle Flora, Mykose / Soor	Candida	0	0	0	0	0	0	1	1	0	1	1	0	0	0	0	0	1	1	1	0	2009-01-14	1	48	11	32	3	7.34	9
2496	2896	979	0		374	1975-04-08	2009-06-30	87	182	34	40	3	0	3810	62	2008-09-25	2009-07-02	2009-06-27	2008-10-04	Sekret: RG I, normale bakterielle Flora, kein Hinweis auf eine Infektion	Normal flora	1	0	1	0	0	0	0	0	0	0	0	1	0	0	0	0	0	1	1	0	2008-12-30	1	54	70	36	60	7.35	9
416	491	5880	0		375	1972-09-13	2009-06-30	71	173	37	36	6	1	2740	32	2008-10-17	2009-07-24	2009-07-22	2008-10-29	Sekret: RG II, intermed.bakt.Flora	Intermediate	0	1	1	0	0	0	0	0	0	1	0	0	1	0	0	0	0	2	2	0	2009-01-08	1	50	61	33	28	7.4	9
10504	11892	22069	0		376	1980-01-26	2009-06-30	80	161	29	36	3	0	2605	29	2008-10-18	2009-07-25	2009-07-25	2008-11-01	Sekret: RG I, normale bakterielle Flora, kein Hinweis auf eine Infektion	Normal flora	1	0	1	0	0	0	0	0	0	0	0	1	0	0	0	0	0	1	1	0	2009-01-20	1	46	13	33.5	48	7.35	9
10531	11925	1296	0		377	1980-02-03	2009-07-01	71	196	29	40	1	0	2980	12	2008-09-17	2009-06-24	2009-06-30	2008-10-07	Sekret: RG I, normale bakterielle Flora, kein Hinweis auf eine Infektion	Normal flora	1	0	1	0	0	0	0	0	0	0	0	1	0	0	0	0	0	1	1	0	2008-12-17	1	50	21	34	24	7.3	9
255	310	7173	0		378	1972-08-21	2009-07-01	73	89	37	25	1	1	812	61	2009-01-06	2009-10-13	2009-10-13	2009-01-20	Sekret: RG I, normale bakterielle Flora, kein Hinweis auf eine Infektion	Normal flora	1	0	1	0	0	0	0	0	0	0	0	1	0	0	0	0	0	1	1	0	2009-04-03	1	34	63	24	60	7.24	8
1953	2269	14008	0		379	1980-10-14	2009-07-01	72	183	29	38	3	0	2765	13	2008-10-05	2009-07-12	2009-07-12	2008-10-19	Sekret: RG I, normale bakterielle Flora, kein Hinweis auf eine Infektion	Normal flora	1	0	1	0	0	0	0	0	0	0	0	1	0	0	0	0	0	1	1	0	2008-12-30	1	49	22	33	14	7.28	9
8661	9841	20704	0		380	1977-06-04	2009-07-01	71	183	32	38	2	1	2850	12	2008-10-06	2009-07-13	2009-07-13	2008-10-20	Sekret: RG I, normale bakterielle Flora, kein Hinweis auf eine Infektion	Normal flora	1	0	1	0	0	0	0	0	0	0	0	1	0	0	0	0	0	1	1	0	2008-12-30	1	50	27	34	24	7.27	9
10312	11687	21242	0		381	1975-08-04	2009-07-01	103	162	34	39	6	3	3490	54	2008-09-25	2009-07-02	2009-07-02	2008-10-09	Sekret: RG I, normale bakterielle Flora, kein Hinweis auf eine Infektion	Normal flora	1	0	1	0	0	0	0	0	0	0	0	1	0	0	0	0	0	1	1	0	2009-01-20	1	52	55	34	25	7.35	9
4967	5689	4626	0		382	1978-05-09	2009-07-02	99	170	31	40	3	0	3620	45			2009-06-29	2008-10-06	Sekret: RG I, normale bakterielle Flora, kein Hinweis auf eine Infektion	Normal flora	1	0	1	0	0	0	0	0	0	0	0	1	0	0	0	0	0	1	1	0	2009-01-13	1	53	53	36	60	7.47	5
9883	11206	8951	0		383	1983-01-01	2009-07-02	67	191	27	38	6	0	3260	32	2008-10-03	2009-07-10	2009-07-10	2008-10-17	Sekret: RG I, normale bakterielle Flora, kein Hinweis auf eine Infektion	Normal flora	1	0	1	0	0	0	0	0	0	0	0	1	0	0	0	0	0	1	1	0	2008-12-23	1	52	52	34	19	7.35	9
10850	12287	9840	0		384	1988-09-18	2009-07-03	74	196	21	40	4	0	3000	6	2008-09-20	2009-06-27	2009-06-29	2008-10-06	Sekret: RG I, normale bakterielle Flora, kein Hinweis auf eine Infektion	Normal flora	1	0	1	0	0	0	0	0	0	0	0	1	0	0	0	0	0	1	1	0	2008-12-19	1	50	10	34	9	7.17	8
1231	1436	27423	0		385	1978-01-18	2009-07-03	73	186	31	39	0	1	3800	86	2008-08-31	2009-06-07	2009-07-10	2008-10-17	Sekret: RG I, normale bakterielle Flora, kein Hinweis auf eine Infektion	Normal flora	1	0	1	0	0	0	0	0	0	0	0	1	0	0	0	0	0	1	1	0	2008-12-29	1	53	79	36	86	7.37	9
3640	4186	16716	0		386	1989-08-22	2009-07-04	71	193	20	39	5	0	3880	75			2009-07-06	2008-10-13	Sekret: RG I, normale bakterielle Flora, kein Hinweis auf eine Infektion	Normal flora	1	0	1	0	0	0	0	0	0	0	0	1	0	0	0	0	0	1	1	0	2008-12-23	1	53	60	36	67		9
2676	3098	17031	0		387	1986-08-06	2009-07-04	73	193	23	40	0	0	3570	59	2008-09-27	2009-07-04	2009-07-04	2008-10-11	Sekret: RG I, normale bakterielle Flora, kein Hinweis auf eine Infektion	Normal flora	1	0	1	0	0	0	0	0	0	0	0	1	0	0	0	0	0	1	1	0	2008-12-23	1	52	54	36	80	7.36	9
9933	11265	11977	0		388	1970-06-10	2009-07-05	93	181	39	41	1	0	3310	26	2008-09-20	2009-06-27	2009-06-27	2008-10-04	Sekret: RG I, normale bakterielle Flora, Mykose / Soor	Candida	0	0	0	0	0	0	1	1	0	1	1	0	0	0	0	0	1	1	1	0	2009-01-05	1	51	27	35	43	7.31	9
306	368	20405	0		389	1977-10-12	2009-07-06	79	178	32	38	5	1	3180	39			2009-07-15	2008-10-22	Sekret: RG I, normale bakterielle Flora, kein Hinweis auf eine Infektion	Normal flora	1	0	1	0	0	0	0	0	0	0	0	1	0	0	0	0	0	1	1	0	2009-01-09	1	50	33	36	87	7.31	8
6770	7719	4300	0		390	1984-12-08	2009-07-07	64	189	25	38	1	1	3520	77	2008-10-13	2009-07-20	2009-07-20	2008-10-27	Sekret: RG I, normale bakterielle Flora, kein Hinweis auf eine Infektion	Normal flora	1	0	1	0	0	0	0	0	0	0	0	1	0	0	0	0	0	1	1	0	2008-12-30	1	53	86	36	90	7.15	9
1104	1285	9945	0		391	1973-02-01	2009-07-07	79	180	36	39	0	1	3230	39		2009-07-14	2009-07-14	2008-10-21	Sekret: RG II, intermed.bakt.Flora	Intermediate	0	1	1	0	0	0	0	0	0	1	0	0	1	0	0	0	0	2	2	0	2009-01-08	1	52	64	35	62	7.29	9
2518	2922	24089	0		392	1970-04-30	2009-07-07	77	176	39	38	1	1	2800	17	2008-10-13	2009-07-20	2009-07-20	2008-10-27	Sekret: RG I, normale bakterielle Flora, kein Hinweis auf eine Infektion	Normal flora	1	0	1	0	0	0	0	0	0	0	0	1	0	0	0	0	0	1	1	0	2009-01-12	1	49	25	34	40	7.36	8
3447	3975	3144	0		393	1983-11-02	2009-07-08	70	209	26	41	6	0	3180	16	2008-09-07	2009-06-14	2009-06-25	2008-10-02	Sekret: RG I, normale bakterielle Flora, kein Hinweis auf eine Infektion	Normal flora	1	0	1	0	0	0	0	0	0	0	0	1	0	0	0	0	0	1	1	0	2008-12-11	1	51	26	33	3	7.35	9
5508	6301	11070	0		394	1989-02-23	2009-07-08	66	184	20	37	5	0	3100	36			2009-07-24	2008-10-31	Sekret: RG III, bakterielle Vaginose	Bacterial vaginosis	0	0	0	1	0	0	0	0	0	1	0	0	0	1	0	0	0	3	3	0	2009-01-05	1	52	68	34	29	7.35	9
3321	3823	27822	0		395	1982-08-11	2009-07-08	78	180	27	38	6	1	2990	14	2008-10-13	2009-07-20	2009-07-16	2008-10-23	Sekret: RG I, normale bakterielle Flora, kein Hinweis auf eine Infektion	Normal flora	1	0	1	0	0	0	0	0	0	0	0	1	0	0	0	0	0	1	1	0	2009-01-09	1	50	21	36	74	7.49	9
2315	2679	4522	0		396	1985-01-11	2009-07-09	82	181	25	39	4	0	4190	92	2008-10-05	2009-07-12	2009-07-12	2008-10-19	Sekret: RG III, bakterielle Vaginose, Mykose / Soor	Bacterial vaginosis + Candida	0	0	0	0	0	1	0	0	0	1	1	0	0	1	0	1	1	3	3	0	2009-01-09	1	53	61	35	39	7.34	9
6579	7496	2851	0		397	1976-09-16	2009-07-10	85	172	33	38	5	1	3170	38	2008-10-19	2009-07-26	2009-07-19	2008-10-26	Sekret: RG I, normale bakterielle Flora, kein Hinweis auf eine Infektion	Normal flora	1	0	1	0	0	0	0	0	0	0	0	1	0	0	0	0	0	1	1	0	2009-01-19	1	50	33	35	65	7.4	9
6180	7048	6877	0		398	1983-08-14	2009-07-10	94	171	26	39	6	0	3900	75	2008-10-06	2009-07-13	2009-07-11	2008-10-18	Sekret: RG I, normale bakterielle Flora, kein Hinweis auf eine Infektion	Normal flora	1	0	1	0	0	0	0	0	0	0	0	1	0	0	0	0	0	1	1	0	2009-01-20	1	53	58	36	66	7.18	9
78	92	10391	0		399	1987-06-01	2009-07-10	79	192	22	40	5	1	3450	29	2008-09-19	2009-06-26	2009-07-05	2008-10-12	Sekret: RG I, normale bakterielle Flora, kein Hinweis auf eine Infektion	Normal flora	1	0	1	0	0	0	0	0	0	0	0	1	0	0	0	0	0	1	1	0	2008-12-30	1	52	34	34	8	7.31	9
9424	10692	18101	0		400	1976-02-19	2009-07-10	87	172	33	39	0	1	3740	72			2009-07-17	2008-10-24	Sekret: RG I, normale bakterielle Flora, kein Hinweis auf eine Infektion	Normal flora	1	0	1	0	0	0	0	0	0	0	0	1	0	0	0	0	0	1	1	0	2009-01-19	1	54	81	35	44	7.3	9
1459	1695	20246	0		401	1980-01-27	2009-07-10	67	176	29	36	5	1	3900	98	2008-11-03	2009-08-10	2009-08-02	2008-11-09	Sekret: RG I, normale bakterielle Flora, Mykose / Soor	Candida	0	0	0	0	0	0	1	1	0	1	1	0	0	0	0	0	1	1	1	0	2009-01-15	1	48	22	34	43		8
5142	5889	7668	0		402	1989-01-30	2009-07-11	76	173	20	37	4	1	2870	21			2009-07-28	2008-11-04	Sekret: RG III, bakterielle Vaginose, Mykose / Soor	Bacterial vaginosis + Candida	0	0	0	0	0	1	0	0	0	1	1	0	0	1	0	1	1	3	3	0	2009-01-19	1	50	37	34	31	7.39	9
8504	9668	8433	0		403	1983-04-29	2009-07-11	80	159	26	36	1	0	2585	24	2008-10-29	2009-08-05	2009-08-07	2008-11-14	Sekret: RG III, bakterielle Vaginose	Bacterial vaginosis	0	0	0	1	0	0	0	0	0	1	0	0	0	1	0	0	0	3	3	0	2009-02-02	1	46	10	33	26	7.35
6161	7028	24913	0		404	1983-07-14	2009-07-11	71	200	26	40	5	0	3940	82	2008-09-26	2009-07-03	2009-07-06	2008-10-13	Sekret: RG I, normale bakterielle Flora, kein Hinweis auf eine Infektion	Normal flora	1	0	1	0	0	0	0	0	0	0	0	1	0	0	0	0	0	1	1	0	2008-12-23	1	53	65	35	46	7.13	9
3067	3534	13927	0		405	1974-10-18	2009-07-12	83	173	35	38	4	3	3370	46	2008-10-21	2009-07-28	2009-07-22	2008-10-29	Sekret: RG I, normale bakterielle Flora, kein Hinweis auf eine Infektion	Normal flora	1	0	1	0	0	0	0	0	0	0	0	1	0	0	0	0	0	1	1	0	2009-01-20	1	53	72	35	48	7.26	8
10806	12238	23728	0		406	1984-06-06	2009-07-12	72	194	25	40	0	0	3100	12	2008-10-05	2009-07-12	2009-07-12	2008-10-19	Sekret: RG III, bakterielle Vaginose	Bacterial vaginosis	0	0	0	1	0	0	0	0	0	1	0	0	0	1	0	0	0	3	3	0	2008-12-30	1	51	24	34	12	7.36	9
9053	10274	15947	0		407	1975-10-31	2009-07-13	80	186	34	40	0	0	3380	41	2008-10-06	2009-07-13	2009-07-13	2008-10-20	Sekret: RG I, normale bakterielle Flora, kein Hinweis auf eine Infektion	Normal flora	1	0	1	0	0	0	0	0	0	0	0	1	0	0	0	0	0	1	1	0	2009-01-08	1	53	71	33	7	7.28	9
7013	7988	18035	0		408	1984-04-09	2009-07-13	96	161	25	38	5	1	3360	43	2008-10-15	2009-07-22	2009-07-22	2008-10-29	Sekret: RG III, bakterielle Vaginose	Bacterial vaginosis	0	0	0	1	0	0	0	0	0	1	0	0	0	1	0	0	0	3	3	0	2009-02-02	1	49	11	35.5	61	7.41	9
2202	2556	20169	0		409	1979-08-15	2009-07-13	66	203	30	40	3	0	3880	80	2008-10-03	2009-07-10	2009-07-10	2008-10-17	Sekret: RG I, normale bakterielle Flora, kein Hinweis auf eine Infektion	Normal flora	1	0	1	0	0	0	0	0	0	0	0	1	0	0	0	0	0	1	1	0	2008-12-22	1	53	67	35	49	7.18	9
8706	9895	2150	0		410	1984-08-25	2009-07-14	80	155	25	35	4	0	2150	8	2008-11-07	2009-08-14	2009-08-14	2008-11-21	Sekret: RG I, normale bakterielle Flora, kein Hinweis auf eine Infektion	Normal flora	1	0	1	0	0	0	0	0	0	0	0	1	0	0	0	0	0	1	1	0	2009-02-09	1	48	42	30	2	7.46	9
6256	7133	2534	0		411	1977-03-04	2009-07-14	105	153	32	38	6	0	3420	60	2008-10-15	2009-07-22	2009-07-22	2008-10-29	Sekret: RG II, intermed.bakt.Flora	Intermediate	0	1	1	0	0	0	0	0	0	1	0	0	1	0	0	0	0	2	2	0	2009-02-11	1	52	66	34	33	7.22	10
9750	11053	4437	0		412	1988-12-22	2009-07-14	79	187	21	40	0	3	3022	9	2008-10-08	2009-07-14	2009-07-14	2008-10-21	Sekret: RG I, normale bakterielle Flora, kein Hinweis auf eine Infektion	Normal flora	1	0	1	0	0	0	0	0	0	0	0	1	0	0	0	0	0	1	1	0	2009-01-08	1	47	2	34	12	7.19	8
4400	5054	6022	0		413	1988-03-19	2009-07-14	74	187	21	39	2	0	3570	54			2009-07-19	2008-10-26	Sekret: RG I, normale bakterielle Flora, Mykose / Soor	Candida	0	0	0	0	0	0	1	1	0	1	1	0	0	0	0	0	1	1	1	0	2009-01-08	1	53	64	35	41	7.38	9
1377	1598	19791	0		414	1984-11-15	2009-07-14	99	146	25	37	0	1	2410	9	2008-10-28	2009-08-04	2009-08-04	2008-11-11	Sekret: RG I, normale bakterielle Flora, kein Hinweis auf eine Infektion	Normal flora	1	0	1	0	0	0	0	0	0	0	0	1	0	0	0	0	0	1	1	0	2009-02-18	1	48	27	32	9	7.28	7
2189	2539	20643	0		415	1976-02-01	2009-07-14	75	186	33	39	2	1	3640	60	2008-10-12	2009-07-19	2009-07-19	2008-10-26	Sekret: RG I, normale bakterielle Flora, kein Hinweis auf eine Infektion	Normal flora	1	0	1	0	0	0	0	0	0	0	0	1	0	0	0	0	0	1	1	0	2009-01-09	1	51	31	37	91	7.24	8
8372	9517	2288	0		416	1977-08-05	2009-07-15	71	173	32	36	6	0	3110	53	2008-10-30	2009-08-06	2009-08-06	2008-11-13	Sekret: RG I, normale bakterielle Flora, kein Hinweis auf eine Infektion	Normal flora	1	0	1	0	0	0	0	0	0	0	0	1	0	0	0	0	0	1	1	0	2009-01-23	1	51	65	35	68	7.37	9
29	37	10646	0		417	1983-07-26	2009-07-15	69	191	26	39	1	1	4020	88	2008-10-14	2009-07-21	2009-07-21	2008-10-28	Sekret: RG I, normale bakterielle Flora, kein Hinweis auf eine Infektion	Normal flora	1	0	1	0	0	0	0	0	0	0	0	1	0	0	0	0	0	1	1	0	2009-01-05	1	55	90	35	43	7.26	9
4416	5072	12138	0		418	1969-07-24	2009-07-15	76	191	40	40	1	0	4120	86	2008-10-12	2009-07-19	2009-07-14	2008-10-21	Sekret: RG II, intermed.bakt.Flora	Intermediate	0	1	1	0	0	0	0	0	0	1	0	0	1	0	0	0	0	2	2	0	2009-01-05	1	55	84	38	97	7.34	9
4422	5079	14738	0		419	1973-01-10	2009-07-15	68	187	37	38	3	1	3040	21	2008-10-19	2009-07-26	2009-07-26	2008-11-02	Sekret: RG I, normale bakterielle Flora, kein Hinweis auf eine Infektion	Normal flora	1	0	1	0	0	0	0	0	0	0	0	1	0	0	0	0	0	1	1	0	2009-01-09	1	51	41	35	49	7.31	9
8581	9752	7015	0		420	1985-10-08	2009-07-16	72	199	24	40	5	0	3310	19	2008-09-29	2009-07-06	2009-07-11	2008-10-18	Sekret: RG I, normale bakterielle Flora, kein Hinweis auf eine Infektion	Normal flora	1	0	1	0	0	0	0	0	0	0	0	1	0	0	0	0	0	1	1	0	2008-12-29	1	53	51	35	27	7.26	9
1151	1343	7133	0		421	1981-05-13	2009-07-16	87	178	28	39	6	0	3550	45	2008-10-13	2009-07-20	2009-07-17	2008-10-24	Sekret: RG I, normale bakterielle Flora, kein Hinweis auf eine Infektion	Normal flora	1	0	1	0	0	0	0	0	0	0	0	1	0	0	0	0	0	1	1	0	2009-01-19	1	52	41	34	13	7.3	9
6288	7170	18261	0		422	1973-07-04	2009-07-16	67	188	36	38	3	1	3410	52	2008-10-13	2009-07-20	2009-07-27	2008-11-03	Sekret: RG I, normale bakterielle Flora, kein Hinweis auf eine Infektion	Normal flora	1	0	1	0	0	0	0	0	0	0	0	1	0	0	0	0	0	1	1	0	2009-01-09	1	52	58	35	49	7.18	9
10507	11898	2033	0		423	1969-02-07	2009-07-17	69	193	40	39	3	0	3890	88	2008-10-14	2009-07-21	2009-07-21	2008-10-28	Sekret: RG I, normale bakterielle Flora, kein Hinweis auf eine Infektion	Normal flora	1	0	1	0	0	0	0	0	0	0	0	1	0	0	0	0	0	1	1	0	2009-01-05	1	54	88	38	98	7.21	9
8477	9637	10302	0		424	1976-11-21	2009-07-17	76	193	33	40	3	0	4250	90		2009-07-16	2009-07-14	2008-10-21	Sekret: RG I, normale bakterielle Flora, kein Hinweis auf eine Infektion	Normal flora	1	0	1	0	0	0	0	0	0	0	0	1	0	0	0	0	0	1	1	0	2009-01-05	1	57	97	37	85	7.34	9
4301	4933	25749	0		425	1974-11-28	2009-07-17	81	183	35	39	5	0	3270	35	2008-10-12	2009-07-19	2009-07-19	2008-10-26	Sekret: RG I, normale bakterielle Flora, kein Hinweis auf eine Infektion	Normal flora	1	0	1	0	0	0	0	0	0	0	0	1	0	0	0	0	0	1	1	0	2009-01-15	1	53	73	33	8	7.3	9
1632	1891	7539	0		426	1979-10-27	2009-07-18	82	183	30	39	6	0	3760	77			2009-07-19	2008-10-26	Sekret: RG III, bakterielle Vaginose	Bacterial vaginosis	0	0	0	1	0	0	0	0	0	1	0	0	0	1	0	0	0	3	3	0	2009-01-16	1	51	37	34	25	7.34	9
6549	7462	21781	0		427	1972-05-05	2009-07-18	75	191	37	40	0	0	3290	23	2008-10-11	2009-07-18	2009-07-18	2008-10-25	Sekret: RG I, normale bakterielle Flora, kein Hinweis auf eine Infektion	Normal flora	1	0	1	0	0	0	0	0	0	0	0	1	0	0	0	0	0	1	1	0	2009-01-08	1	53	57	33	2	7.34	9
9839	11154	284	0		428	1971-11-18	2009-07-19	84	172	38	38	4	0	3850	92	2008-10-30	2009-07-31	2009-07-29	2008-11-05	Sekret: RG I, normale bakterielle Flora, kein Hinweis auf eine Infektion	Normal flora	1	0	1	0	0	0	0	0	0	0	0	1	0	0	0	0	0	1	1	0	2009-01-28	1	53	83	35	66	7.17	8
3888	4469	3118	0		429	1981-02-23	2009-07-19	102	171	28	41	0	0	3360	20	2008-10-05	2009-07-12	2009-07-12	2008-10-19	Sekret: RG II, intermed.bakt.Flora, Mykose / Soor	Intermediate + Candida	0	0	0	0	0	0	1	0	1	1	1	0	1	0	0	1	1	2	2	0	2009-01-29	1	50	9	34	7	7.37	9
1754	2034	6957	0		430	1970-07-17	2009-07-19	80	181	39	39	2	0	3130	28	2008-10-10	2009-07-17	2009-07-24	2008-10-31	Sekret: RG II, intermed.bakt.Flora	Intermediate	0	1	1	0	0	0	0	0	0	1	0	0	1	0	0	0	0	2	2	0	2009-01-19	1	52	61	33	10	7.45	9
1366	1585	13172	0		431	1988-09-26	2009-07-19	87	188	21	41	2	0	3930	78	2008-10-03	2009-07-10	2009-07-10	2008-10-17	Sekret: RG II, intermed.bakt.Flora	Intermediate	0	1	1	0	0	0	0	0	0	1	0	0	1	0	0	0	0	2	2	0	2009-01-12	1	55	88	37	91	7.27	9
2742	3177	27113	0		432	1977-09-15	2009-07-19	79	188	32	40	1	0	4120	93	2008-10-13	2009-07-20	2009-07-18	2008-10-25	Sekret: RG I, normale bakterielle Flora, kein Hinweis auf eine Infektion	Normal flora	1	0	1	0	0	0	0	0	0	0	0	1	0	0	0	0	0	1	1	0	2009-01-12	1	56	97	38	98	7.36	9
10588	11988	507	0		433	1978-10-14	2009-07-20	71	186	31	38	5	1	3400	47	2008-10-22	2009-07-29	2009-07-29	2008-11-05	Sekret: RG I, normale bakterielle Flora, kein Hinweis auf eine Infektion	Normal flora	1	0	1	0	0	0	0	0	0	0	0	1	0	0	0	0	0	1	1	0	2009-01-15	1	50	22	37	92	7.29	8
6482	7385	957	0		434	1980-11-20	2009-07-20	81	175	29	38	4	0	3630	80			2009-07-30	2008-11-06	Sekret: RG I, normale bakterielle Flora, kein Hinweis auf eine Infektion	Normal flora	1	0	1	0	0	0	0	0	0	0	0	1	0	0	0	0	0	1	1	0	2009-01-26	1	50	35				9
2048	2379	13116	0		435	1967-04-03	2009-07-20	70	109	42	27	4	1	830	17	2009-01-13	2009-10-20	2009-10-15	2009-01-22	Sekret: RG I, normale bakterielle Flora, kein Hinweis auf eine Infektion	Normal flora	1	0	1	0	0	0	0	0	0	0	0	1	0	0	0	0	0	1	1	0	2009-04-02	1	34.5	28	24	15	7.22	7
10848	12285	15316	0		436	1982-05-24	2009-07-20	90	179	27	40	3	0	3860	79			2009-07-17	2008-10-24	Sekret: RG I, normale bakterielle Flora, kein Hinweis auf eine Infektion	Normal flora	1	0	1	0	0	0	0	0	0	0	0	1	0	0	0	0	0	1	1	0	2009-01-22	1	54	82	34	21	7.36	9
1259	1465	18652	0		437	1975-03-06	2009-07-20	79	187	34	40	0	3	3580	60	2008-10-13	2009-07-20	2009-07-20	2008-10-27	Sekret: RG I, normale bakterielle Flora, kein Hinweis auf eine Infektion	Normal flora	1	0	1	0	0	0	0	0	0	0	0	1	0	0	0	0	0	1	1	0	2009-01-14	1	54	84			7.21	9
9360	10622	21631	0		438	1980-12-04	2009-07-21	69	182	29	37	6	0	4100	98			2009-08-05	2008-11-12	Sekret: RG I, normale bakterielle Flora, kein Hinweis auf eine Infektion	Normal flora	1	0	1	0	0	0	0	0	0	0	0	1	0	0	0	0	0	1	1	0	2009-01-20	1	52	77	36	91	7.33	9
5056	5790	27117	0		439	1980-07-03	2009-07-21	82	173	29	38	3	1	3410	65	2008-11-05	2009-08-12	2009-08-01	2008-11-08	Sekret: RG I, normale bakterielle Flora, kein Hinweis auf eine Infektion	Normal flora	1	0	1	0	0	0	0	0	0	0	0	1	0	0	0	0	0	1	1	0	2009-01-29	1	50	37	34	37	7.3	9
414	488	15628	0		440	1989-04-24	2009-07-22	82	163	20	37	0	1	2350	7	2008-11-19	2009-08-26	2009-08-12	2008-11-19	Sekret: RG I, normale bakterielle Flora, kein Hinweis auf eine Infektion	Normal flora	1	0	1	0	0	0	0	0	0	0	0	1	0	0	0	0	0	1	1	0	2009-02-09	1	47	15	32	9	7.26	9
3713	4268	25944	0		441	1968-03-22	2009-07-22	77	183	41	39	1	1	3210	36	2008-10-16	2009-07-23	2009-07-28	2008-11-04	Sekret: RG I, normale bakterielle Flora, kein Hinweis auf eine Infektion	Normal flora	1	0	1	0	0	0	0	0	0	0	0	1	0	0	0	0	0	1	1	0	2009-01-20	1	51	45	35	61	7.37	9
1479	1716	1171	0		442	1980-09-26	2009-07-23	81	175	29	38	4	1	2990	25	2008-10-25	2009-08-01	2009-08-02	2008-11-09	Sekret: RG II, intermed.bakt.Flora, Mykose / Soor	Intermediate + Candida	0	0	0	0	0	0	1	0	1	1	1	0	1	0	0	1	1	2	2	0	2009-01-29	1	49	20	35	66	7.3	9
5555	6352	6410	0		443	1981-01-23	2009-07-23	80	196	29	41	3	0	3700	45	2008-10-06	2009-07-13	2009-07-13	2008-10-20	Sekret: RG I, normale bakterielle Flora, kein Hinweis auf eine Infektion	Normal flora	1	0	1	0	0	0	0	0	0	0	0	1	0	0	0	0	0	1	1	0	2009-01-08	1	52	30	34	7	7.24	9
6510	7419	6850	0		444	1989-01-06	2009-07-23	81	156	21	35	6	0	2580	38	2008-11-06	2009-08-13	2009-08-21	2008-11-28	Sekret: RG I, normale bakterielle Flora, Mykose / Soor	Candida	0	0	0	0	0	0	1	1	0	1	1	0	0	0	0	0	1	1	1	0	2009-02-17	1	46	20	32	22	7.3	9
3449	3978	10549	0		445	1977-02-23	2009-07-23	67	196	32	39	4	0	3370	33	2008-10-20	2009-07-27	2009-07-26	2008-11-02	Sekret: RG I, normale bakterielle Flora, kein Hinweis auf eine Infektion	Normal flora	1	0	1	0	0	0	0	0	0	0	0	1	0	0	0	0	0	1	1	0	2009-01-08	1	52	44	35	39	7.27	9
5085	5823	17541	0		446	1979-02-02	2009-07-23	69	182	30	37	6	1	2750	17	2008-10-26	2009-08-02	2009-08-07	2008-11-14	Sekret: RG I, normale bakterielle Flora, kein Hinweis auf eine Infektion	Normal flora	1	0	1	0	0	0	0	0	0	0	0	1	0	0	0	0	0	1	1	0	2009-01-22	1	50	45	35	72	7.33	9
6415	7312	21119	0		447	1989-08-01	2009-07-23	72	183	20	38	3	3	2660	8	2008-10-27	2009-08-03	2009-08-03	2008-11-10	Sekret: RG I, normale bakterielle Flora, Mykose / Soor	Candida	0	0	0	0	0	0	1	1	0	1	1	0	0	0	0	0	1	1	1	0	2009-01-21	1	50	37	31	2	7.19	9
2396	2773	21618	0		448	1981-11-02	2009-07-23	75	176	28	37	6	1	3050	30	2008-10-30	2009-08-06	2009-08-07	2008-11-14	Sekret: RG III, bakterielle Vaginose	Bacterial vaginosis	0	0	0	1	0	0	0	0	0	1	0	0	0	1	0	0	0	3	3	0	2009-01-28	1	51	49	34	28	7.31	9
10050	11397	10854	0		449	1978-07-07	2009-07-24	71	197	31	40	2	0	3275	20	2008-10-18	2009-07-25	2009-07-22	2008-10-29	Sekret: RG I, normale bakterielle Flora, kein Hinweis auf eine Infektion	Normal flora	1	0	1	0	0	0	0	0	0	0	0	1	0	0	0	0	0	1	1	0	2009-01-08	1	49.5	8	33.5	5	6.99	7
6186	7056	25031	0		450	1977-10-25	2009-07-25	65	207	32	40	6	1	4230	87	2008-10-06	2009-07-13	2009-07-19	2008-10-26	Sekret: RG I, normale bakterielle Flora, Mykose / Soor	Candida	0	0	0	0	0	0	1	1	0	1	1	0	0	0	0	0	1	1	1	0	2008-12-30	1	57	96	36	55		9
10	11	10296	0		451	1985-12-24	2009-07-26	78	172	24	37	5	0	3880	96	2008-11-04	2009-08-11	2009-08-11	2008-11-18	Sekret: RG III, bakterielle Vaginose, Mykose / Soor	Bacterial vaginosis + Candida	0	0	0	0	0	1	0	0	0	1	1	0	0	1	0	1	1	3	3	0	2009-02-04	1	54	95	36	91	7.13	9
7106	8093	601	0		452	1991-10-01	2009-07-27	71	194	18	39	6	0	3200	18			2009-07-28	2008-11-04	Sekret: RG I, normale bakterielle Flora, kein Hinweis auf eine Infektion	Normal flora	1	0	1	0	0	0	0	0	0	0	0	1	0	0	0	0	0	1	1	0	2009-01-14	1	52	41	34	13	7.34	9
9278	10525	4877	0		453	1986-01-25	2009-07-27	78	175	24	38	1	1	2710	7	2008-11-02	2009-08-09	2009-08-09	2008-11-16	Sekret: RG III, bakterielle Vaginose	Bacterial vaginosis	0	0	0	1	0	0	0	0	0	1	0	0	0	1	0	0	0	3	3	0	2009-02-02	1	48	7	33	8	7.3	9
5390	6169	5335	0		454	1970-03-25	2009-07-27	72	167	39	36	1	1	3150	71	2008-11-14	2009-08-21	2009-08-23	2008-11-30	Sekret: RG I, normale bakterielle Flora, kein Hinweis auf eine Infektion	Normal flora	1	0	1	0	0	0	0	0	0	0	0	1	0	0	0	0	0	1	1	0	2009-02-10	1	50	62	33	26	7.42	9
3944	4529	17399	0		455	1976-04-27	2009-07-27	107	154	33	39	2	1	3190	33	2008-10-25	2009-08-01	2009-08-01	2008-11-08	Sekret: RG I, normale bakterielle Flora, kein Hinweis auf eine Infektion	Normal flora	1	0	1	0	0	0	0	0	0	0	0	1	0	0	0	0	0	1	1	0	2009-02-23	1	50	27	33.5	18	7.37	9
1180	1376	449	0		456	1977-11-01	2009-07-28	97	158	32	38	3	0	3140	40	2008-10-26	2009-08-02	2009-08-08	2008-11-15	Sekret: RG I, normale bakterielle Flora, kein Hinweis auf eine Infektion	Normal flora	1	0	1	0	0	0	0	0	0	0	0	1	0	0	0	0	0	1	1	0	2009-02-20	1	52	71	34	37	7.22	9
321	384	4470	0		457	1979-08-16	2009-07-28	75	183	30	38	6	1	3620	76	2008-10-20	2009-07-27	2009-08-05	2008-11-12	Sekret: RG III, bakterielle Vaginose	Bacterial vaginosis	0	0	0	1	0	0	0	0	0	1	0	0	0	1	0	0	0	3	3	0	2009-01-26	1	52	66	35	63		9
2919	3373	11446	0		458	1980-03-17	2009-07-28	74	190	29	39	5	0	3050	11	2008-10-26	2009-08-02	2009-07-30	2008-11-06	Sekret: RG I, normale bakterielle Flora, kein Hinweis auf eine Infektion	Normal flora	1	0	1	0	0	0	0	0	0	0	0	1	0	0	0	0	0	1	1	0	2009-01-19	1	52	43	36	67	7.24	9
9139	10370	19416	0		459	1976-06-20	2009-07-28	70	195	33	39	6	1	3470	52	2008-10-27	2009-08-03	2009-07-29	2008-11-05	Sekret: RG I, normale bakterielle Flora, kein Hinweis auf eine Infektion	Normal flora	1	0	1	0	0	0	0	0	0	0	0	1	0	0	0	0	0	1	1	0	2009-01-14	1	53	72	35	54	7.26	9
8751	9943	22412	0		460	1980-06-13	2009-07-28	78	174	29	38	0	0	1989	2			2009-08-11	2008-11-18	Sekret: RG I, normale bakterielle Flora, Mykose / Soor	Candida	0	0	0	0	0	0	1	1	0	1	1	0	0	0	0	0	1	1	1	0	2009-02-04	1	47	3	32	2	7.27	9
1851	2145	2804	0		461	1983-08-12	2009-07-29	92	182	26	41	1	0	3540	46	2008-10-12	2009-07-19	2009-07-21	2008-10-28	Sekret: RG I, normale bakterielle Flora, kein Hinweis auf eine Infektion	Normal flora	1	0	1	0	0	0	0	0	0	0	0	1	0	0	0	0	0	1	1	0	2009-01-28	1	50	15	35	43	7.22	9
3557	4095	10458	0		462	1980-05-15	2009-07-29	72	187	29	39	0	1	3300	33	2008-11-05	2009-08-12	2009-08-05	2008-11-12	Sekret: RG I, normale bakterielle Flora, kein Hinweis auf eine Infektion	Normal flora	1	0	1	0	0	0	0	0	0	0	0	1	0	0	0	0	0	1	1	0	2009-01-23	1	50	19	36	73	7.2	9
10787	12217	23604	0		463	1976-12-01	2009-07-29	80	170	33	37	5	1	3340	58	2008-11-16	2009-08-23	2009-08-14	2008-11-21	Sekret: RG II, intermed.bakt.Flora	Intermediate	0	1	1	0	0	0	0	0	0	1	0	0	1	0	0	0	0	2	2	0	2009-02-09	1	52	68	36	81	7.4	9
9942	11277	1096	0		464	1978-09-25	2009-07-30	75	182	31	38	5	0	2790	11	2008-11-01	2009-08-08	2009-08-08	2008-11-15	Sekret: RG I, normale bakterielle Flora, kein Hinweis auf eine Infektion	Normal flora	1	0	1	0	0	0	0	0	0	0	0	1	0	0	0	0	0	1	1	0	2009-01-29	1	49	19	34	35	7.43	9
10798	12229	11169	0		465	1988-06-07	2009-07-30	79	183	21	39	3	0	3260	26	2008-10-27	2009-08-03	2009-08-03	2008-11-10	Sekret: RG I, normale bakterielle Flora, kein Hinweis auf eine Infektion	Normal flora	1	0	1	0	0	0	0	0	0	0	0	1	0	0	0	0	0	1	1	0	2009-01-28	1	51	29	36	70	7.27	9
2139	2484	24826	0		466	1987-11-09	2009-07-30	72	190	22	39	3	0	3740	79	2008-10-27	2009-08-03	2009-08-03	2008-11-10	Sekret: RG I, normale bakterielle Flora, Mykose / Soor	Candida	0	0	0	0	0	0	1	1	0	1	1	0	0	0	0	0	1	1	1	0	2009-01-21	1	55	95	34	29	7.22	9
10469	11855	27850	0		467	1976-05-08	2009-07-30	82	163	33	37	0	0	3630	88	2008-11-15	2009-08-22	2009-08-20	2008-11-27	Sekret: RG II, intermed.bakt.Flora	Intermediate	0	1	1	0	0	0	0	0	0	1	0	0	1	0	0	0	0	2	2	0	2009-02-17	1	52	77	33.5	26	7.19	9
2866	3313	5283	0		468	1974-11-26	2009-07-31	106	130	35	35	5	0	2670	49	2008-11-23	2009-08-30	2009-08-30	2008-12-07	Sekret: RG III, bakterielle Vaginose, Mykose / Soor	Bacterial vaginosis + Candida	0	0	0	0	0	1	0	0	0	1	1	0	0	1	0	1	1	3	3	0	2009-03-23	1	51	87	32	24	7.36	9
9595	10883	18593	0		469	1984-07-18	2009-07-31	70	190	25	39	1	1	3540	53	2008-10-30	2009-08-06	2009-08-06	2008-11-13	Sekret: RG I, normale bakterielle Flora, kein Hinweis auf eine Infektion	Normal flora	1	0	1	0	0	0	0	0	0	0	0	1	0	0	0	0	0	1	1	0	2009-01-22	1	53	65	35	43	7.26	9
5053	5786	20075	0		470	1987-06-01	2009-07-31	83	168	22	37	6	0	3380	71	2008-11-01	2009-08-08	2009-08-15	2008-11-22	Sekret: RG III, bakterielle Vaginose	Bacterial vaginosis	0	0	0	1	0	0	0	0	0	1	0	0	0	1	0	0	0	3	3	0	2009-02-13	0	49	29				0
6058	6912	22985	0		471	1982-10-23	2009-07-31	70	192	27	39	3	0	3920	80	2008-10-28	2009-08-04	2009-08-04	2008-11-11	Sekret: RG I, normale bakterielle Flora, kein Hinweis auf eine Infektion	Normal flora	1	0	1	0	0	0	0	0	0	0	0	1	0	0	0	0	0	1	1	0	2009-01-20	1	53	63	37	90	7.25	9
7197	8199	24003	0		472	1988-07-28	2009-07-31	81	189	21	40	4	3	3330	21	2008-10-26	2009-08-02	2009-07-27	2008-11-03	Sekret: RG I, normale bakterielle Flora, Mykose / Soor	Candida	0	0	0	0	0	0	1	1	0	1	1	0	0	0	0	0	1	1	1	0	2009-01-23	1	53	52	35	29	7.2	9
6252	7127	6696	0		473	1977-04-11	2009-08-01	64	201	32	39	6	0	3260	32	2008-10-18	2009-07-25	2009-08-02	2008-11-09	Sekret: RG II, intermed.bakt.Flora	Intermediate	0	1	1	0	0	0	0	0	0	1	0	0	1	0	0	0	0	2	2	0	2009-01-12	1	52	55	34	25	7.38	9
7596	8640	8339	0		474	1974-09-11	2009-08-01	78	187	35	39	6	0	3300	36	2008-10-21	2009-07-28	2009-08-02	2008-11-09	Sekret: RG I, normale bakterielle Flora, kein Hinweis auf eine Infektion	Normal flora	1	0	1	0	0	0	0	0	0	0	0	1	0	0	0	0	0	1	1	0	2009-01-26	1	52	55	34	25	7.27	9
7141	8130	26354	0		475	1986-06-12	2009-08-01	69	184	23	38	1	0	2640	5	2008-11-07	2009-08-14	2009-08-14	2008-11-21	Sekret: RG I, normale bakterielle Flora, kein Hinweis auf eine Infektion	Normal flora	1	0	1	0	0	0	0	0	0	0	0	1	0	0	0	0	0	1	1	0	2009-01-29	1	50	28	33	8	7.38	9
8992	10208	28847	0		476	1982-12-07	2009-08-02	80	188	27	40	2	0	3270	19	2008-10-24	2009-07-31	2009-07-31	2008-11-07	Sekret: RG III, bakterielle Vaginose	Bacterial vaginosis	0	0	0	1	0	0	0	0	0	1	0	0	0	1	0	0	0	3	3	0	2009-01-26	1	52	37	36	62	7.14	9
6082	6937	5988	0		477	1985-02-15	2009-08-03	72	200	24	40	6	0	3280	16	2008-10-21	2009-07-28	2009-07-28	2008-11-04	Sekret: RG II, intermed.bakt.Flora	Intermediate	0	1	1	0	0	0	0	0	0	1	0	0	1	0	0	0	0	2	2	0	2009-01-15	1	48	2	32	2	7.19	9
3812	4389	7689	0		478	1978-03-11	2009-08-03	65	202	31	40	1	0	3390	29	2008-10-19	2009-07-26	2009-08-02	2008-11-09	Sekret: RG I, normale bakterielle Flora, kein Hinweis auf eine Infektion	Normal flora	1	0	1	0	0	0	0	0	0	0	0	1	0	0	0	0	0	1	1	0	2009-01-13	1	54	72	35	33	7.28	9
9401	10666	11271	0		479	1971-08-30	2009-08-03	94	168	38	39	3	1	3610	69	2008-10-31	2009-08-08	2009-08-07	2008-11-14	Sekret: RG I, normale bakterielle Flora, kein Hinweis auf eine Infektion	Normal flora	1	0	1	0	0	0	0	0	0	0	0	1	0	0	0	0	0	1	1	0	2009-02-16	1	52	60	36	84	7.27	9
7055	8040	18876	0		480	1977-09-20	2009-08-03	86	144	32	34	6	0	1860	8	2008-11-24	2009-09-08	2009-09-08	2008-12-16	Sekret: RG I, normale bakterielle Flora, kein Hinweis auf eine Infektion	Normal flora	1	0	1	0	0	0	0	0	0	0	0	1	0	0	0	0	0	1	1	0	2009-03-12	1	43	8	30	7	7.32	9
656	764	19000	0		481	1986-10-26	2009-08-03	110	153	23	39	4	0	2940	8	2008-10-25	2009-08-01	2009-08-06	2008-11-13	Sekret: RG I, normale bakterielle Flora, kein Hinweis auf eine Infektion	Normal flora	1	0	1	0	0	0	0	0	0	0	0	1	0	0	0	0	0	1	1	0	2009-03-03	1	49	7	34	15	7.33	9
6061	6915	24635	0		482	1988-03-16	2009-08-03	84	172	21	38	4	1	3290	52			2009-08-13	2008-11-20	Sekret: RG III, bakterielle Vaginose	Bacterial vaginosis	0	0	0	1	0	0	0	0	0	1	0	0	0	1	0	0	0	3	3	0	2009-02-12	1	50	35	35	66	7.28	9
8838	10036	22912	0		483	1992-08-15	2009-08-05	66	194	17	39	1	0	3130	19	2008-11-04	2009-08-11	2009-08-11	2008-11-18	Sekret: RG I, normale bakterielle Flora, kein Hinweis auf eine Infektion	Normal flora	1	0	1	0	0	0	0	0	0	0	0	1	0	0	0	0	0	1	1	0	2009-01-23	1	53	65	34	17	7.26	9
295	357	28174	0		484	1985-12-12	2009-08-05	86	145	24	35	0	1	2150	20	2008-11-04	2009-08-11	2009-09-09	2008-12-17	Sekret: RG I, normale bakterielle Flora, kein Hinweis auf eine Infektion	Normal flora	1	0	1	0	0	0	0	0	0	0	0	1	0	0	0	0	0	1	1	0	2009-03-13	1	43	7	33	59		8
2066	2400	23725	0		485	1987-12-06	2009-08-06	72	204	22	41	3	0	3440	24	2008-10-15	2009-07-22	2009-07-27	2008-11-03	Sekret: RG I, normale bakterielle Flora, kein Hinweis auf eine Infektion	Normal flora	1	0	1	0	0	0	0	0	0	0	0	1	0	0	0	0	0	1	1	0	2009-01-14	1	54	63	36	50	7.28	9
9280	10527	5550	0		486	1986-01-13	2009-08-07	109	151	24	39	1	0	3040	22	2008-10-31	2009-08-07	2009-08-13	2008-11-20	Sekret: RG II, intermed.bakt.Flora	Intermediate	0	1	1	0	0	0	0	0	0	1	0	0	1	0	0	0	0	2	2	0	2009-03-09	1	50	28	33	10	7.38	9
1859	2156	12841	0		487	1981-10-08	2009-08-07	77	197	28	41	1	1	4042	74	2008-11-01	2009-08-08	2009-07-30	2008-11-06	Sekret: RG I, normale bakterielle Flora, kein Hinweis auf eine Infektion	Normal flora	1	0	1	0	0	0	0	0	0	0	0	1	0	0	0	0	0	1	1	0	2009-01-22	1	51	18	35	24	7.16	9
6335	7220	14383	0		488	1975-04-02	2009-08-07	75	169	34	36	6	1	2550	12		2009-08-29	2009-08-29	2008-12-06	Sekret: RG II, intermed.bakt.Flora, Mykose / Soor	Intermediate + Candida	0	0	0	0	0	0	1	0	1	1	1	0	1	0	0	1	1	2	2	0	2009-02-19	1	48	20	31	2	7.31	8
7544	8582	18025	0		489	1978-09-17	2009-08-07	72	197	31	40	3	0	4000	87	2008-10-21	2009-07-28	2009-08-04	2008-11-11	Sekret: RG I, normale bakterielle Flora, kein Hinweis auf eine Infektion	Normal flora	1	0	1	0	0	0	0	0	0	0	0	1	0	0	0	0	0	1	1	0	2009-01-22	1	54	82	36	77	7.31	9
10033	11380	9920	0		490	1987-01-17	2009-08-08	73	191	23	39	5	1	3690	73	2008-11-03	2009-08-12	2009-08-10	2008-11-17	Sekret: RG I, normale bakterielle Flora, kein Hinweis auf eine Infektion	Normal flora	1	0	1	0	0	0	0	0	0	0	0	1	0	0	0	0	0	1	1	0	2009-01-29	1	51	39	35	56	7.33	9
193	234	18805	0		491	1986-12-20	2009-08-08	79	173	23	38	0	0	3820	88	2008-11-15	2009-08-22	2009-08-22	2008-11-29	Sekret: RG I, normale bakterielle Flora, Mykose / Soor	Candida	0	0	0	0	0	0	1	1	0	1	1	0	0	0	0	0	1	1	1	0	2009-02-16	1	52	64	37	93	7.34	9
9845	11161	515	0		492	1991-02-06	2009-08-09	76	179	19	38	3	0	3150	29			2009-08-20	2008-11-27	Sekret: RG I, normale bakterielle Flora, kein Hinweis auf eine Infektion	Normal flora	1	0	1	0	0	0	0	0	0	0	0	1	0	0	0	0	0	1	1	0	2009-02-11	1	51	41	34	22	7.24	9
6725	7661	2302	0		493	1983-07-16	2009-08-09	72	193	26	39	6	0	3620	65	2008-11-03	2009-08-10	2009-08-10	2008-11-17	Sekret: RG I, normale bakterielle Flora, kein Hinweis auf eine Infektion	Normal flora	1	0	1	0	0	0	0	0	0	0	0	1	0	0	0	0	0	1	1	0	2009-01-28	1	52	55	34	25	7.49	9
4699	5390	5252	0		494	1987-10-03	2009-08-09	93	167	22	39	1	0	3350	36	2008-11-07	2009-08-14	2009-08-15	2008-11-22	Sekret: RG I, normale bakterielle Flora, Mykose / Soor	Candida	0	0	0	0	0	0	1	1	0	1	1	0	0	0	0	0	1	1	1	0	2009-02-23	1	52	49	34	17	7.29	9
6842	7796	14770	0		495	1971-11-10	2009-08-09	72	165	38	35	6	1	3778	98			2009-09-07	2008-12-15	Sekret: RG I, normale bakterielle Flora, kein Hinweis auf eine Infektion	Normal flora	1	0	1	0	0	0	0	0	0	0	0	1	0	0	0	0	0	1	1	0	2009-02-25	1	45	6	33	30	7.3	9
3759	4325	1427	0		496	1972-05-22	2009-08-10	109	154	37	39	4	1	3210	31	2008-11-06	2009-08-13	2009-08-13	2008-11-20	Sekret: RG III, bakterielle Vaginose	Bacterial vaginosis	0	0	0	1	0	0	0	0	0	1	0	0	0	1	0	0	0	3	3	0	2009-03-09	1	50	24	34	28	7.33	9
5213	5966	4289	0		497	1978-05-14	2009-08-10	80	153	31	35	2	1	2210		2008-12-03	2009-09-09	2009-09-12	2008-12-20	Sekret: RG I, normale bakterielle Flora, kein Hinweis auf eine Infektion	Normal flora	1	0	1	0	0	0	0	0	0	0	0	1	0	0	0	0	0	1	1	0	2009-03-10	1	46		32.5			9
3134	3605	9386	0		498	1978-06-04	2009-08-10	76	181	31	38	5	1	2910	18	2008-11-12	2009-08-19	2009-08-19	2008-11-26	Sekret: RG I, normale bakterielle Flora, kein Hinweis auf eine Infektion	Normal flora	1	0	1	0	0	0	0	0	0	0	0	1	0	0	0	0	0	1	1	0	2009-02-10	1	50	33	33	12	7.31	9
3549	4087	15045	0		499	1980-03-30	2009-08-10	99	154	29	38	1	1	3850	88	2008-11-16	2009-08-23	2009-08-23	2008-11-30	Sekret: RG II, intermed.bakt.Flora	Intermediate	0	1	1	0	0	0	0	0	0	1	0	0	1	0	0	0	0	2	2	0	2009-03-09	1	53	77	37	93	7.31	9
4201	4822	27531	0		500	1983-07-25	2009-08-10	79	147	26	34	2	0	2910	91	2008-12-12	2009-09-18	2009-09-19	2008-12-27	Sekret: RG I, normale bakterielle Flora, kein Hinweis auf eine Infektion	Normal flora	1	0	1	0	0	0	0	0	0	0	0	1	0	0	0	0	0	1	1	0	2009-03-16	1	49	84	30	12	7.27	9
7162	8156	5609	0		501	1991-01-20	2009-08-11	94	174	19	40	2	3	3980	77	2008-10-15	2009-07-22	2009-08-09	2008-11-16	Sekret: RG I, normale bakterielle Flora, kein Hinweis auf eine Infektion	Normal flora	1	0	1	0	0	0	0	0	0	0	0	1	0	0	0	0	0	1	1	0	2009-02-18	1	56	92	34	11	7.38	9
6253	7129	6695	0		502	1981-08-03	2009-08-11	66	195	28	39	2	1	3870	79	2008-11-09	2009-08-16	2009-08-16	2008-11-23	Sekret: RG I, normale bakterielle Flora, kein Hinweis auf eine Infektion	Normal flora	1	0	1	0	0	0	0	0	0	0	0	1	0	0	0	0	0	1	1	0	2009-01-28	1	54	79	36	71	7.4	9
8215	9330	16215	0		503	1984-02-07	2009-08-11	73	190	26	39	4	1	3390	35	2008-11-07	2009-08-14	2009-08-14	2008-11-21	Sekret: RG II, intermed.bakt.Flora	Intermediate	0	1	1	0	0	0	0	0	0	1	0	0	1	0	0	0	0	2	2	0	2009-02-02	1	52	44	36	69	7.28	9
6592	7511	16458	0		504	1982-12-22	2009-08-11	75	190	27	39	6	0	3750	63	2008-11-04	2009-08-11	2009-08-12	2008-11-19	Sekret: RG I, normale bakterielle Flora, kein Hinweis auf eine Infektion	Normal flora	1	0	1	0	0	0	0	0	0	0	0	1	0	0	0	0	0	1	1	0	2009-02-02	1	52	41	36	66	7.15	9
3048	3515	2713	0		505	1972-10-01	2009-08-12	68	191	37	39	0	0	3590	59	2008-11-13	2009-08-20	2009-08-19	2008-11-26	Sekret: RG I, normale bakterielle Flora, kein Hinweis auf eine Infektion	Normal flora	1	0	1	0	0	0	0	0	0	0	0	1	0	0	0	0	0	1	1	0	2009-02-02	1	52	50	35	44	7.38	9
1599	1855	5097	0		506	1972-10-07	2009-08-12	64	204	37	40	2	0	3340	35	2008-11-06	2009-08-13	2009-08-10	2008-11-17	Sekret: RG I, normale bakterielle Flora, kein Hinweis auf eine Infektion	Normal flora	1	0	1	0	0	0	0	0	0	0	0	1	0	0	0	0	0	1	1	0	2009-01-20	1	53	68	34	22	7.22	9
5737	6546	10895	0		507	1970-05-12	2009-08-12	86	196	39	42	2	0	3700	59	2008-10-26	2009-08-02	2009-07-27	2008-11-03	Sekret: RG III, bakterielle Vaginose	Bacterial vaginosis	0	0	0	1	0	0	0	0	0	1	0	0	0	1	0	0	0	3	3	0	2009-01-28	1	53	61	35	41	7.17	9
4512	5176	14779	0		508	1968-06-05	2009-08-12	71	182	41	38	1	1	3100	29	2008-11-21	2009-08-25	2009-08-25	2008-12-02	Sekret: RG I, normale bakterielle Flora, kein Hinweis auf eine Infektion	Normal flora	1	0	1	0	0	0	0	0	0	0	0	1	0	0	0	0	0	1	1	0	2009-02-11	1	52	62	34	25		9
6183	7053	15581	0		509	1969-10-23	2009-08-12	68	184	40	38	0	1	3480	76	2008-11-15	2009-08-22	2009-08-26	2008-12-03	Sekret: RG III, bakterielle Vaginose	Bacterial vaginosis	0	0	0	1	0	0	0	0	0	1	0	0	0	1	0	0	0	3	3	0	2009-02-09	1	52	76	36	90	7.34	9
3230	3719	1589	0		510	1990-08-15	2009-08-13	69	206	19	41	2	1	3340	28	2008-10-28	2009-08-04	2009-08-04	2008-11-11	Sekret: RG I, normale bakterielle Flora, kein Hinweis auf eine Infektion	Normal flora	1	0	1	0	0	0	0	0	0	0	0	1	0	0	0	0	0	1	1	0	2009-01-19	1	49	7	35	42	7.29	9
9166	10399	22382	0		511	1987-06-04	2009-08-13	92	171	22	39	4	0	3950	81			2009-08-16	2008-11-23	Sekret: RG I, normale bakterielle Flora, kein Hinweis auf eine Infektion	Normal flora	1	0	1	0	0	0	0	0	0	0	0	1	0	0	0	0	0	1	1	0	2009-02-23	1	55	88	38	98	7.39	9
4913	5632	8115	0		512	1983-12-06	2009-08-14	75	193	26	40	2	3	3310	22			2009-08-12	2008-11-19	Sekret: RG I, normale bakterielle Flora, Mykose / Soor	Candida	0	0	0	0	0	0	1	1	0	1	1	0	0	0	0	0	1	1	1	0	2009-02-02	1	53	54	36	62	7.25	9
10191	11550	17124	0		513	1975-01-04	2009-08-14	66	206	35	40	6	0	4130	82	2008-11-01	2009-08-08	2009-08-08	2008-11-15	Sekret: RG I, normale bakterielle Flora, kein Hinweis auf eine Infektion	Normal flora	1	0	1	0	0	0	0	0	0	0	0	1	0	0	0	0	0	1	1	0	2009-01-20	1	55	80	36	55	7.2	9
9582	10868	1319	0		514	1967-02-18	2009-08-15	76	152	43	34	4	1	2028	14	2008-12-24	2009-09-30	2009-09-22	2008-12-30	Sekret: RG I, normale bakterielle Flora, kein Hinweis auf eine Infektion	Normal flora	1	0	1	0	0	0	0	0	0	0	0	1	0	0	0	0	0	1	1	0	2009-03-16	1	49	75	30	5	7.35	8
6728	7665	8609	0		515	1989-02-16	2009-08-15	72	180	21	38	0	1	3460	63	2008-11-17	2009-08-24	2009-08-29	2008-12-06	Sekret: RG II, intermed.bakt.Flora	Intermediate	0	1	1	0	0	0	0	0	0	1	0	0	1	0	0	0	0	2	2	0	2009-02-16	1	49	17	35	53	7.25	7
1590	1845	25704	0		516	1977-07-25	2009-08-15	84	176	32	39	1	0	3580	57			2009-08-21	2008-11-28	Sekret: RG I, normale bakterielle Flora, kein Hinweis auf eine Infektion	Normal flora	1	0	1	0	0	0	0	0	0	0	0	1	0	0	0	0	0	1	1	0	2009-02-20	1	54	80	35	43	7.2	9
7183	8182	29066	0		517	1978-06-29	2009-08-15	76	187	31	39	4	0	3040	19	2008-11-11	2009-08-18	2009-08-18	2008-11-25	Sekret: RG I, normale bakterielle Flora, kein Hinweis auf eine Infektion	Normal flora	1	0	1	0	0	0	0	0	0	0	0	1	0	0	0	0	0	1	1	0	2009-02-09	1	51	40	34	28	7.24	9
5886	6717	14999	0		518	1974-09-11	2009-08-16	68	174	35	36	4	1	2620	27	2008-12-03	2009-09-09	2009-09-09	2008-12-17	Sekret: RG III, bakterielle Vaginose	Bacterial vaginosis	0	0	0	1	0	0	0	0	0	1	0	0	0	1	0	0	0	3	3	0	2009-02-23	1	49	50	32	13	7.26	9
2462	2854	18143	0		519	1973-11-27	2009-08-16	100	160	36	39	1	0	3090	26	2008-11-15	2009-08-22	2009-08-22	2008-11-29	Sekret: RG I, normale bakterielle Flora, Mykose / Soor	Candida	0	0	0	0	0	0	1	1	0	1	1	0	0	0	0	0	1	1	1	0	2009-03-09	1	50	28	34	31	7.28	9
4030	4629	7680	0		520	1971-05-07	2009-08-17	75	203	38	41	5	0	4128	88	2008-11-05	2009-08-12	2009-08-05	2008-11-12	Sekret: RG I, normale bakterielle Flora, kein Hinweis auf eine Infektion	Normal flora	1	0	1	0	0	0	0	0	0	0	0	1	0	0	0	0	0	1	1	0	2009-01-26	1	56	94	36	69	6.9	7
7766	8829	12420	0		521	1985-03-11	2009-08-17	84	189	24	41	0	0	3860	75			2009-08-10	2008-11-17	Sekret: RG I, normale bakterielle Flora, kein Hinweis auf eine Infektion	Normal flora	1	0	1	0	0	0	0	0	0	0	0	1	0	0	0	0	0	1	1	0	2009-02-09	1	55	89	35	44	7.14	9
10679	12090	504	0		522	1969-09-20	2009-08-18	79	180	40	39	0	1	2910	15	2008-11-12	2009-08-19	2009-08-25	2008-12-02	Sekret: RG I, normale bakterielle Flora, Mykose / Soor	Candida	0	0	0	0	0	0	1	1	0	1	1	0	0	0	0	0	1	1	1	0	2009-02-19	1	53	79	34	32	7.3	9
119	141	8151	0		523	1987-03-22	2009-08-18	82	186	22	40	2	3	3110	11	2008-11-07	2009-08-14	2009-08-16	2008-11-23	Sekret: RG I, normale bakterielle Flora, kein Hinweis auf eine Infektion	Normal flora	1	0	1	0	0	0	0	0	0	0	0	1	0	0	0	0	0	1	1	0	2009-02-13	1	53	54	35	32	7.18	9
1536	1781	11966	0		524	1977-02-26	2009-08-18	72	188	32	39	1	0	2770	8	2008-11-17	2009-08-24	2009-08-24	2008-12-01	Sekret: RG I, normale bakterielle Flora, kein Hinweis auf eine Infektion	Normal flora	1	0	1	0	0	0	0	0	0	0	0	1	0	0	0	0	0	1	1	0	2009-02-11	1	48	7	32	2	7.29	9
10580	11978	17104	0		525	1982-05-05	2009-08-18	78	195	27	41	0	0	3780	54	2008-11-04	2009-08-11	2009-08-11	2008-11-18	Sekret: RG I, normale bakterielle Flora, kein Hinweis auf eine Infektion	Normal flora	1	0	1	0	0	0	0	0	0	0	0	1	0	0	0	0	0	1	1	0	2009-02-04	1	56	90	35	24	7.34	9
5231	5991	24470	0		526	1973-05-22	2009-08-18	72	188	36	39	1	1	3290	43			2009-08-24	2008-12-01	Sekret: RG III, bakterielle Vaginose, Mykose / Soor	Bacterial vaginosis + Candida	0	0	0	0	0	1	0	0	0	1	1	0	0	1	0	1	1	3	3	0	2009-02-11	1	49	15	34	31	7.25	9
6406	7302	8215	0		527	1972-08-20	2009-08-19	75	182	37	38	5	1	3220	43		2009-08-28	2009-08-28	2008-12-05	Sekret: RG I, normale bakterielle Flora, kein Hinweis auf eine Infektion	Normal flora	1	0	1	0	0	0	0	0	0	0	0	1	0	0	0	0	0	1	1	0	2009-02-18	1	51	51	34	35	7.34	9
8534	9701	13689	0		528	1985-03-15	2009-08-19	72	204	24	41	3	1	3160	16	2008-11-08	2009-08-15	2009-08-09	2008-11-16	Sekret: RG I, normale bakterielle Flora, kein Hinweis auf eine Infektion	Normal flora	1	0	1	0	0	0	0	0	0	0	0	1	0	0	0	0	0	1	1	0	2009-01-27	1	53	61	34	16	7.14	9
6196	7067	14734	0		529	1971-05-05	2009-08-19	81	177	38	38	6	1	3870	91	2008-12-07	2009-09-13	2009-08-27	2008-12-04	Sekret: RG I, normale bakterielle Flora, kein Hinweis auf eine Infektion	Normal flora	1	0	1	0	0	0	0	0	0	0	0	1	0	0	0	0	0	1	1	0	2009-02-23	1	54	91	36	87	7.35	9
3419	3942	25680	0		530	1984-01-29	2009-08-19	76	191	26	40	1	0	3330	24	2008-11-10	2009-08-17	2009-08-18	2008-11-25	Sekret: RG I, normale bakterielle Flora, kein Hinweis auf eine Infektion	Normal flora	1	0	1	0	0	0	0	0	0	0	0	1	0	0	0	0	0	1	1	0	2009-02-09	1	50	12	39	98	7.06	9
1691	1960	28453	0		531	1974-02-02	2009-08-19	74	167	36	36	3	0	3330	86	2008-12-09	2009-09-15	2009-09-13	2008-12-21	Sekret: RG II, intermed.bakt.Flora	Intermediate	0	1	1	0	0	0	0	0	0	1	0	0	1	0	0	0	0	2	2	0	2009-03-05	1	51	80	36	95	7.24	9
3116	3585	5816	0		532	1982-10-24	2009-08-20	65	183	27	37	3	1	2250	2	2008-12-01	2009-09-07	2009-09-07	2008-12-15	Sekret: RG I, normale bakterielle Flora, kein Hinweis auf eine Infektion	Normal flora	1	0	1	0	0	0	0	0	0	0	0	1	0	0	0	0	0	1	1	0	2009-02-18	1	46	2	32	3	7.2	8
4388	5039	17551	0		533	1990-11-06	2009-08-20	65	209	19	41	1	0	3400	34	2008-11-05	2009-08-12	2009-08-12	2008-11-19	Sekret: RG I, normale bakterielle Flora, kein Hinweis auf eine Infektion	Normal flora	1	0	1	0	0	0	0	0	0	0	0	1	0	0	0	0	0	1	1	0	2009-01-23	1	50	15	35	43	7.26	9
7051	8034	27555	0		534	1979-02-23	2009-08-20	82	175	31	38	5	1	3540	72	2008-11-22	2009-08-29	2009-08-29	2008-12-06	Sekret: RG III, bakterielle Vaginose	Bacterial vaginosis	0	0	0	1	0	0	0	0	0	1	0	0	0	1	0	0	0	3	3	0	2009-02-26	1	51	51	35	65	7.25	9
1690	1959	8576	0		535	1984-07-18	2009-08-21	70	196	25	40	0	0	4170	89	2008-11-10	2009-08-17	2009-08-21	2008-11-28	Sekret: RG II, intermed.bakt.Flora, Mykose / Soor	Intermediate + Candida	0	0	0	0	0	0	1	0	1	1	1	0	1	0	0	1	1	2	2	0	2009-02-06	1	56	93	37	88	7.35	9
4760	5461	2917	0		536	1978-01-15	2009-08-22	72	193	32	39	6	3	3540	58	2008-11-19	2009-08-26	2009-08-23	2008-11-30	Sekret: RG I, normale bakterielle Flora, Mykose / Soor	Candida	0	0	0	0	0	0	1	1	0	1	1	0	0	0	0	0	1	1	1	0	2009-02-10	1	54	85	36	81	7.16	9
4058	4658	11659	0		537	1977-06-17	2009-08-22	98	178	32	41	3	0	4030	84	2008-11-09	2009-08-16	2009-08-12	2008-11-19	Sekret: RG I, normale bakterielle Flora, kein Hinweis auf eine Infektion	Normal flora	1	0	1	0	0	0	0	0	0	0	0	1	0	0	0	0	0	1	1	0	2009-02-25	1	53	61	36	71		9
9230	10474	12903	0		538	1965-12-25	2009-08-22	64	178	44	36	4	1	3380	80	2008-12-09	2009-09-15	2009-09-15	2008-12-23	Sekret: RG III, bakterielle Vaginose	Bacterial vaginosis	0	0	0	1	0	0	0	0	0	1	0	0	0	1	0	0	0	3	3	0	2009-02-25	1	51	70	35	71	7.33	8
4521	5185	19360	0		539	1976-11-02	2009-08-22	76	180	33	38	4	0	3570	64	2008-11-25	2009-09-01	2009-09-01	2008-12-09	Sekret: RG I, normale bakterielle Flora, kein Hinweis auf eine Infektion	Normal flora	1	0	1	0	0	0	0	0	0	0	0	1	0	0	0	0	0	1	1	0	2009-02-23	1	54	85	36	76	7.31	9
9141	10372	8701	0		540	1973-04-15	2009-08-23	77	178	36	38	3	1	3110	26	2008-11-27	2009-09-03	2009-09-03	2008-12-11	Sekret: RG I, normale bakterielle Flora, kein Hinweis auf eine Infektion	Normal flora	1	0	1	0	0	0	0	0	0	0	0	1	0	0	0	0	0	1	1	0	2009-02-26	1	51	41	34	22	7.26	8
1607	1863	14391	0		541	1967-06-01	2009-08-23	99	69	42	26	0	1	830	39			2009-11-29	2009-03-08	Sekret: RG I, normale bakterielle Flora, kein Hinweis auf eine Infektion	Normal flora	1	0	1	0	0	0	0	0	0	0	0	1	0	0	0	0	0	1	1	0	2009-06-15	1	32	22	24	40	7.35	6
8335	9467	21760	0		542	1964-09-28	2009-08-23	78	191	45	40	3	1	4010	88		2009-08-18	2009-08-20	2008-11-27	Sekret: RG I, normale bakterielle Flora, kein Hinweis auf eine Infektion	Normal flora	1	0	1	0	0	0	0	0	0	0	0	1	0	0	0	0	0	1	1	0	2009-02-13	1	54	82	34	21	7.29	9
6851	7806	8978	0		543	1981-04-01	2009-08-24	76	196	28	40	6	1	3700	48	2008-11-12	2009-08-19	2009-08-18	2008-11-25	Sekret: RG I, normale bakterielle Flora, kein Hinweis auf eine Infektion	Normal flora	1	0	1	0	0	0	0	0	0	0	0	1	0	0	0	0	0	1	1	0	2009-02-09	1	53	50	34	8	7.32	9
8362	9503	17026	0		544	1981-08-12	2009-08-24	68	199	28	40	1	1	3740	59	2008-11-16	2009-08-23	2009-08-23	2008-11-30	Sekret: RG I, normale bakterielle Flora, Mykose / Soor	Candida	0	0	0	0	0	0	1	1	0	1	1	0	0	0	0	0	1	1	1	0	2009-02-06	1	55	84	35	33	7.3	9
158	193	23675	0		545	1975-12-09	2009-08-24	80	196	34	41	3	0	4500	95	2008-11-13	2009-08-20	2009-08-14	2008-11-21	Sekret: RG I, normale bakterielle Flora, kein Hinweis auf eine Infektion	Normal flora	1	0	1	0	0	0	0	0	0	0	0	1	0	0	0	0	0	1	1	0	2009-02-09	1	59	98	36	50	7.17	4
5473	6262	23801	0		546	1970-04-11	2009-08-24	72	195	39	40	1	0	2890	8	2009-11-19	2010-08-26	2009-08-23	2008-11-30	Sekret: RG I, normale bakterielle Flora, kein Hinweis auf eine Infektion	Normal flora	1	0	1	0	0	0	0	0	0	0	0	1	0	0	0	0	0	1	1	0	2009-02-10	1	51	35	34	23	7.17	9
10418	11801	16557	0		547	1969-12-28	2009-08-25	82	169	40	37	6	1	3180	41	2008-12-03	2009-09-09	2009-09-09	2008-12-17	Sekret: RG II, intermed.bakt.Flora	Intermediate	0	1	1	0	0	0	0	0	0	1	0	0	1	0	0	0	0	2	2	0	2009-03-09	1	51	49	34	28	7.28	9
4652	5333	26269	0		548	1978-01-09	2009-08-25	73	194	32	40	1	0	4330	94	2008-11-17	2009-08-24	2009-08-24	2008-12-01	Sekret: RG III, bakterielle Vaginose, Mykose / Soor	Bacterial vaginosis + Candida	0	0	0	0	0	1	0	0	0	1	1	0	0	1	0	1	1	3	3	0	2009-02-12	1	57	98	38	97	7.19	8
569	668	26557	0		549	1986-10-07	2009-08-25	100	165	23	39	6	0	3400	32			2009-08-26	2008-12-03	Sekret: RG 0, keine Keimflora nachweisbar, kein Hinweis auf eine Infektion	Intermediate	0	1	1	0	0	0	0	0	0	1	0	0	1	0	0	0	0	2	1	0	2009-03-13	1	51	26	34	13	7.23	9
8037	9124	784	0		550	1971-11-18	2009-08-26	70	197	38	40	1	0	3370	39	2008-11-18	2009-08-25	2009-08-25	2008-12-02	Sekret: RG I, normale bakterielle Flora, kein Hinweis auf eine Infektion	Normal flora	1	0	1	0	0	0	0	0	0	0	0	1	0	0	0	0	0	1	1	0	2009-02-10	1	53	70	34	23	7.26	9
1039	1209	2742	0		551	1976-03-21	2009-08-26	71	184	33	38	3	0	2810	15	2008-11-29	2009-09-05	2009-09-06	2008-12-14	Sekret: RG II, intermed.bakt.Flora	Intermediate	0	1	1	0	0	0	0	0	0	1	0	0	1	0	0	0	0	2	2	0	2009-02-23	1	48	11	33	14	7.32	9
2862	3309	20826	0		552	1973-04-12	2009-08-26	74	183	36	38	5	1	3630	67	2008-11-25	2009-09-01	2009-09-04	2008-12-12	Sekret: RG I, normale bakterielle Flora, kein Hinweis auf eine Infektion	Normal flora	1	0	1	0	0	0	0	0	0	0	0	1	0	0	0	0	0	1	1	0	2009-02-24	1	54	83	33	6	7.21	8
1765	2047	21089	0		553	1987-10-27	2009-08-26	88	181	22	40	3	0	4260	91	2008-11-17	2009-08-24	2009-08-23	2008-11-30	Sekret: RG II, intermed.bakt.Flora	Intermediate	0	1	1	0	0	0	0	0	0	1	0	0	1	0	0	0	0	2	2	0	2009-02-26	1	54	70	37	85	7.3	9
3231	3720	3613	0		554	1990-01-17	2009-08-27	72	182	20	38	2	1	3530	65	2008-11-24	2009-08-31	2009-09-08	2008-12-16	Sekret: RG I, normale bakterielle Flora, kein Hinweis auf eine Infektion	Normal flora	1	0	1	0	0	0	0	0	0	0	0	1	0	0	0	0	0	1	1	0	2009-02-26	1	52	60	35	50	7.27	9
10048	11395	6462	0		555	1986-10-06	2009-08-27	71	192	23	39	4	0	3130	25	2008-11-21	2009-08-28	2009-08-30	2008-12-07	Sekret: RG I, normale bakterielle Flora, kein Hinweis auf eine Infektion	Normal flora	1	0	1	0	0	0	0	0	0	0	0	1	0	0	0	0	0	1	1	0	2009-02-16	1	49	12	33	9	7.3	9
6088	6943	8236	0		556	1983-05-08	2009-08-27	73	195	26	40	2	3	3650	64	2008-11-22	2009-08-29	2009-08-25	2008-12-02	Sekret: RG I, normale bakterielle Flora, kein Hinweis auf eine Infektion	Normal flora	1	0	1	0	0	0	0	0	0	0	0	1	0	0	0	0	0	1	1	0	2009-02-13	1	54	83	37	94	7.07	8
7843	8912	1640	0		557	1971-03-14	2009-08-28	69	186	38	38	3	3	3000	28	2008-11-20	2009-08-27	2009-09-08	2008-12-16	Sekret: RG I, normale bakterielle Flora, kein Hinweis auf eine Infektion	Normal flora	1	0	1	0	0	0	0	0	0	0	0	1	0	0	0	0	0	1	1	0	2009-02-23	1	51	55	34	37	7.24	9
1712	1984	8135	0		558	1966-01-01	2009-08-28	84	179	44	39	4	1	4020	92	2008-11-27	2009-09-03	2009-08-31	2008-12-08	Sekret: RG I, normale bakterielle Flora, kein Hinweis auf eine Infektion	Normal flora	1	0	1	0	0	0	0	0	0	0	0	1	0	0	0	0	0	1	1	0	2009-03-02	1	52	58	36	83	7.26	9
1952	2268	10884	0		559	1984-02-08	2009-08-28	104	161	26	39	6	0	3610	65	2008-11-22	2009-08-29	2009-08-29	2008-12-06	Sekret: RG I, normale bakterielle Flora, kein Hinweis auf eine Infektion	Normal flora	1	0	1	0	0	0	0	0	0	0	0	1	0	0	0	0	0	1	1	0	2009-03-20	1	51	37	34	25	7.27	9
3827	4404	21706	0		560	1973-09-06	2009-08-28	71	205	36	41	3	0	3190	17	2008-11-11	2009-08-18	2009-08-18	2008-11-25	Sekret: RG I, normale bakterielle Flora, kein Hinweis auf eine Infektion	Normal flora	1	0	1	0	0	0	0	0	0	0	0	1	0	0	0	0	0	1	1	0	2009-02-04	1	51	27	34	16	7.34	9
10186	11544	22094	0		561	1979-05-21	2009-08-28	65	108	30	26	5	1	490	2	2009-02-19	2009-11-26	2009-11-29	2009-03-08	Sekret: RG I, normale bakterielle Flora, kein Hinweis auf eine Infektion	Normal flora	1	0	1	0	0	0	0	0	0	0	0	1	0	0	0	0	0	1	1	0	2009-05-12	1	28.5	2	22.4	7	7.3	7
741	868	25098	0		562	1974-03-22	2009-08-28	77	189	35	40	0	0	3460	36	2008-11-25	2009-09-01	2009-08-28	2008-12-05	Sekret: RG I, normale bakterielle Flora, kein Hinweis auf eine Infektion	Normal flora	1	0	1	0	0	0	0	0	0	0	0	1	0	0	0	0	0	1	1	0	2009-02-20	1	53	57	35	35	7.28	9
3426	3949	25950	0		563	1974-08-19	2009-08-28	69	186	35	38	3	1	3140	40	2008-11-25	2009-09-01	2009-09-08	2008-12-16	Sekret: RG I, normale bakterielle Flora, kein Hinweis auf eine Infektion	Normal flora	1	0	1	0	0	0	0	0	0	0	0	1	0	0	0	0	0	1	1	0	2009-02-23	1	52	71	35	67	7.31	9
1397	1623	22795	0		564	1980-10-01	2009-08-29	65	201	29	40	0	1	3830	80	2008-11-19	2009-08-26	2009-08-29	2008-12-06	Sekret: RG I, normale bakterielle Flora, kein Hinweis auf eine Infektion	Normal flora	1	0	1	0	0	0	0	0	0	0	0	1	0	0	0	0	0	1	1	0	2009-02-09	1	56	98	35	53	7.36	9
192	233	28887	0		565	1975-03-26	2009-08-29	73	194	34	40	1	0	3672	53	2008-11-21	2009-08-28	2009-08-28	2008-12-05	Sekret: RG I, normale bakterielle Flora, kein Hinweis auf eine Infektion	Normal flora	1	0	1	0	0	0	0	0	0	0	0	1	0	0	0	0	0	1	1	0	2009-02-16	1	52	39	36	63	7.26	9
1392	1618	15084	0		566	1974-08-19	2009-08-31	77	194	35	40	5	0	3850	76	2008-11-27	2009-09-03	2009-08-26	2008-12-03	Sekret: RG I, normale bakterielle Flora, kein Hinweis auf eine Infektion	Normal flora	1	0	1	0	0	0	0	0	0	0	0	1	0	0	0	0	0	1	1	0	2009-02-18	1	53	65	35	46	7.41	9
9517	10800	17706	0		567	1987-02-21	2009-08-31	75	194	23	40	3	0	3300	20	2008-11-21	2009-08-28	2009-08-28	2008-12-05	Sekret: RG I, normale bakterielle Flora, kein Hinweis auf eine Infektion	Normal flora	1	0	1	0	0	0	0	0	0	0	0	1	0	0	0	0	0	1	1	0	2009-02-18	1	49	5	35	30	7.25	9
1398	1624	25988	0		568	1973-06-21	2009-08-31	87	192	36	41	6	0	4100	86	2008-10-29	2009-08-05	2009-08-18	2008-11-25	Sekret: RG I, normale bakterielle Flora, kein Hinweis auf eine Infektion	Normal flora	1	0	1	0	0	0	0	0	0	0	0	1	0	0	0	0	0	1	1	0	2009-02-20	1	51	26	36	69	7.39	8
4151	4762	27013	0		569	1990-09-21	2009-08-31	69	173	19	36	4	0	2526	14	2008-12-22	2009-09-28	2009-09-24	2009-01-01	Sekret: RG I, normale bakterielle Flora, kein Hinweis auf eine Infektion	Normal flora	1	0	1	0	0	0	0	0	0	0	0	1	0	0	0	0	0	1	1	0	2009-03-11	1	46	6	33	21	7.37	9
8418	9570	28550	0		570	1978-07-13	2009-08-31	78	174	31	38	0	1	3370	55	2008-12-08	2009-09-14	2009-09-14	2008-12-22	Sekret: RG I, normale bakterielle Flora, kein Hinweis auf eine Infektion	Normal flora	1	0	1	0	0	0	0	0	0	0	0	1	0	0	0	0	0	1	1	0	2009-03-10	1	52	64	34	26		9
6462	7363	418	0		571	1985-05-26	2009-09-01	64	189	24	38	1	1	2810	11	2008-12-07	2009-09-13	2009-09-14	2008-12-22	Sekret: RG II, intermed.bakt.Flora	Intermediate	0	1	1	0	0	0	0	0	0	1	0	0	1	0	0	0	0	2	2	0	2009-02-24	1	49	16	34	25	7.41	9
10518	11909	10558	0		572	1972-12-26	2009-09-01	67	210	37	41	4	0	3670	41	2008-11-14	2009-08-21	2009-08-21	2008-11-28	Sekret: RG III, bakterielle Vaginose	Bacterial vaginosis	0	0	0	1	0	0	0	0	0	1	0	0	0	1	0	0	0	3	3	0	2009-02-03	1	53	45	34	7	7.26	9
3376	3885	20089	0		573	1979-12-22	2009-09-01	75	201	30	41	3	0	4000		2008-11-24	2009-08-31	2009-08-22	2008-11-29	Sekret: RG I, normale bakterielle Flora, Mykose / Soor	Candida	0	0	0	0	0	0	1	1	0	1	1	0	0	0	0	0	1	1	1	0	2009-02-12	1	54		37		7.26	9
7952	9029	28921	0		574	1974-01-09	2009-09-01	68	189	36	38	5	3	3150	36			2009-09-10	2008-12-18	Sekret: RG I, normale bakterielle Flora, kein Hinweis auf eine Infektion	Normal flora	1	0	1	0	0	0	0	0	0	0	0	1	0	0	0	0	0	1	1	0	2009-02-24	1	51	51	33	12	7.26	9
5286	6050	468	0		575	1973-12-29	2009-09-02	92	173	36	39	6	0	3330	39	2008-12-05	2009-09-11	2009-09-03	2008-12-11	Sekret: RG III, bakterielle Vaginose, Mykose / Soor	Bacterial vaginosis + Candida	0	0	0	0	0	1	0	0	0	1	1	0	0	1	0	1	1	3	3	0	2009-03-13	1	49	11	33	8	7.2	9
983	1142	19300	0		576	1972-11-20	2009-09-02	73	194	37	40	1	0	3640	64	2008-11-28	2009-09-04	2009-09-01	2008-12-09	Sekret: RG I, normale bakterielle Flora, kein Hinweis auf eine Infektion	Normal flora	1	0	1	0	0	0	0	0	0	0	0	1	0	0	0	0	0	1	1	0	2009-02-20	1	54	83	34	23	7.31	9
10941	12393	26283	0		577	1969-03-17	2009-09-02	68	201	40	40	3	0	3250	27	2008-11-25	2009-09-01	2009-08-30	2008-12-07	Sekret: RG I, normale bakterielle Flora, kein Hinweis auf eine Infektion	Normal flora	1	0	1	0	0	0	0	0	0	0	0	1	0	0	0	0	0	1	1	0	2009-02-13	1	48	3	35	49	7.07	8
2497	2898	2401	0		578	1989-05-22	2009-09-03	74	198	20	40	6	0	3610	55	2008-11-21	2009-08-28	2009-08-28	2008-12-05	Sekret: RG I, normale bakterielle Flora, kein Hinweis auf eine Infektion	Normal flora	1	0	1	0	0	0	0	0	0	0	0	1	0	0	0	0	0	1	1	0	2009-02-17	1	52	46	36	74	7.33	9
3758	4323	2879	0		579	1970-01-02	2009-09-03	78	192	40	40	4	1	3910	81	2008-11-29	2009-09-05	2009-08-30	2008-12-07	Sekret: RG I, normale bakterielle Flora, kein Hinweis auf eine Infektion	Normal flora	1	0	1	0	0	0	0	0	0	0	0	1	0	0	0	0	0	1	1	0	2009-02-23	1	55	91	36	76	7.18	8
7517	8548	15384	0		580	1985-12-16	2009-09-03	67	189	24	38	4	0	3300	53	2008-12-07	2009-09-13	2009-09-13	2008-12-21	Sekret: RG III, bakterielle Vaginose	Bacterial vaginosis	0	0	0	1	0	0	0	0	0	1	0	0	0	1	0	0	0	3	3	0	2009-02-26	1	52	69	35	66	7.34	9
3000	3463	20034	0		581	1982-03-20	2009-09-03	77	198	27	41	2	1	3830	57			2009-08-25	2008-12-02	Sekret: RG I, normale bakterielle Flora, kein Hinweis auf eine Infektion	Normal flora	1	0	1	0	0	0	0	0	0	0	0	1	0	0	0	0	0	1	1	0	2009-02-17	1	54	64	34	7	7.26	9
4091	4695	20983	0		582	1970-05-01	2009-09-03	73	190	39	39	4	0	3760	67	2008-12-05	2009-09-11	2009-09-06	2008-12-14	Sekret: RG I, normale bakterielle Flora, kein Hinweis auf eine Infektion	Normal flora	1	0	1	0	0	0	0	0	0	0	0	1	0	0	0	0	0	1	1	0	2009-02-25	1	51	28	36	69	7.4	9
2618	3035	4388	0		583	1971-10-15	2009-09-04	70	207	38	41	4	0	3400	21			2009-08-24	2008-12-01	Sekret: RG I, normale bakterielle Flora, kein Hinweis auf eine Infektion	Normal flora	1	0	1	0	0	0	0	0	0	0	0	1	0	0	0	0	0	1	1	0	2009-02-09	1	52	29	34	7	7.37	9
10745	12167	20065	0		584	1978-09-01	2009-09-04	78	179	31	38	5	1	3130	35	2008-12-15	2009-09-21	2009-09-13	2008-12-21	Sekret: RG I, normale bakterielle Flora, kein Hinweis auf eine Infektion	Normal flora	1	0	1	0	0	0	0	0	0	0	0	1	0	0	0	0	0	1	1	0	2009-03-09	1	52	68	33.5	22	7.32	9
10477	11863	22080	0		585	1974-02-16	2009-09-04	72	183	36	38	3	1	3890	88	2008-12-12	2009-09-18	2009-09-15	2008-12-23	Sekret: RG III, bakterielle Vaginose	Bacterial vaginosis	0	0	0	1	0	0	0	0	0	1	0	0	0	1	0	0	0	3	3	0	2009-03-05	1	55	93	37	93	7.34	8
1899	2203	25103	0		586	1980-09-29	2009-09-04	86	127	29	32	3	1	2240	83	2009-01-20	2009-10-27	2009-10-27	2009-02-03	Sekret: RG 0, keine Keimflora nachweisbar, kein Hinweis auf eine Infektion	Intermediate	0	1	1	0	0	0	0	0	0	1	0	0	1	0	0	0	0	2	1	0	2009-04-30	1	43	48	33	93	7.36	4
1391	1616	5849	0		587	1985-05-15	2009-09-05	67	187	24	38	2	0	3660	75	2008-12-11	2009-09-17	2009-09-17	2008-12-25	Sekret: RG II, intermed.bakt.Flora	Intermediate	0	1	1	0	0	0	0	0	0	1	0	0	1	0	0	0	0	2	2	0	2009-03-02	1	54	87	35	50	7.21	9
6242	7117	2363	0		588	1981-03-11	2009-09-06	69	200	29	40	3	0	3540	51	2008-11-25	2009-09-01	2009-09-03	2008-12-11	Sekret: RG III, bakterielle Vaginose	Bacterial vaginosis	0	0	0	1	0	0	0	0	0	1	0	0	0	1	0	0	0	3	3	0	2009-02-18	1	53	66	33	6	7.28	9
249	300	2814	0		589	1978-06-15	2009-09-06	81	177	31	38	6	0	3750	75			2009-09-14	2008-12-22	Sekret: RG I, normale bakterielle Flora, kein Hinweis auf eine Infektion	Normal flora	1	0	1	0	0	0	0	0	0	0	0	1	0	0	0	0	0	1	1	0	2009-03-13	1	53	69	37	92	7.31	9
8342	9475	26567	0		590	1975-12-22	2009-09-06	70	194	34	39	5	1	3720	62	2008-12-02	2009-09-08	2009-09-08	2008-12-16	Sekret: RG II, intermed.bakt.Flora, Mykose / Soor	Intermediate + Candida	0	0	0	0	0	0	1	0	1	1	1	0	1	0	0	1	1	2	2	0	2009-02-24	1	53	60	34	14	7.17	9
7347	8366	5607	0		591	1977-01-23	2009-09-07	66	186	33	38	0	1	2720	9	2008-12-15	2009-09-21	2009-09-21	2008-12-29	Sekret: RG I, normale bakterielle Flora, kein Hinweis auf eine Infektion	Normal flora	1	0	1	0	0	0	0	0	0	0	0	1	0	0	0	0	0	1	1	0	2009-03-05	1	48	8	34	26	7.3	9
10702	12115	14798	0		592	1983-12-14	2009-09-07	81	196	26	41	4	0	3220	12		2009-09-06	2009-08-27	2008-12-04	Sekret: RG III, bakterielle Vaginose	Bacterial vaginosis	0	0	0	1	0	0	0	0	0	1	0	0	0	1	0	0	0	3	3	0	2009-02-23	1	52	29	35	23	7.3	9
3143	3618	28012	0		593	1972-11-15	2009-09-07	105	161	37	40	0	0	3670	54	2008-11-21	2009-08-28	2009-09-07	2008-12-15	Sekret: RG I, normale bakterielle Flora, kein Hinweis auf eine Infektion	Normal flora	1	0	1	0	0	0	0	0	0	0	0	1	0	0	0	0	0	1	1	0	2009-03-30	1	54	73	33	2	7.4	9
4499	5163	11518	0		594	1976-01-09	2009-09-08	68	187	34	38	3	1	3400	64	2008-12-13	2009-09-19	2009-09-19	2008-12-27	Sekret: RG I, normale bakterielle Flora, kein Hinweis auf eine Infektion	Normal flora	1	0	1	0	0	0	0	0	0	0	0	1	0	0	0	0	0	1	1	0	2009-03-05	1	52	71	34	37	7.29	9
7557	8596	25284	0		595	1982-08-10	2009-09-08	73	197	27	40	4	1	4110	83			2009-09-04	2008-12-12	Sekret: RG I, normale bakterielle Flora, kein Hinweis auf eine Infektion	Normal flora	1	0	1	0	0	0	0	0	0	0	0	1	0	0	0	0	0	1	1	0	2009-02-23	1	53	52	34	9	7.1	9
7679	8732	29101	0		596	1981-06-02	2009-09-08	69	197	28	40	0	0	3468	50	2008-12-02	2009-09-08	2009-09-08	2008-12-16	Sekret: RG I, normale bakterielle Flora, kein Hinweis auf eine Infektion	Normal flora	1	0	1	0	0	0	0	0	0	0	0	1	0	0	0	0	0	1	1	0	2009-02-23	1	51	36	35.5	68	7.2	8
10935	12387	1282	0		597	1983-04-22	2009-09-09	76	184	26	39	1	0	2870	7	2008-11-27	2009-09-03	2009-09-15	2008-12-23	Sekret: RG I, normale bakterielle Flora, kein Hinweis auf eine Infektion	Normal flora	1	0	1	0	0	0	0	0	0	0	0	1	0	0	0	0	0	1	1	0	2009-03-09	1	50	18	33	4	7.26	9
3860	4438	5044	0		598	1976-10-28	2009-09-09	74	191	33	39	6	1	3050	17	2008-11-18	2009-08-25	2009-09-10	2008-12-18	Sekret: RG I, normale bakterielle Flora, kein Hinweis auf eine Infektion	Normal flora	1	0	1	0	0	0	0	0	0	0	0	1	0	0	0	0	0	1	1	0	2009-03-02	1	50	22	35	54	7.3	10
9651	10944	15356	0		599	1990-10-30	2009-09-09	77	183	19	39	1	0	3010	20	2008-12-25	2009-10-01	2009-09-15	2008-12-23	Sekret: RG I, normale bakterielle Flora, Mykose / Soor	Candida	0	0	0	0	0	0	1	1	0	1	1	0	0	0	0	0	1	1	1	0	2009-03-10	1	53	78	33	10	7.2	9
3943	4527	16687	0		600	1976-12-22	2009-09-09	78	180	33	38	6	0	3400	58	2008-12-11	2009-09-17	2009-09-17	2008-12-25	Sekret: RG I, normale bakterielle Flora, kein Hinweis auf eine Infektion	Normal flora	1	0	1	0	0	0	0	0	0	0	0	1	0	0	0	0	0	1	1	0	2009-03-13	1	53	81	34	33	7.26	9
392	462	21322	0		601	1981-01-16	2009-09-09	73	177	29	37	5	1	3800	89	2008-12-18	2009-09-24	2009-09-25	2009-01-02	Sekret: RG I, normale bakterielle Flora, kein Hinweis auf eine Infektion	Normal flora	1	0	1	0	0	0	0	0	0	0	0	1	0	0	0	0	0	1	1	0	2009-03-16	1	56	98	36.5	89	7.3	9
209	254	27022	0		602	1989-07-01	2009-09-09	73	188	20	39	2	0	3200	33	2008-12-07	2009-09-13	2009-09-14	2008-12-22	Sekret: RG I, normale bakterielle Flora, kein Hinweis auf eine Infektion	Normal flora	1	0	1	0	0	0	0	0	0	0	0	1	0	0	0	0	0	1	1	0	2009-03-05	1	52	61	34	30	7.26
769	901	28808	0		603	1988-02-18	2009-09-09	84	188	22	40	6	0	3700	48	2008-11-27	2009-09-03	2009-09-03	2008-12-11	Sekret: RG I, normale bakterielle Flora, kein Hinweis auf eine Infektion	Normal flora	1	0	1	0	0	0	0	0	0	0	0	1	0	0	0	0	0	1	1	0	2009-03-05	1	53	50	34	8	7.19	9
3407	3926	6627	0		604	1977-07-23	2009-09-10	67	189	32	38	4	1	3100	34	2008-12-14	2009-09-20	2009-09-20	2008-12-28	Sekret: RG I, normale bakterielle Flora, kein Hinweis auf eine Infektion	Normal flora	1	0	1	0	0	0	0	0	0	0	0	1	0	0	0	0	0	1	1	0	2009-03-05	1	50	35	35	66	7.34	9
7159	8152	6840	0		605	1982-07-27	2009-09-10	82	184	27	40	0	1	3120	20	2008-12-04	2009-09-10	2009-09-10	2008-12-18	Sekret: RG I, normale bakterielle Flora, kein Hinweis auf eine Infektion	Normal flora	1	0	1	0	0	0	0	0	0	0	0	1	0	0	0	0	0	1	1	0	2009-03-10	1	50	21	34.5	38	7.32	9
3285	3781	23059	0		606	1984-05-19	2009-09-10	73	197	25	40	4	0	2780	2	2008-11-30	2009-09-06	2009-09-06	2008-12-14	Sekret: RG I, normale bakterielle Flora, kein Hinweis auf eine Infektion	Normal flora	1	0	1	0	0	0	0	0	0	0	0	1	0	0	0	0	0	1	1	0	2009-02-25	1	51	21	35	29	7.35	9
3878	4459	6742	0		607	1983-06-03	2009-09-11	64	205	26	40	3	1	3630	46	2008-12-02	2009-09-08	2009-09-08	2008-12-16	Sekret: RG II, intermed.bakt.Flora, Hinweis auf eine Infektion	Intermediate	0	1	1	0	0	0	0	0	0	1	0	0	1	0	0	0	0	2	3	0	2009-02-18	1	54	70	36	60		9
3604	4148	8579	0		608	1983-01-01	2009-09-11	72	184	27	38	4	1	3220	45	2008-12-20	2009-09-26	2009-09-21	2008-12-29	Sekret: RG I, normale bakterielle Flora, kein Hinweis auf eine Infektion	Normal flora	1	0	1	0	0	0	0	0	0	0	0	1	0	0	0	0	0	1	1	0	2009-03-11	1	50	35	33	13	7.25	9
533	622	12156	0		609	1981-10-02	2009-09-11	72	198	28	40	4	0	3200	22	2008-12-06	2009-09-12	2009-09-07	2008-12-15	Sekret: RG I, normale bakterielle Flora, kein Hinweis auf eine Infektion	Normal flora	1	0	1	0	0	0	0	0	0	0	0	1	0	0	0	0	0	1	1	0	2009-02-25	1	52	48	36	76	7.18	9
10789	12219	25727	0		610	1985-07-13	2009-09-11	72	186	24	38	6	0	3280	34			2009-09-19	2008-12-27	Sekret: RG III, bakterielle Vaginose	Bacterial vaginosis	0	0	0	1	0	0	0	0	0	1	0	0	0	1	0	0	0	3	3	0	2009-03-09	1	51	35	34	19	7.2	9
3735	4295	25942	0		611	1976-01-03	2009-09-11	67	210	34	41	4	0	3350	28	2008-11-20	2009-08-27	2009-08-31	2008-12-08	Sekret: RG I, normale bakterielle Flora, kein Hinweis auf eine Infektion	Normal flora	1	0	1	0	0	0	0	0	0	0	0	1	0	0	0	0	0	1	1	0	2009-02-13	1	52	43	34	16	7.11	9
5394	6174	27673	0		612	1980-05-23	2009-09-11	76	200	29	41	3	0	3960	67	2008-11-22	2009-08-29	2009-09-01	2008-12-09	Sekret: RG I, normale bakterielle Flora, kein Hinweis auf eine Infektion	Normal flora	1	0	1	0	0	0	0	0	0	0	0	1	0	0	0	0	0	1	1	0	2009-02-23	1	55	78	37	77	7.46	9
1815	2102	3809	0		613	1971-08-09	2009-09-12	78	186	38	39	5	0	3310	27	2008-12-13	2009-09-19	2009-09-14	2008-12-22	Sekret: RG I, normale bakterielle Flora, kein Hinweis auf eine Infektion	Normal flora	1	0	1	0	0	0	0	0	0	0	0	1	0	0	0	0	0	1	1	0	2009-03-10	1	52	43	35	37	7.3	9
9187	10425	11272	0		614	1973-01-28	2009-09-12	83	187	37	40	4	0	3120	17	2008-11-21	2009-08-28	2009-09-08	2008-12-16	Sekret: RG I, normale bakterielle Flora, kein Hinweis auf eine Infektion	Normal flora	1	0	1	0	0	0	0	0	0	0	0	1	0	0	0	0	0	1	1	0	2009-03-09	1	53	66	36	76	7.31	9
2159	2505	18085	0		615	1985-09-12	2009-09-12	72	204	24	41	3	3	3540	31	2008-11-26	2009-09-02	2009-09-02	2008-12-10	Sekret: RG I, normale bakterielle Flora, kein Hinweis auf eine Infektion	Normal flora	1	0	1	0	0	0	0	0	0	0	0	1	0	0	0	0	0	1	1	0	2009-02-20	1	54	63	34	7	7.17	9
4518	5182	21609	0		616	1986-10-23	2009-09-12	69	151	23	33	3	1	2290	59	2009-01-16	2009-10-23	2009-10-28	2009-02-04	Sekret: RG III, bakterielle Vaginose	Bacterial vaginosis	0	0	0	1	0	0	0	0	0	1	0	0	0	1	0	0	0	3	3	0	2009-04-14	1	46	58	32	57	7.22	9
284	344	494	0		617	1987-07-14	2009-09-13	65	205	22	40	4	1	4650	98	2008-12-02	2009-09-08	2009-09-09	2008-12-17	Sekret: RG I, normale bakterielle Flora, kein Hinweis auf eine Infektion	Normal flora	1	0	1	0	0	0	0	0	0	0	0	1	0	0	0	0	0	1	1	0	2009-02-20	1	55	82	38	96	7.38	8
10634	12040	4653	0		618	1982-10-22	2009-09-14	69	202	27	40	5	0	3450	41	2008-12-01	2009-09-07	2009-09-09	2008-12-17	Sekret: RG I, normale bakterielle Flora, kein Hinweis auf eine Infektion	Normal flora	1	0	1	0	0	0	0	0	0	0	0	1	0	0	0	0	0	1	1	0	2009-02-24	1	52	47	35	46	7.52	9
6137	6998	12810	0		619	1973-10-01	2009-09-14	72	200	36	40	6	0	3500	31	2008-11-28	2009-09-04	2009-09-08	2008-12-16	Sekret: RG I, normale bakterielle Flora, kein Hinweis auf eine Infektion	Normal flora	1	0	1	0	0	0	0	0	0	0	0	1	0	0	0	0	0	1	1	0	2009-02-26	1	51	19	34	8	7.39	9
4642	5323	18812	0		620	1974-04-10	2009-09-14	74	181	35	38	3	1	2510	2			2009-09-25	2009-01-02	Sekret: RG I, normale bakterielle Flora, kein Hinweis auf eine Infektion	Normal flora	1	0	1	0	0	0	0	0	0	0	0	1	0	0	0	0	0	1	1	0	2009-03-17	1	48	6	34	22	7.32	9
7136	8125	24444	0		621	1978-12-17	2009-09-14	95	164	31	39	0	0	3020	14	2008-12-11	2009-09-17	2009-09-21	2008-12-29	Sekret: RG I, normale bakterielle Flora, kein Hinweis auf eine Infektion	Normal flora	1	0	1	0	0	0	0	0	0	0	0	1	0	0	0	0	0	1	1	0	2009-04-03	1	52	50	33	5	7.32	9
8748	9940	11086	0		622	1981-12-28	2009-09-15	65	197	28	39	3	1	2750	6	2008-12-12	2009-09-18	2009-09-19	2008-12-27	Sekret: RG I, normale bakterielle Flora, kein Hinweis auf eine Infektion	Normal flora	1	0	1	0	0	0	0	0	0	0	0	1	0	0	0	0	0	1	1	0	2009-03-02	1	48	6	34	29	7.35	8
3270	3764	16743	0		623	1973-10-06	2009-09-15	70	202	36	40	6	1	3140	10	2008-12-03	2009-09-09	2009-09-09	2008-12-17	Sekret: RG I, normale bakterielle Flora, kein Hinweis auf eine Infektion	Normal flora	1	0	1	0	0	0	0	0	0	0	0	1	0	0	0	0	0	1	1	0	2009-02-25	1	53	50	35	26	7.27	9
4921	5640	27592	0		624	1981-02-27	2009-09-15	67	196	29	39	4	0	3180	29	2008-12-12	2009-09-18	2009-09-18	2008-12-26	Sekret: RG I, normale bakterielle Flora, kein Hinweis auf eine Infektion	Normal flora	1	0	1	0	0	0	0	0	0	0	0	1	0	0	0	0	0	1	1	0	2009-03-03	1	51	40	34	28	7.28	9
10811	12244	3450	0		625	1989-08-24	2009-09-16	91	170	20	39	2	1	4130	92	2008-11-17	2009-08-24	2009-09-21	2008-12-29	Sekret: RG II, intermed.bakt.Flora	Intermediate	0	1	1	0	0	0	0	0	0	1	0	0	1	0	0	0	0	2	2	0	2009-03-30	1	52	47	37	91	7.27	9
935	1090	11074	0		626	1971-03-27	2009-09-16	107	149	39	38	4	0	3950	89	2008-12-20	2009-09-26	2009-09-26	2009-01-03	Sekret: RG I, normale bakterielle Flora, kein Hinweis auf eine Infektion	Normal flora	1	0	1	0	0	0	0	0	0	0	0	1	0	0	0	0	0	1	1	0	2009-04-20	1	53	72	36	76	7.32	9
6393	7287	14157	0		627	1974-05-30	2009-09-16	100	154	35	38	2	0	2890	21	2008-12-21	2009-09-27	2009-09-28	2009-01-05	Sekret: RG 0, keine Keimflora nachweisbar, kein Hinweis auf eine Infektion	Intermediate	0	1	1	0	0	0	0	0	0	1	0	0	1	0	0	0	0	2	1	0	2009-04-15	1	50	39	34	38	7.24	9
507	589	22044	0		628	1976-09-10	2009-09-16	76	189	33	39	6	0	2810	6	2008-12-11	2009-09-17	2009-09-17	2008-12-25	Sekret: RG I, normale bakterielle Flora, kein Hinweis auf eine Infektion	Normal flora	1	0	1	0	0	0	0	0	0	0	0	1	0	0	0	0	0	1	1	0	2009-03-11	1	50	22	32	2	7.22	9
7074	8059	27364	0		629	1980-09-05	2009-09-16	69	182	29	37	6	1	3130	36			2009-10-01	2009-01-08	Sekret: RG I, normale bakterielle Flora, Mykose / Soor	Candida	0	0	0	0	0	0	1	1	0	1	1	0	0	0	0	0	1	1	1	0	2009-03-18	1	52	66	36	80	7.33	9
8476	9635	8233	0		630	1968-06-02	2009-09-17	80	192	41	40	6	1	3040	7	2008-12-18	2009-09-10	2009-09-11	2008-12-19	Sekret: RG I, normale bakterielle Flora, kein Hinweis auf eine Infektion	Normal flora	1	0	1	0	0	0	0	0	0	0	0	1	0	0	0	0	0	1	1	0	2009-03-09	1	52	33	34	8	7.31	9
6469	7370	12475	0		631	1980-05-09	2009-09-17	65	171	29	35	5	1	3110	83	2009-01-10	2009-10-17	2009-10-17	2009-01-24	Sekret: RG I, normale bakterielle Flora, kein Hinweis auf eine Infektion	Normal flora	1	0	1	0	0	0	0	0	0	0	0	1	0	0	0	0	0	1	1	0	2009-03-30	1	48	49	34	72	7.2	8
9804	11116	13610	0		632	1981-11-03	2009-09-17	73	182	28	38	3	1	3510	61	2008-12-27	2009-10-03	2009-09-28	2009-01-05	Sekret: RG III, bakterielle Vaginose	Bacterial vaginosis	0	0	0	1	0	0	0	0	0	1	0	0	0	1	0	0	0	3	3	0	2009-03-19	1	50	25	34	22	7.28	9
10596	11996	14125	0		633	1969-02-01	2009-09-17	70	192	41	39	3	1	3510	61	2008-12-15	2009-09-21	2009-09-21	2008-12-29	Sekret: RG I, normale bakterielle Flora, kein Hinweis auf eine Infektion	Normal flora	1	0	1	0	0	0	0	0	0	0	0	1	0	0	0	0	0	1	1	0	2009-03-09	1	53	76	34	29	7.43	9
5786	6604	16378	0		634	1974-09-18	2009-09-17	65	188	35	38	1	1	3620	74	2008-12-28	2009-10-04	2009-09-30	2009-01-07	Sekret: RG I, normale bakterielle Flora, kein Hinweis auf eine Infektion	Normal flora	1	0	1	0	0	0	0	0	0	0	0	1	0	0	0	0	0	1	1	0	2009-03-13	1	51	45	34	25	7.25	9
1911	2221	23779	0		635	1978-04-02	2009-09-17	79	192	31	40	5	0	4000	75	2008-12-11	2009-09-17	2009-09-12	2008-12-20	Sekret: RG I, normale bakterielle Flora, kein Hinweis auf eine Infektion	Normal flora	1	0	1	0	0	0	0	0	0	0	0	1	0	0	0	0	0	1	1	0	2009-03-09	1	55	81	37	82	7.36	9
10123	11478	11778	0		636	1981-12-24	2009-09-18	100	170	28	40	4	0	4080	81	2008-12-10	2009-09-16	2009-09-14	2008-12-22	Sekret: RG I, normale bakterielle Flora, kein Hinweis auf eine Infektion	Normal flora	1	0	1	0	0	0	0	0	0	0	0	1	0	0	0	0	0	1	1	0	2009-04-01	1	52	35	35	29	7.16	9
5818	6641	4614	0		637	1980-11-02	2009-09-20	71	191	29	39	3	3	3080	22	2008-12-15	2009-09-21	2009-09-24	2009-01-01	Sekret: RG I, normale bakterielle Flora, kein Hinweis auf eine Infektion	Normal flora	1	0	1	0	0	0	0	0	0	0	0	1	0	0	0	0	0	1	1	0	2009-03-13	1	50	25	35	58	7.16	7
10336	11712	10241	0		638	1975-06-25	2009-09-20	88	184	34	40	6	1	3740	52	2008-12-03	2009-09-09	2009-09-14	2008-12-22	Sekret: RG I, normale bakterielle Flora, kein Hinweis auf eine Infektion	Normal flora	1	0	1	0	0	0	0	0	0	0	0	1	0	0	0	0	0	1	1	0	2009-03-20	1	56	90	35	26	7.26	9
8920	10127	18614	0		639	1976-05-14	2009-09-21	103	172	33	41	2	0	3790	53	2008-12-06	2009-09-12	2009-09-12	2008-12-20	Sekret: RG I, normale bakterielle Flora, kein Hinweis auf eine Infektion	Normal flora	1	0	1	0	0	0	0	0	0	0	0	1	0	0	0	0	0	1	1	0	2009-04-02	1	53	47	35	24	7.3	9
1481	1718	21922	0		640	1975-04-05	2009-09-21	75	175	34	37	5	1	2760	20	2008-12-30	2009-10-06	2009-10-07	2009-01-14	Sekret: RG I, normale bakterielle Flora, kein Hinweis auf eine Infektion	Normal flora	1	0	1	0	0	0	0	0	0	0	0	1	0	0	0	0	0	1	1	0	2009-03-30	1	51	64	34	44	7.34	9
847	987	208	0		641	1972-04-19	2009-09-22	78	186	37	39	5	0	3530	45	2008-12-18	2009-09-24	2009-09-24	2009-01-01	Sekret: RG I, normale bakterielle Flora, kein Hinweis auf eine Infektion	Normal flora	1	0	1	0	0	0	0	0	0	0	0	1	0	0	0	0	0	1	1	0	2009-03-20	1	53	60	34	14	7.29	9
7426	8450	12292	0		642	1987-07-29	2009-09-22	96	172	22	40	2	0	3750	72	2008-12-03	2009-09-09	2009-09-20	2008-12-28	Sekret: RG I, normale bakterielle Flora, kein Hinweis auf eine Infektion	Normal flora	1	0	1	0	0	0	0	0	0	0	0	1	0	0	0	0	0	1	1	0	2009-04-03	1	53	68	35	50	7.34	9
3258	3750	1447	0		643	1974-09-03	2009-09-23	75	182	35	38	5	1	3820	81	2008-12-20	2009-09-26	2009-10-02	2009-01-09	Sekret: RG I, normale bakterielle Flora, kein Hinweis auf eine Infektion	Normal flora	1	0	1	0	0	0	0	0	0	0	0	1	0	0	0	0	0	1	1	0	2009-03-25	1	52	54	35	47	7.33	9
10071	11419	5492	0		644	1978-07-12	2009-09-23	86	176	31	39	3	1	2550	2	2008-12-25	2009-10-01	2009-09-27	2009-01-04	Sekret: RG I, normale bakterielle Flora, kein Hinweis auf eine Infektion	Normal flora	1	0	1	0	0	0	0	0	0	0	0	1	0	0	0	0	0	1	1	0	2009-03-31	1	48	6	33	9	7.3	9
8981	10196	6673	0		645	1977-04-29	2009-09-23	70	205	32	41	2	0	2890	5	2008-12-08	2009-09-14	2009-09-14	2008-12-22	Sekret: RG I, normale bakterielle Flora, kein Hinweis auf eine Infektion	Normal flora	1	0	1	0	0	0	0	0	0	0	0	1	0	0	0	0	0	1	1	0	2009-03-02	1	50	15	34	17	7.35	9
4057	4657	1408	0		646	1970-01-07	2009-09-24	66	195	40	39	2	1	2880	7	2008-12-17	2009-09-23	2009-09-29	2009-01-06	Sekret: RG I, normale bakterielle Flora, kein Hinweis auf eine Infektion	Normal flora	1	0	1	0	0	0	0	0	0	0	0	1	0	0	0	0	0	1	1	0	2009-03-13	1	50	17	33	4	7.31	9
6037	6886	24810	0		647	1979-05-01	2009-09-25	103	150	30	38	1	1	2645	9			2009-10-08	2009-01-15	Sekret: RG I, normale bakterielle Flora, Mykose / Soor	Candida	0	0	0	0	0	0	1	1	0	1	1	0	0	0	0	0	1	1	1	0	2009-04-28	1	47	6	33	15	7.27	9
2904	3356	21088	0		648	1974-11-28	2009-09-26	66	199	35	39	6	0	3560	46	2008-12-26	2009-10-02	2009-09-27	2009-01-04	Sekret: RG I, normale bakterielle Flora, kein Hinweis auf eine Infektion	Normal flora	1	0	1	0	0	0	0	0	0	0	0	1	0	0	0	0	0	1	1	0	2009-03-11	1	49	6	35	36	7.2	9
17	21	24426	0		649	1984-02-07	2009-09-26	75	163	26	36	0	1	2250	10			2009-10-24	2009-01-31	Sekret: RG I, normale bakterielle Flora, kein Hinweis auf eine Infektion	Normal flora	1	0	1	0	0	0	0	0	0	0	0	1	0	0	0	0	0	1	1	0	2009-04-16	1	47	22	34	56		8
5026	5754	25917	0		650	1975-08-22	2009-09-26	73	194	34	40	1	0	3310	23			2009-09-25	2009-01-02	Sekret: RG I, normale bakterielle Flora, kein Hinweis auf eine Infektion	Normal flora	1	0	1	0	0	0	0	0	0	0	0	1	0	0	0	0	0	1	1	0	2009-03-16	1	50	12	34	12	7.24	9
290	352	12363	0		651	1986-08-15	2009-09-27	96	164	23	39	1	0	3585	70	2008-12-26	2009-10-02	2009-10-03	2009-01-10	Sekret: RG I, normale bakterielle Flora, kein Hinweis auf eine Infektion	Normal flora	1	0	1	0	0	0	0	0	0	0	0	1	0	0	0	0	0	1	1	0	2009-04-16	1	54	89	33	10	7.15	9
1172	1365	17919	0		652	1985-12-23	2009-09-28	74	199	24	41	0	1	3550	34	2008-12-18	2009-09-24	2009-09-21	2008-12-29	Sekret: RG III, bakterielle Vaginose	Bacterial vaginosis	0	0	0	1	0	0	0	0	0	1	0	0	0	1	0	0	0	3	3	0	2009-03-13	1	53	48	35	24	7.33	9
5256	6019	11191	0		653	1979-07-23	2009-09-30	64	194	30	38	6	1	3520	69	2009-01-01	2009-10-08	2009-10-08	2009-01-15	Sekret: RG I, normale bakterielle Flora, kein Hinweis auf eine Infektion	Normal flora	1	0	1	0	0	0	0	0	0	0	0	1	0	0	0	0	0	1	1	0	2009-03-20	1	52	66	35	63	7.35	9
3382	3891	16724	0		654	1977-08-29	2009-09-30	100	169	32	40	3	1	3770	59	2008-12-21	2009-09-27	2009-09-27	2009-01-04	Sekret: RG I, normale bakterielle Flora, Mykose / Soor	Candida	0	0	0	0	0	0	1	1	0	1	1	0	0	0	0	0	1	1	1	0	2009-04-14	1	54	70	37	85	7.24	9
1891	2192	25182	0		655	1984-01-24	2009-10-01	68	191	26	39	0	0	3260	30			2009-10-08	2009-01-15	Sekret: RG I, normale bakterielle Flora, kein Hinweis auf eine Infektion	Normal flora	1	0	1	0	0	0	0	0	0	0	0	1	0	0	0	0	0	1	1	0	2009-03-24	1	51	33	35	44	7.38	9
1668	1934	25492	0		656	1979-12-05	2009-10-04	72	193	30	39	6	0	3550	45	2008-12-29	2009-10-05	2009-10-05	2009-01-12	Sekret: RG I, normale bakterielle Flora, kein Hinweis auf eine Infektion	Normal flora	1	0	1	0	0	0	0	0	0	0	0	1	0	0	0	0	0	1	1	0	2009-03-25	1	51	26	35	36	7.33	9
9123	10350	13710	0		657	1990-10-17	2009-10-06	80	190	19	40	4	0	3150	11	2009-03-30	2010-01-04	2009-10-02	2009-01-09	Sekret: RG I, normale bakterielle Flora, kein Hinweis auf eine Infektion	Normal flora	1	0	1	0	0	0	0	0	0	0	0	1	0	0	0	0	0	1	1	0	2009-03-30	1	52	35	35	29	7.27	9
8678	9863	22158	0		658	1980-01-21	2009-10-06	73	188	30	39	2	1	3400	52	2009-01-04	2009-10-11	2009-10-11	2009-01-18	Sekret: RG I, normale bakterielle Flora, kein Hinweis auf eine Infektion	Normal flora	1	0	1	0	0	0	0	0	0	0	0	1	0	0	0	0	0	1	1	0	2009-04-01	1	52	61	35	60	7.29	9
9473	10750	527	0		659	1981-07-27	2009-10-07	72	197	28	40	3	0	3660		2008-12-28	2009-10-04	2009-10-04	2009-01-11	Sekret: RG I, normale bakterielle Flora, kein Hinweis auf eine Infektion	Normal flora	1	0	1	0	0	0	0	0	0	0	0	1	0	0	0	0	0	1	1	0	2009-03-24	1	52		34			9
1079	1253	3204	0		660	1984-12-20	2009-10-07	80	175	25	38	3	1	2890		2009-01-07	2009-10-14	2009-10-18	2009-01-25	Sekret: RG 0, keine Keimflora nachweisbar, kein Hinweis auf eine Infektion	Intermediate	0	1	1	0	0	0	0	0	0	1	0	0	1	0	0	0	0	2	1	0	2009-04-15	1	50		33		7.37	7
3518	4052	2345	0		661	1978-08-07	2009-10-08	69	195	31	39	5	0	3180	18	2009-01-04	2009-10-11	2009-10-10	2009-01-17	Sekret: RG I, normale bakterielle Flora, kein Hinweis auf eine Infektion	Normal flora	1	0	1	0	0	0	0	0	0	0	0	1	0	0	0	0	0	1	1	0	2009-03-27	1	51	27	35	37	7.17	9
774	908	2431	0		662	1982-12-01	2009-10-08	66	198	27	39	5	1	3012	16			2009-10-10	2009-01-17	Sekret: RG I, normale bakterielle Flora, kein Hinweis auf eine Infektion	Normal flora	1	0	1	0	0	0	0	0	0	0	0	1	0	0	0	0	0	1	1	0	2009-03-24	1	49	12	34	27	7.27	8
2942	3399	7058	0		663	1969-06-11	2009-10-08	90	169	40	39	0	3	2510	2	2009-01-08	2009-10-15	2009-10-15	2009-01-22	Sekret: RG I, normale bakterielle Flora, kein Hinweis auf eine Infektion	Normal flora	1	0	1	0	0	0	0	0	0	0	0	1	0	0	0	0	0	1	1	0	2009-04-22	1	50	19	34	18	7.25	9
2317	2682	17063	0		664	1974-05-07	2009-10-08	93	177	35	40	4	3	4230	89	2008-12-27	2009-10-03	2009-10-04	2009-01-11	Sekret: RG I, normale bakterielle Flora, kein Hinweis auf eine Infektion	Normal flora	1	0	1	0	0	0	0	0	0	0	0	1	0	0	0	0	0	1	1	0	2009-04-14	1	55	82	35	29	7.27	9
5536	6331	18839	0		665	1971-05-15	2009-10-08	69	198	38	40	1	0	3480	37	2009-01-04	2009-10-11	2009-10-07	2009-01-14	Sekret: RG 0, keine Keimflora nachweisbar, kein Hinweis auf eine Infektion	Intermediate	0	1	1	0	0	0	0	0	0	1	0	0	1	0	0	0	0	2	1	0	2009-03-24	1	52	40	35	35	7.39	9
4826	5533	21607	0		666	1978-09-04	2009-10-08	69	183	31	38	0	1	2660	11		2009-10-22	2009-10-22	2009-01-29	Sekret: RG I, normale bakterielle Flora, kein Hinweis auf eine Infektion	Normal flora	1	0	1	0	0	0	0	0	0	0	0	1	0	0	0	0	0	1	1	0	2009-04-08	1	49	27	34	41	7.14	9
3530	4065	8924	0		667	1974-10-01	2009-10-09	66	178	35	36	6	0	3020	45			2009-10-31	2009-02-07	Sekret: RG I, normale bakterielle Flora, kein Hinweis auf eine Infektion	Normal flora	1	0	1	0	0	0	0	0	0	0	0	1	0	0	0	0	0	1	1	0	2009-04-14	1	52	79	33.5	28	7.21	9
11067	12528	9357	0		668	1972-07-10	2009-10-09	67	184	37	37	6	0	3140	49	2009-01-21	2009-10-28	2009-10-24	2009-01-31	Sekret: RG I, normale bakterielle Flora, kein Hinweis auf eine Infektion	Normal flora	1	0	1	0	0	0	0	0	0	0	0	1	0	0	0	0	0	1	1	0	2009-04-08	1	52	77	34	43	7.24	9
5241	6002	18420	0		669	1973-10-21	2009-10-09	67	207	36	41	1	0	3610	52	2008-12-24	2009-09-30	2009-10-01	2009-01-08	Sekret: RG I, normale bakterielle Flora, kein Hinweis auf eine Infektion	Normal flora	1	0	1	0	0	0	0	0	0	0	0	1	0	0	0	0	0	1	1	0	2009-03-16	1	53	62	36	72	7.22	9
9861	11179	19482	0		670	1982-02-27	2009-10-09	84	178	28	39	3	0	3820	74			2009-10-13	2009-01-20	Sekret: RG I, normale bakterielle Flora, kein Hinweis auf eine Infektion	Normal flora	1	0	1	0	0	0	0	0	0	0	0	1	0	0	0	0	0	1	1	0	2009-04-14	1	52	46	36	70	7.23	9
2594	3010	4256	0		671	1978-03-03	2009-10-10	69	200	32	40	3	0	4390	95	2008-12-27	2009-10-03	2009-10-07	2009-01-14	Sekret: RG I, normale bakterielle Flora, kein Hinweis auf eine Infektion	Normal flora	1	0	1	0	0	0	0	0	0	0	0	1	0	0	0	0	0	1	1	0	2009-03-24	1	55	83	38	96	7.18	9
7767	8830	13717	0		672	1970-12-08	2009-10-10	90	102	39	29	3	1	1050	17	2009-03-11	2009-12-16	2009-12-23	2009-04-01	Sekret: RG I, normale bakterielle Flora, kein Hinweis auf eine Infektion	Normal flora	1	0	1	0	0	0	0	0	0	0	0	1	0	0	0	0	0	1	1	0	2009-06-30	1	37.5	30	24	3	7.34	8
10844	12281	18597	0		673	1984-03-16	2009-10-11	74	192	26	40	0	0	4430	98	2009-01-04	2009-10-11	2009-10-11	2009-01-18	Sekret: RG I, normale bakterielle Flora, kein Hinweis auf eine Infektion	Normal flora	1	0	1	0	0	0	0	0	0	0	0	1	0	0	0	0	0	1	1	0	2009-04-02	1	53	71	36	80	7.27	9
4223	4846	21384	0		674	1976-08-17	2009-10-11	93	172	33	39	6	0	3520	56	2009-01-05	2009-10-12	2009-10-12	2009-01-19	Sekret: RG II, intermed.bakt.Flora, Hinweis auf eine Infektion	Intermediate	0	1	1	0	0	0	0	0	0	1	0	0	1	0	0	0	0	2	3	0	2009-04-22	1	55	93	34	25	7.28	9
486	565	21671	0		675	1983-11-10	2009-10-11	80	174	26	38	2	1	2900	14			2009-10-23	2009-01-30	Sekret: RG III, bakterielle Vaginose	Bacterial vaginosis	0	0	0	1	0	0	0	0	0	1	0	0	0	1	0	0	0	3	3	0	2009-04-20	1	51	43	34	24	7.31	9
7529	8560	6570	0		676	1979-07-24	2009-10-12	99	111	30	32	0	1	1547	28			2009-12-07	2009-03-16	Sekret: RG III, bakterielle Vaginose	Bacterial vaginosis	0	0	0	1	0	0	0	0	0	1	0	0	0	1	0	0	0	3	3	0	2009-06-23	1	42	43	30	54	6.96	7
5801	6621	9498	0		677	1977-04-06	2009-10-12	79	167	33	37	1	0	2390	5	2009-01-25	2009-11-01	2009-11-01	2009-02-08	Sekret: RG I, normale bakterielle Flora, kein Hinweis auf eine Infektion	Normal flora	1	0	1	0	0	0	0	0	0	0	0	1	0	0	0	0	0	1	1	0	2009-04-28	1	49	29	33	15	7.28	9
9231	10475	12902	0		678	1988-02-17	2009-10-12	65	187	22	38	0	1	3070	29	2009-01-19	2009-10-26	2009-10-26	2009-02-02	Sekret: RG I, normale bakterielle Flora, kein Hinweis auf eine Infektion	Normal flora	1	0	1	0	0	0	0	0	0	0	0	1	0	0	0	0	0	1	1	0	2009-04-08	1	52	64	35	53	7.38	9
10623	12026	1617	0		679	1970-04-29	2009-10-13	66	182	39	37	3	1	2810	19	2009-01-24	2009-10-31	2009-10-31	2009-02-07	Sekret: RG I, normale bakterielle Flora, kein Hinweis auf eine Infektion	Normal flora	1	0	1	0	0	0	0	0	0	0	0	1	0	0	0	0	0	1	1	0	2009-04-14	1	49	24	34	33	7.33	9
5272	6036	10576	0		680	1977-03-17	2009-10-13	66	203	33	40	3	0	3710	53	2009-01-03	2009-10-10	2009-10-10	2009-01-17	Sekret: RG I, normale bakterielle Flora, kein Hinweis auf eine Infektion	Normal flora	1	0	1	0	0	0	0	0	0	0	0	1	0	0	0	0	0	1	1	0	2009-03-24	1	52	36	36	60	7.19	9
2998	3460	1453	0		681	1968-06-03	2009-10-14	102	127	41	34	5	1	2350	42	2009-02-13	2009-11-20	2009-11-20	2009-02-27	Sekret: RG II, intermed.bakt.Flora	Intermediate	0	1	1	0	0	0	0	0	0	1	0	0	1	0	0	0	0	2	2	0	2009-06-09	1	47	53	32	42	7.33	8
6746	7689	10311	0		682	1987-06-19	2009-10-14	65	202	22	40	1	3	4010	80	2009-01-06	2009-10-13	2009-10-13	2009-01-20	Sekret: RG III, bakterielle Vaginose	Bacterial vaginosis	0	0	0	1	0	0	0	0	0	1	0	0	0	1	0	0	0	3	3	0	2009-03-26	1	54	72	36	63	7.23	9
9011	10229	15281	0		683	1967-09-26	2009-10-14	64	203	42	40	1	0	3376	40	2009-01-11	2009-10-18	2009-10-13	2009-01-20	Sekret: RG I, normale bakterielle Flora, kein Hinweis auf eine Infektion	Normal flora	1	0	1	0	0	0	0	0	0	0	0	1	0	0	0	0	0	1	1	0	2009-03-25	1	46	2	34	23	7.25	8
2843	3287	17574	0		684	1977-02-12	2009-10-14	72	181	33	38	1	1	3680	78	2009-01-20	2009-10-27	2009-10-27	2009-02-03	Sekret: RG I, normale bakterielle Flora, kein Hinweis auf eine Infektion	Normal flora	1	0	1	0	0	0	0	0	0	0	0	1	0	0	0	0	0	1	1	0	2009-04-16	1	52	62	37.5	97	7.35	9
6368	7259	23925	0		685	1982-10-19	2009-10-14	68	195	27	39	4	0	3140	17	2009-01-16	2009-10-23	2009-10-17	2009-01-24	Sekret: RG III, bakterielle Vaginose	Bacterial vaginosis	0	0	0	1	0	0	0	0	0	1	0	0	0	1	0	0	0	3	3	0	2009-04-02	1	51	28	35	39	7.39	9
674	787	6259	0		686	1985-04-29	2009-10-15	77	190	24	40	1	0	3400	29	2009-01-07	2009-10-14	2009-10-14	2009-01-21	Sekret: RG I, normale bakterielle Flora, kein Hinweis auf eine Infektion	Normal flora	1	0	1	0	0	0	0	0	0	0	0	1	0	0	0	0	0	1	1	0	2009-04-08	1	54	72	35	33	7.19	9
10230	11595	26112	0		687	1980-07-23	2009-10-15	107	58	29	25	4	1	510	3	2009-04-18	2010-01-23	2010-01-24	2009-05-03	Sekret: RG I, normale bakterielle Flora, kein Hinweis auf eine Infektion	Normal flora	1	0	1	0	0	0	0	0	0	0	0	1	0	0	0	0	0	1	1	0	2009-08-18	1	29.3	6	22	13		8
4970	5692	9612	0		688	1973-11-21	2009-10-16	81	179	36	39	1	1	3170	22	2009-01-11	2009-10-18	2009-10-22	2009-01-29	Sekret: RG I, normale bakterielle Flora, kein Hinweis auf eine Infektion	Normal flora	1	0	1	0	0	0	0	0	0	0	0	1	0	0	0	0	0	1	1	0	2009-04-20	1	49	9	36	72	7.35	9
10674	12084	19583	0		689	1986-05-21	2009-10-16	75	203	23	41	5	0	3160	15	2008-12-20	2009-09-26	2009-10-04	2009-01-11	Sekret: RG I, normale bakterielle Flora, kein Hinweis auf eine Infektion	Normal flora	1	0	1	0	0	0	0	0	0	0	0	1	0	0	0	0	0	1	1	0	2009-03-27	1	51	26	34	15	7.23	9
179	218	27911	0		690	1988-09-10	2009-10-16	80	191	21	40	5	0	3460	29	2009-01-08	2009-10-15	2009-10-11	2009-01-18	Sekret: RG I, normale bakterielle Flora, kein Hinweis auf eine Infektion	Normal flora	1	0	1	0	0	0	0	0	0	0	0	1	0	0	0	0	0	1	1	0	2009-04-08	1	53	51	37	82	7.22	9
2180	2528	2653	0		691	1977-11-17	2009-10-17	103	165	32	40	2	0	3600	59	2009-01-08	2009-10-15	2009-10-15	2009-01-22	Sekret: RG I, normale bakterielle Flora, kein Hinweis auf eine Infektion	Normal flora	1	0	1	0	0	0	0	0	0	0	0	1	0	0	0	0	0	1	1	0	2009-05-05	1	52	51	36	78	7.38	9
4175	4789	13815	0		692	1983-05-16	2009-10-17	68	197	26	39	6	0	3840	70			2009-10-18	2009-01-25	Sekret: RG I, normale bakterielle Flora, kein Hinweis auf eine Infektion	Normal flora	1	0	1	0	0	0	0	0	0	0	0	1	0	0	0	0	0	1	1	0	2009-04-03	1	54	74	37	88	7.4	9
10783	12211	17080	0		693	1973-07-01	2009-10-17	63	211	36	41	1	0	3180	11	2009-01-08	2009-10-15	2009-10-09	2009-01-16	Sekret: RG I, normale bakterielle Flora, kein Hinweis auf eine Infektion	Normal flora	1	0	1	0	0	0	0	0	0	0	0	1	0	0	0	0	0	1	1	0	2009-03-20	1	52	31	34	7	7.31	9
151	184	21147	0		694	1985-11-01	2009-10-17	70	176	24	37	1	0	2520	13	2009-01-25	2009-11-01	2009-11-06	2009-02-13	Sekret: RG I, normale bakterielle Flora, kein Hinweis auf eine Infektion	Normal flora	1	0	1	0	0	0	0	0	0	0	0	1	0	0	0	0	0	1	1	0	2009-04-24	1	50	56	34	51	7.31	9
1226	1430	24577	0		695	1974-09-20	2009-10-17	90	186	35	41	3	1	3500	28	2008-12-30	2009-10-06	2009-10-07	2009-01-14	Sekret: RG I, normale bakterielle Flora, kein Hinweis auf eine Infektion	Normal flora	1	0	1	0	0	0	0	0	0	0	0	1	0	0	0	0	0	1	1	0	2009-04-14	1	52	30	34	7		9
5467	6256	6369	0		696	1975-10-05	2009-10-18	76	177	34	38	1	3	3370	53	2009-02-01	2009-11-08	2009-10-31	2009-02-07	Sekret: RG I, normale bakterielle Flora, kein Hinweis auf eine Infektion	Normal flora	1	0	1	0	0	0	0	0	0	0	0	1	0	0	0	0	0	1	1	0	2009-04-24	1	51	45	35	52	7.24	8
10468	11854	9173	0		697	1978-04-05	2009-10-18	86	181	32	40	1	1	3460	34	2009-01-10	2009-10-17	2009-10-17	2009-01-24	Sekret: RG I, normale bakterielle Flora, Mykose / Soor	Candida	0	0	0	0	0	0	1	1	0	1	1	0	0	0	0	0	1	1	1	0	2009-04-20	1	54	72	35	33	7.21	9
901	1051	17619	0		698	1971-09-05	2009-10-18	72	192	38	39	5	0	3584	64	2009-01-15	2009-10-22	2009-10-20	2009-01-27	Sekret: RG III, bakterielle Vaginose	Bacterial vaginosis	0	0	0	1	0	0	0	0	0	1	0	0	0	1	0	0	0	3	3	0	2009-04-09	1	55	94	35	56	7.46	9
4820	5527	1402	0		699	1978-01-19	2009-10-19	73	182	32	38	3	1	2870	18			2009-10-30	2009-02-06	Sekret: RG I, normale bakterielle Flora, kein Hinweis auf eine Infektion	Normal flora	1	0	1	0	0	0	0	0	0	0	0	1	0	0	0	0	0	1	1	0	2009-04-20	1	52	71	33	14	7.3	9
10239	11606	17413	0		700	1975-10-04	2009-10-19	71	199	34	40	4	1	3430	41	2009-01-12	2009-10-19	2009-10-15	2009-01-22	Sekret: RG I, normale bakterielle Flora, kein Hinweis auf eine Infektion	Normal flora	1	0	1	0	0	0	0	0	0	0	0	1	0	0	0	0	0	1	1	0	2009-04-03	1	50	17	34	20	7.28	9
3911	4493	20023	0		701	1967-10-14	2009-10-19	67	207	42	41	1	0	3050	6		2009-10-16	2009-10-11	2009-01-18	Sekret: RG II, intermed.bakt.Flora	Intermediate	0	1	1	0	0	0	0	0	0	1	0	0	1	0	0	0	0	2	2	0	2009-03-26	1	51	18	35	24	7.34	9
3211	3695	25361	0		702	1967-02-21	2009-10-19	64	200	43	39	5	1	3730	63	2009-01-19	2009-10-26	2009-10-21	2009-01-28	Sekret: RG I, normale bakterielle Flora, kein Hinweis auf eine Infektion	Normal flora	1	0	1	0	0	0	0	0	0	0	0	1	0	0	0	0	0	1	1	0	2009-04-02	1	55	87	36	67	7.32	9
8052	9143	820	0		703	1980-11-04	2009-10-20	70	194	29	39	5	0	3450	52	2009-01-05	2009-10-12	2009-10-22	2009-01-29	Sekret: RG II, intermed.bakt.Flora	Intermediate	0	1	1	0	0	0	0	0	0	1	0	0	1	0	0	0	0	2	2	0	2009-04-09	1	52	57	35	56	7.36	9
738	863	10694	0		704	1984-08-06	2009-10-20	104	165	25	40	3	0	3230	25	2009-01-10	2009-10-17	2009-10-17	2009-01-24	Sekret: RG I, normale bakterielle Flora, kein Hinweis auf eine Infektion	Normal flora	1	0	1	0	0	0	0	0	0	0	0	1	0	0	0	0	0	1	1	0	2009-05-08	1	49	9	34	21	7.49	9
8814	10011	25244	0		705	1974-10-19	2009-10-20	78	183	35	39	2	0	3050	22			2009-10-25	2009-02-01	Sekret: RG I, normale bakterielle Flora, Mykose / Soor	Candida	0	0	0	0	0	0	1	1	0	1	1	0	0	0	0	0	1	1	1	0	2009-04-20	1	49	14	35	60	7.33	9
729	852	11831	0		706	1988-01-11	2009-10-21	75	176	22	37	6	1	3980	94	2009-02-02	2009-11-09	2009-11-05	2009-02-12	Sekret: RG I, normale bakterielle Flora, kein Hinweis auf eine Infektion	Normal flora	1	0	1	0	0	0	0	0	0	0	0	1	0	0	0	0	0	1	1	0	2009-04-28	1	53	80	37	94	7.31	9
9116	10342	14250	0		707	1981-08-11	2009-10-21	74	196	28	40	4	0	3680	64			2009-10-17	2009-01-24	Sekret: RG I, normale bakterielle Flora, kein Hinweis auf eine Infektion	Normal flora	1	0	1	0	0	0	0	0	0	0	0	1	0	0	0	0	0	1	1	0	2009-04-08	1	53	66	35	48	7.24	9
3416	3938	20412	0		708	1985-06-10	2009-10-21	76	188	24	39	5	0	3680	59	2009-01-22	2009-10-29	2009-10-23	2009-01-30	Sekret: RG I, normale bakterielle Flora, kein Hinweis auf eine Infektion	Normal flora	1	0	1	0	0	0	0	0	0	0	0	1	0	0	0	0	0	1	1	0	2009-04-16	1	53	60	38	98	7.31	10
9026	10245	21432	0		709	1977-03-08	2009-10-21	98	159	33	38	5	0	3100	22	2009-01-23	2009-10-30	2009-10-30	2009-02-06	Sekret: RG I, normale bakterielle Flora, kein Hinweis auf eine Infektion	Normal flora	1	0	1	0	0	0	0	0	0	0	0	1	0	0	0	0	0	1	1	0	2009-05-15	1	51	37	34	20	7.3	9
10920	12367	4498	0		710	1975-01-12	2009-10-22	76	183	35	39	0	1	3530	67	2009-01-26	2009-11-02	2009-10-29	2009-02-05	Sekret: RG I, normale bakterielle Flora, kein Hinweis auf eine Infektion	Normal flora	1	0	1	0	0	0	0	0	0	0	0	1	0	0	0	0	0	1	1	0	2009-04-22	1	50	29	36	86		7
1229	1434	5105	0		711	1969-06-03	2009-10-22	76	189	40	39	6	0	2780	3		2009-10-23	2009-10-23	2009-01-30	Sekret: RG I, normale bakterielle Flora, kein Hinweis auf eine Infektion	Normal flora	1	0	1	0	0	0	0	0	0	0	0	1	0	0	0	0	0	1	1	0	2009-04-16	1	52	41	34	13	7.29	9
7804	8872	12793	0		712	1990-02-03	2009-10-22	68	205	20	41	0	0	3730	64	2009-01-08	2009-10-15	2009-10-15	2009-01-22	Sekret: RG I, normale bakterielle Flora, kein Hinweis auf eine Infektion	Normal flora	1	0	1	0	0	0	0	0	0	0	0	1	0	0	0	0	0	1	1	0	2009-03-31	1	54	78	35	44		9
3634	4180	26517	0		713	1985-07-18	2009-10-22	68	191	24	39	0	1	2690	3	2009-01-18	2009-10-25	2009-10-29	2009-02-05	Sekret: RG I, normale bakterielle Flora, kein Hinweis auf eine Infektion	Normal flora	1	0	1	0	0	0	0	0	0	0	0	1	0	0	0	0	0	1	1	0	2009-04-14	1	52	50	35	44		9
7572	8614	4440	0		714	1974-04-20	2009-10-23	65	182	36	37	2	0	3644	85	2009-02-04	2009-11-11	2009-11-11	2009-02-18	Sekret: RG I, normale bakterielle Flora, kein Hinweis auf eine Infektion	Normal flora	1	0	1	0	0	0	0	0	0	0	0	1	0	0	0	0	0	1	1	0	2009-04-24	1	53	84	34	33	7.26	5
7587	8631	27156	0		715	1972-10-14	2009-10-23	87	176	37	39	4	0	3430	38	2009-01-19	2009-10-26	2009-10-26	2009-02-02	Sekret: RG I, normale bakterielle Flora, kein Hinweis auf eine Infektion	Normal flora	1	0	1	0	0	0	0	0	0	0	0	1	0	0	0	0	0	1	1	0	2009-04-30	1	54	76	35	39	7.37	9
244	295	28755	0		716	1986-07-06	2009-10-25	69	186	23	38	3	0	3340	46	2009-01-29	2009-11-05	2009-11-05	2009-02-12	Sekret: RG I, normale bakterielle Flora, kein Hinweis auf eine Infektion	Normal flora	1	0	1	0	0	0	0	0	0	0	0	1	0	0	0	0	0	1	1	0	2009-04-22	1	52	58	34	22	7.29	9
9827	11141	11626	0		717	1980-12-25	2009-10-26	65	207	29	40	6	0	2970	8	2009-01-13	2009-10-20	2009-10-20	2009-01-27	Sekret: RG I, normale bakterielle Flora, kein Hinweis auf eine Infektion	Normal flora	1	0	1	0	0	0	0	0	0	0	0	1	0	0	0	0	0	1	1	0	2009-04-02	1	47	2	35	45	7.21	9
10427	11810	6158	0		718	1972-11-22	2009-10-27	76	194	37	40	4	0	3800	60	2009-01-16	2009-10-23	2009-10-23	2009-01-30	Sekret: RG I, normale bakterielle Flora, kein Hinweis auf eine Infektion	Normal flora	1	0	1	0	0	0	0	0	0	0	0	1	0	0	0	0	0	1	1	0	2009-04-16	1	54	69	34	9	7.19	9
7662	8715	6813	0		719	1986-08-03	2009-10-27	65	210	23	41	2	1	3100	8	2009-01-11	2009-10-18	2009-10-18	2009-01-25	Sekret: RG I, normale bakterielle Flora, Mykose / Soor	Candida	0	0	0	0	0	0	1	1	0	1	1	0	0	0	0	0	1	1	1	0	2009-03-31	1	52	31	32	2	7.25	9
4598	5272	13513	0		720	1970-06-09	2009-10-27	66	188	39	38	2	1	2720	12	2009-02-05	2009-11-12	2009-11-08	2009-02-15	Sekret: RG I, normale bakterielle Flora, kein Hinweis auf eine Infektion	Normal flora	1	0	1	0	0	0	0	0	0	0	0	1	0	0	0	0	0	1	1	0	2009-04-22	1	50	39	34	38	7.38	9
3329	3834	16735	0		721	1985-05-25	2009-10-27	68	196	24	39	5	3	2720	2			2009-10-29	2009-02-05	Sekret: RG I, normale bakterielle Flora, kein Hinweis auf eine Infektion	Normal flora	1	0	1	0	0	0	0	0	0	0	0	1	0	0	0	0	0	1	1	0	2009-04-14	1	47	2	34	14	7.23	8
9989	11331	5209	0		722	1981-09-02	2009-10-28	71	155	28	34	2	1	1880	10	2009-03-02	2009-12-07	2009-12-07	2009-03-16	Sekret: RG I, normale bakterielle Flora, kein Hinweis auf eine Infektion	Normal flora	1	0	1	0	0	0	0	0	0	0	0	1	0	0	0	0	0	1	1	0	2009-05-26	1	44	17	31	19	7.41	9
7656	8709	11793	0		723	1974-02-06	2009-10-28	72	177	36	37	4	1	2880	22	2009-02-07	2009-11-14	2009-11-14	2009-02-21	Sekret: RG III, bakterielle Vaginose	Bacterial vaginosis	0	0	0	1	0	0	0	0	0	1	0	0	0	1	0	0	0	3	3	0	2009-05-04	1	52	70	33	11	7.39	8
9422	10688	12723	0		724	1968-03-15	2009-10-28	102	169	42	40	5	0	3350	21	2009-01-16	2009-10-23	2009-10-23	2009-01-30	Sekret: RG I, normale bakterielle Flora, Mykose / Soor	Candida	0	0	0	0	0	0	1	1	0	1	1	0	0	0	0	0	1	1	1	0	2009-05-12	1	52	34	36	57	7.19	9
10174	11531	24741	0		725	1978-08-17	2009-10-28	77	181	31	38	6	3	2820	12	2009-01-27	2009-11-03	2009-11-05	2009-02-12	Sekret: RG I, normale bakterielle Flora, kein Hinweis auf eine Infektion	Normal flora	1	0	1	0	0	0	0	0	0	0	0	1	0	0	0	0	0	1	1	0	2009-04-30	1	48	8	33	12	7.19	9
2972	3432	1458	0		726	1968-12-02	2009-10-30	73	185	41	38	6	3	3040	17	2009-01-25	2009-11-01	2009-11-07	2009-02-14	Sekret: RG I, normale bakterielle Flora, kein Hinweis auf eine Infektion	Normal flora	1	0	1	0	0	0	0	0	0	0	0	1	0	0	0	0	0	1	1	0	2009-04-28	1	52	52	34	19	7.26	8
6673	7605	7890	0		727	1973-11-01	2009-10-30	77	192	36	40	3	0	3430	29	2009-01-26	2009-11-02	2009-10-27	2009-02-03	Sekret: RG I, normale bakterielle Flora, kein Hinweis auf eine Infektion	Normal flora	1	0	1	0	0	0	0	0	0	0	0	1	0	0	0	0	0	1	1	0	2009-04-21	1	53	53	33	2	7.16	9
9457	10730	13632	0		728	1983-08-06	2009-10-30	70	197	26	40	1	0	4120	93	2009-01-22	2009-10-29	2009-10-29	2009-02-05	Sekret: RG I, normale bakterielle Flora, kein Hinweis auf eine Infektion	Normal flora	1	0	1	0	0	0	0	0	0	0	0	1	0	0	0	0	0	1	1	0	2009-04-16	1	53	70	35	52	7.31	9
10299	11670	15036	0		729	1971-11-07	2009-10-30	105	165	38	40	4	1	2820	5	2009-01-19	2009-10-26	2009-10-26	2009-02-02	Sekret: RG III, bakterielle Vaginose	Bacterial vaginosis	0	0	0	1	0	0	0	0	0	1	0	0	0	1	0	0	0	3	3	0	2009-05-18	1	50	17	34	20	7.29	8
3491	4022	20804	0		730	1977-01-02	2009-10-30	79	179	33	38	6	1	3540	70	2009-02-05	2009-11-12	2009-11-07	2009-02-14	Sekret: RG II, intermed.bakt.Flora	Intermediate	0	1	1	0	0	0	0	0	0	1	0	0	1	0	0	0	0	2	2	0	2009-05-04	1	53	81	39	98	7.27	8
637	744	24661	0		731	1978-10-10	2009-10-30	69	197	31	40	0	0	2830	6	2009-01-23	2009-10-30	2009-10-30	2009-02-06	Sekret: RG I, normale bakterielle Flora, kein Hinweis auf eine Infektion	Normal flora	1	0	1	0	0	0	0	0	0	0	0	1	0	0	0	0	0	1	1	0	2009-04-16	1	48	4	33	7	7.42	9
1749	2028	25743	0		732	1989-06-04	2009-10-30	82	172	20	38	2	0	3300	44			2009-11-11	2009-02-18	Sekret: RG I, normale bakterielle Flora, kein Hinweis auf eine Infektion	Normal flora	1	0	1	0	0	0	0	0	0	0	0	1	0	0	0	0	0	1	1	0	2009-05-11	1	51	43	35	50	7.16	9
1896	2199	7740	0		733	1982-11-19	2009-10-31	72	177	27	37	4	1	3410	66			2009-11-17	2009-02-24	Sekret: RG II, intermed.bakt.Flora	Intermediate	0	1	1	0	0	0	0	0	0	1	0	0	1	0	0	0	0	2	2	0	2009-05-07	1	50	37	35	59	7.38	9
2394	2771	21843	0		734	1966-06-20	2009-11-02	65	195	43	39	1	1	3640	75	2009-02-01	2009-11-08	2009-11-08	2009-02-15	Sekret: RG I, normale bakterielle Flora, kein Hinweis auf eine Infektion	Normal flora	1	0	1	0	0	0	0	0	0	0	0	1	0	0	0	0	0	1	1	0	2009-04-21	1	53	78	35	61	7.36	9
534	623	23473	0		735	1968-10-26	2009-11-03	65	181	41	37	1	1	2400	8			2009-11-23	2009-03-02	Sekret: RG I, normale bakterielle Flora, Mykose / Soor	Candida	0	0	0	0	0	0	1	1	0	1	1	0	0	0	0	0	1	1	1	0	2009-05-06	1	50	56	33	24	7.33	9
4343	4984	24350	0		736	1981-09-05	2009-11-03	72	195	28	40	1	0	3990	88	2009-01-25	2009-11-01	2009-11-02	2009-02-09	Sekret: RG I, normale bakterielle Flora, kein Hinweis auf eine Infektion	Normal flora	1	0	1	0	0	0	0	0	0	0	0	1	0	0	0	0	0	1	1	0	2009-04-22	1	55	92	35	52	7.23	9
2547	2958	27960	0		737	1987-11-19	2009-11-03	72	195	22	40	1	0	3802	66	2009-01-30	2009-11-06	2009-11-02	2009-02-09	Sekret: RG I, normale bakterielle Flora, kein Hinweis auf eine Infektion	Normal flora	1	0	1	0	0	0	0	0	0	0	0	1	0	0	0	0	0	1	1	0	2009-04-22	1	54	73	35	35	7.36	9
7335	8354	4972	0		738	1983-07-11	2009-11-04	75	202	26	41	4	0	3640	39	2009-01-17	2009-10-24	2009-10-24	2009-01-31	Sekret: RG I, normale bakterielle Flora, kein Hinweis auf eine Infektion	Normal flora	1	0	1	0	0	0	0	0	0	0	0	1	0	0	0	0	0	1	1	0	2009-04-16	1	54	62	35	23	7.36	9
8922	10129	11222	0		739	1972-03-20	2009-11-04	65	188	38	38	1	1	3500	64	2009-02-10	2009-11-17	2009-11-17	2009-02-24	Sekret: RG I, normale bakterielle Flora, kein Hinweis auf eine Infektion	Normal flora	1	0	1	0	0	0	0	0	0	0	0	1	0	0	0	0	0	1	1	0	2009-04-30	1	51	45	36	78	7.32	9
7962	9039	23250	0		740	1990-01-17	2009-11-04	66	189	20	38	3	3	3300	42	2009-02-08	2009-11-15	2009-11-15	2009-02-22	Sekret: RG I, normale bakterielle Flora, kein Hinweis auf eine Infektion	Normal flora	1	0	1	0	0	0	0	0	0	0	0	1	0	0	0	0	0	1	1	0	2009-04-29	1	52	58	33	7	7.15	7
5901	6734	1199	0		741	1990-04-30	2009-11-05	70	182	20	38	0	0	2700	13			2009-11-19	2009-02-26	Sekret: RG I, normale bakterielle Flora, kein Hinweis auf eine Infektion	Normal flora	1	0	1	0	0	0	0	0	0	0	0	1	0	0	0	0	0	1	1	0	2009-05-07	1	49	27	32	4	7.21	9
7372	8393	4788	0		742	1986-02-10	2009-11-05	68	195	24	39	4	0	2980	9	2009-02-01	2009-11-08	2009-11-08	2009-02-15	Sekret: RG I, normale bakterielle Flora, kein Hinweis auf eine Infektion	Normal flora	1	0	1	0	0	0	0	0	0	0	0	1	0	0	0	0	0	1	1	0	2009-04-24	1	51	28	33.5	7	7.32	9
6424	7323	14732	0		743	1968-12-26	2009-11-05	75	177	41	38	0	0	3270	46	2009-02-05	2009-11-12	2009-11-19	2009-02-26	Sekret: RG I, normale bakterielle Flora, kein Hinweis auf eine Infektion	Normal flora	1	0	1	0	0	0	0	0	0	0	0	1	0	0	0	0	0	1	1	0	2009-05-12	1	53	78	34	26	7.34	9
1831	2123	3972	0		744	1970-12-14	2009-11-06	69	204	39	41	0	0	3270	15		2009-10-30	2009-10-30	2009-02-06	Sekret: RG I, normale bakterielle Flora, kein Hinweis auf eine Infektion	Normal flora	1	0	1	0	0	0	0	0	0	0	0	1	0	0	0	0	0	1	1	0	2009-04-16	1	53	48	34	7	7.4	10
4727	5424	20201	0		745	1979-03-08	2009-11-06	75	183	31	38	6	0	3870	83	2009-02-07	2009-11-14	2009-11-14	2009-02-21	Sekret: RG I, normale bakterielle Flora, kein Hinweis auf eine Infektion	Normal flora	1	0	1	0	0	0	0	0	0	0	0	1	0	0	0	0	0	1	1	0	2009-05-07	1	53	69	36	74	7.19	9
3204	3687	26868	0		746	1980-05-01	2009-11-06	73	196	30	40	3	0	3300	20		2009-10-30	2009-11-03	2009-02-10	Sekret: RG I, normale bakterielle Flora, kein Hinweis auf eine Infektion	Normal flora	1	0	1	0	0	0	0	0	0	0	0	1	0	0	0	0	0	1	1	0	2009-04-24	1	50	11	30	2	7.29	9
10942	12394	27133	0		747	1966-05-02	2009-11-06	65	172	44	35	6	0	3440	95	2009-02-28	2009-12-05	2009-12-05	2009-03-14	Sekret: RG I, normale bakterielle Flora, kein Hinweis auf eine Infektion	Normal flora	1	0	1	0	0	0	0	0	0	0	0	1	0	0	0	0	0	1	1	0	2009-05-18	1	52	92	34	70	7.34	9
1986	2307	20111	0		748	1974-07-17	2009-11-07	87	166	35	38	1	0	3340	50	2009-02-13	2009-11-20	2009-11-20	2009-02-27	Sekret: RG I, normale bakterielle Flora, kein Hinweis auf eine Infektion	Normal flora	1	0	1	0	0	0	0	0	0	0	0	1	0	0	0	0	0	1	1	0	2009-05-25	1	54	88	34	25	7.31	9
10046	11393	17682	0		749	1982-02-18	2009-11-08	85	178	28	39	4	1	3520	46	2009-02-10	2009-11-17	2009-11-11	2009-02-18	Sekret: RG I, normale bakterielle Flora, kein Hinweis auf eine Infektion	Normal flora	1	0	1	0	0	0	0	0	0	0	0	1	0	0	0	0	0	1	1	0	2009-05-14	1	55	88	36	69	7.3	9
5450	6235	230	0		750	1976-08-25	2009-11-09	104	164	33	40	2	0	4060		2009-02-05	2009-11-12	2009-11-07	2009-02-14	Sekret: RG I, normale bakterielle Flora, kein Hinweis auf eine Infektion	Normal flora	1	0	1	0	0	0	0	0	0	0	0	1	0	0	0	0	0	1	1	0	2009-05-29	1	55		36		7.3	9
10738	12158	6456	0		751	1983-06-10	2009-11-09	76	189	26	39	6	0	3500	54	2009-02-10	2009-11-17	2009-11-10	2009-02-17	Sekret: RG II, intermed.bakt.Flora, Hinweis auf eine Infektion	Intermediate	0	1	1	0	0	0	0	0	0	1	0	0	1	0	0	0	0	2	3	0	2009-05-04	1	53	72	35	54	7.26	9
8155	9260	6799	0		752	1969-10-31	2009-11-09	80	186	40	40	0	1	2980	12	2009-02-02	2009-11-09	2009-11-09	2009-02-16	Sekret: RG I, normale bakterielle Flora, kein Hinweis auf eine Infektion	Normal flora	1	0	1	0	0	0	0	0	0	0	0	1	0	0	0	0	0	1	1	0	2009-05-07	1	51	36	33	7	7.27	8
3659	4208	9447	0		753	1980-12-29	2009-11-09	78	195	29	41	0	3	3990	71	2009-01-26	2009-11-02	2009-11-02	2009-02-09	Sekret: RG I, normale bakterielle Flora, kein Hinweis auf eine Infektion	Normal flora	1	0	1	0	0	0	0	0	0	0	0	1	0	0	0	0	0	1	1	0	2009-04-28	1	55	80	37	80	7.37	9
5872	6700	14975	0		754	1987-05-13	2009-11-09	79	188	23	40	1	1	3520	53	2009-02-12	2009-11-19	2009-11-08	2009-02-15	Sekret: RG I, normale bakterielle Flora, kein Hinweis auf eine Infektion	Normal flora	1	0	1	0	0	0	0	0	0	0	0	1	0	0	0	0	0	1	1	0	2009-05-05	1	52	52	35	52	7.27	9
3440	3966	21420	0		755	1982-03-09	2009-11-09	91	180	28	40	5	0	4050	88	2009-02-26	2009-12-03	2009-11-04	2009-02-11	Sekret: RG I, normale bakterielle Flora, kein Hinweis auf eine Infektion	Normal flora	1	0	1	0	0	0	0	0	0	0	0	1	0	0	0	0	0	1	1	0	2009-05-13	1	55	90	36	75	7.4	9
5501	6294	5721	0		756	1980-04-23	2009-11-10	79	182	30	39	2	0	3340	34	2009-02-13	2009-11-20	2009-11-15	2009-02-22	Sekret: RG I, normale bakterielle Flora, kein Hinweis auf eine Infektion	Normal flora	1	0	1	0	0	0	0	0	0	0	0	1	0	0	0	0	0	1	1	0	2009-05-12	1	55	89	34	16	7.39	9
10732	12151	8078	0		757	1976-08-19	2009-11-10	81	176	33	38	5	1	2520	2	2009-02-12	2009-11-19	2009-11-19	2009-02-26	Sekret: RG I, normale bakterielle Flora, kein Hinweis auf eine Infektion	Normal flora	1	0	1	0	0	0	0	0	0	0	0	1	0	0	0	0	0	1	1	0	2009-05-18	1	49	11	34	20	7.23	9
8226	9342	27334	0		758	1972-07-17	2009-11-11	75	191	37	40	0	3	4030	82	2009-02-05	2009-11-12	2009-11-11	2009-02-18	Sekret: RG I, normale bakterielle Flora, Mykose / Soor	Candida	0	0	0	0	0	0	1	1	0	1	1	0	0	0	0	0	1	1	1	0	2009-05-04	1	54	73	35	35	7.25	9
3291	3788	26718	0		759	1980-06-26	2009-11-12	77	177	29	38	2	0	2900	14			2009-11-24	2009-03-03	Sekret: RG I, normale bakterielle Flora, kein Hinweis auf eine Infektion	Normal flora	1	0	1	0	0	0	0	0	0	0	0	1	0	0	0	0	0	1	1	0	2009-05-19	1	50	27	34	24	7.38	9
6682	7614	18913	0		760	1983-10-03	2009-11-13	109	168	26	41	4	0	3760	64	2009-01-29	2009-11-05	2009-11-02	2009-02-09	Sekret: RG II, intermed.bakt.Flora	Intermediate	0	1	1	0	0	0	0	0	0	1	0	0	1	0	0	0	0	2	2	0	2009-05-29	1	54	76	34	16	7.23	9
7641	8692	27642	0		761	1971-03-01	2009-11-13	82	186	39	40	2	1	3330	23	2009-02-04	2009-11-11	2009-11-11	2009-02-18	Sekret: RG I, normale bakterielle Flora, kein Hinweis auf eine Infektion	Normal flora	1	0	1	0	0	0	0	0	0	0	0	1	0	0	0	0	0	1	1	0	2009-05-11	1	52	37	34	11	7.39	9
9138	10369	12060	0		762	1982-03-08	2009-11-14	63	206	28	40	3	0	3240	26			2009-11-11	2009-02-18	Sekret: RG I, normale bakterielle Flora, kein Hinweis auf eine Infektion	Normal flora	1	0	1	0	0	0	0	0	0	0	0	1	0	0	0	0	0	1	1	0	2009-04-22	1	51	32	35	49	7.33	9
9654	10948	26744	0		763	1968-06-03	2009-11-14	85	148	41	35	2	1	2070	12			2009-12-17	2009-03-26	Sekret: RG I, normale bakterielle Flora, kein Hinweis auf eine Infektion	Normal flora	1	0	1	0	0	0	0	0	0	0	0	1	0	0	0	0	0	1	1	0	2009-06-19	1	48	57	31	14	7.37	9
8371	9516	11131	0		764	1977-04-20	2009-11-15	71	202	33	41	0	1	3850	74	2009-02-01	2009-11-08	2009-11-08	2009-02-15	Sekret: RG III, bakterielle Vaginose	Bacterial vaginosis	0	0	0	1	0	0	0	0	0	1	0	0	0	1	0	0	0	3	3	0	2009-04-27	1	50	15	36	73	7.24	9
2312	2675	12141	0		765	1978-01-04	2009-11-15	71	200	32	40	5	0	3660	61	2009-02-03	2009-11-10	2009-11-10	2009-02-17	Sekret: RG I, normale bakterielle Flora, kein Hinweis auf eine Infektion	Normal flora	1	0	1	0	0	0	0	0	0	0	0	1	0	0	0	0	0	1	1	0	2009-04-29	1	52	47	33	5	7.2	9
3986	4578	23573	0		766	1978-03-25	2009-11-15	67	201	32	40	2	0	3750	72	2009-02-06	2009-11-13	2009-11-13	2009-02-20	Sekret: RG I, normale bakterielle Flora, kein Hinweis auf eine Infektion	Normal flora	1	0	1	0	0	0	0	0	0	0	0	1	0	0	0	0	0	1	1	0	2009-04-28	1	54	83	37	94	7.38	9
6614	7536	24332	0		767	1983-09-03	2009-11-15	98	164	26	39	3	0	3840	75			2009-11-19	2009-02-26	Sekret: RG I, normale bakterielle Flora, Mykose / Soor	Candida	0	0	0	0	0	0	1	1	0	1	1	0	0	0	0	0	1	1	1	0	2009-06-04	1	54	78	35	40	7.37	10
6745	7686	6125	0		768	1977-12-10	2009-11-17	72	181	32	38	1	1	2900	16	2009-02-19	2009-11-26	2009-11-30	2009-03-09	Sekret: RG I, normale bakterielle Flora, kein Hinweis auf eine Infektion	Normal flora	1	0	1	0	0	0	0	0	0	0	0	1	0	0	0	0	0	1	1	0	2009-05-20	1	50	28	33	8	7.3	8
10849	12286	20098	0		769	1986-03-06	2009-11-17	70	183	24	38	1	1	3370	66	2009-01-27	2009-11-03	2009-11-30	2009-03-09	Sekret: RG I, normale bakterielle Flora, kein Hinweis auf eine Infektion	Normal flora	1	0	1	0	0	0	0	0	0	0	0	1	0	0	0	0	0	1	1	0	2009-05-18	1	50	41	35	69	7.32	9
1914	2224	5093	0		770	1964-10-08	2009-11-18	69	195	45	39	5	0	2670	3	2009-02-18	2009-11-25	2009-11-20	2009-02-27	Sekret: RG I, normale bakterielle Flora, kein Hinweis auf eine Infektion	Normal flora	1	0	1	0	0	0	0	0	0	0	0	1	0	0	0	0	0	1	1	0	2009-05-07	1	49	12	34	27	7.23	9
4571	5242	18112	0		771	1969-07-02	2009-11-18	76	176	40	38	0	1	3140	34	2009-02-25	2009-12-02	2009-12-02	2009-03-11	Sekret: RG I, normale bakterielle Flora, kein Hinweis auf eine Infektion	Normal flora	1	0	1	0	0	0	0	0	0	0	0	1	0	0	0	0	0	1	1	0	2009-05-26	1	51	47	36	78	7.22	9
9537	10820	8420	0		772	1976-12-26	2009-11-19	70	185	33	38	3	1	3090	35		2009-11-30	2009-11-30	2009-03-09	Sekret: RG I, normale bakterielle Flora, kein Hinweis auf eine Infektion	Normal flora	1	0	1	0	0	0	0	0	0	0	0	1	0	0	0	0	0	1	1	0	2009-05-18	1	53	84	33	14	7.29	9
18	22	23497	0		773	1986-09-01	2009-11-19	83	174	23	38	5	1	3940	88	2009-02-23	2009-11-30	2009-11-28	2009-03-07	Sekret: RG II, intermed.bakt.Flora	Intermediate	0	1	1	0	0	0	0	0	0	1	0	0	1	0	0	0	0	2	2	0	2009-05-29	1	55	92	37	92	7.33	9
10870	12309	1824	0		774	1980-08-02	2009-11-20	69	182	29	37	6	1	3250	59	2009-02-10	2009-11-17	2009-12-05	2009-03-14	Sekret: RG III, bakterielle Vaginose	Bacterial vaginosis	0	0	0	1	0	0	0	0	0	1	0	0	0	1	0	0	0	3	3	0	2009-05-22	1	52	77	34	43	7.31	9
1145	1336	13236	0		775	1982-10-04	2009-11-20	96	169	27	39	6	0	3730	61	2009-02-14	2009-11-21	2009-11-21	2009-02-28	Sekret: RG I, normale bakterielle Flora, kein Hinweis auf eine Infektion	Normal flora	1	0	1	0	0	0	0	0	0	0	0	1	0	0	0	0	0	1	1	0	2009-06-04	1	51	26	35	36	7.37	9
1885	2185	18737	0		776	1981-09-20	2009-11-20	71	185	28	38	4	1	2910	19	2009-02-23	2009-11-30	2009-11-30	2009-03-09	Sekret: RG I, normale bakterielle Flora, kein Hinweis auf eine Infektion	Normal flora	1	0	1	0	0	0	0	0	0	0	0	1	0	0	0	0	0	1	1	0	2009-05-19	1	51	53	34	36	7.3	8
4597	5271	26974	0		777	1984-10-31	2009-11-20	65	205	25	40	4	1	3160	12	2009-02-04	2009-11-11	2009-11-16	2009-02-23	Sekret: RG I, normale bakterielle Flora, kein Hinweis auf eine Infektion	Normal flora	1	0	1	0	0	0	0	0	0	0	0	1	0	0	0	0	0	1	1	0	2009-04-29	1	50	10	34	9	7.21	8
1583	1838	27020	0		778	1989-02-01	2009-11-21	65	206	21	40	5	3	3870	64	2009-02-13	2009-11-20	2009-11-16	2009-02-23	Sekret: RG I, normale bakterielle Flora, kein Hinweis auf eine Infektion	Normal flora	1	0	1	0	0	0	0	0	0	0	0	1	0	0	0	0	0	1	1	0	2009-04-29	1	54	67	34	8	7.2	9
10782	12210	9740	0		779	1979-02-02	2009-11-22	70	200	31	40	4	0	3980	85	2009-02-16	2009-11-23	2009-11-18	2009-02-25	Sekret: RG II, intermed.bakt.Flora, Mykose / Soor	Intermediate + Candida	0	0	0	0	0	0	1	0	1	1	1	0	1	0	0	1	1	2	2	0	2009-05-06	1	54	81	36	76		9
231	277	25132	0		780	1986-11-19	2009-11-22	75	188	23	39	4	0	3850	85	2009-02-09	2009-11-16	2009-11-25	2009-03-04	Sekret: RG I, normale bakterielle Flora, kein Hinweis auf eine Infektion	Normal flora	1	0	1	0	0	0	0	0	0	0	0	1	0	0	0	0	0	1	1	0	2009-05-18	1	53	75	35	57		8
602	705	10729	0		781	1982-07-01	2009-11-23	76	173	27	37	4	0	2970	28	2009-03-11	2009-12-16	2009-12-10	2009-03-19	Sekret: RG II, intermed.bakt.Flora, Mykose / Soor	Intermediate + Candida	0	0	0	0	0	0	1	0	1	1	1	0	1	0	0	1	1	2	2	0	2009-06-03	1	50	37	34	31	7.22	9
7606	8652	11412	0		782	1976-04-09	2009-11-23	63	188	34	37	6	1	2550	5	2009-03-08	2009-12-13	2009-12-08	2009-03-17	Sekret: RG I, normale bakterielle Flora, kein Hinweis auf eine Infektion	Normal flora	1	0	1	0	0	0	0	0	0	0	0	1	0	0	0	0	0	1	1	0	2009-05-19	1	49	19	34	28	7.35	9
7287	8302	24521	0		783	1977-08-20	2009-11-23	64	195	32	39	0	1	3050		2009-02-23	2009-11-30	2009-11-30	2009-03-09	Sekret: RG III, bakterielle Vaginose	Bacterial vaginosis	0	0	0	1	0	0	0	0	0	1	0	0	0	1	0	0	0	3	3	0	2009-05-12	1	53		35			9
10986	12440	8585	0		784	1991-12-23	2009-11-24	111	155	18	40	0	3	2530	2	2009-02-04	2009-11-11	2009-11-24	2009-03-03	Sekret: RG I, normale bakterielle Flora, kein Hinweis auf eine Infektion	Normal flora	1	0	1	0	0	0	0	0	0	0	0	1	0	0	0	0	0	1	1	0	2009-06-22	1	48	4	33	7	7.23	8
6024	6871	12442	0		785	1988-12-01	2009-11-24	66	193	21	39	0	1	3250	29	2009-02-16	2009-11-23	2009-12-01	2009-03-10	Sekret: RG I, normale bakterielle Flora, kein Hinweis auf eine Infektion	Normal flora	1	0	1	0	0	0	0	0	0	0	0	1	0	0	0	0	0	1	1	0	2009-05-15	1	50	19	34	18		9
5975	6815	17509	0		786	1971-02-28	2009-11-24	83	180	39	39	4	0	3210	31	2009-02-20	2009-11-27	2009-11-27	2009-03-06	Sekret: RG I, normale bakterielle Flora, kein Hinweis auf eine Infektion	Normal flora	1	0	1	0	0	0	0	0	0	0	0	1	0	0	0	0	0	1	1	0	2009-05-28	1	51	40	34	28	7.17	9
4850	5561	20358	0		787	1975-12-16	2009-11-24	67	196	34	39	4	0	3140	26	2009-02-20	2009-11-27	2009-11-27	2009-03-06	Sekret: RG I, normale bakterielle Flora, kein Hinweis auf eine Infektion	Normal flora	1	0	1	0	0	0	0	0	0	0	0	1	0	0	0	0	0	1	1	0	2009-05-12	1	51	40	33	9	7.3	9
247	298	27054	0		788	1984-08-23	2009-11-24	64	194	25	38	6	0	2515	2	2009-02-24	2009-12-01	2009-12-02	2009-03-11	Sekret: RG III, bakterielle Vaginose	Bacterial vaginosis	0	0	0	1	0	0	0	0	0	1	0	0	0	1	0	0	0	3	3	0	2009-05-14	1	46	2	34	33	7.43	9
10743	12165	17185	0		789	1986-05-19	2009-11-25	65	195	24	39	1	0	2660	2	2009-02-24	2009-12-01	2009-12-01	2009-03-10	Sekret: RG I, normale bakterielle Flora, kein Hinweis auf eine Infektion	Normal flora	1	0	1	0	0	0	0	0	0	0	0	1	0	0	0	0	0	1	1	0	2009-05-14	1	51	32	33	4	7.29	8
4051	4650	10472	0		790	1983-08-25	2009-11-26	63	185	26	37	3	3	3540	78	2009-03-09	2009-12-14	2009-12-14	2009-03-23	Sekret: RG I, normale bakterielle Flora, kein Hinweis auf eine Infektion	Normal flora	1	0	1	0	0	0	0	0	0	0	0	1	0	0	0	0	0	1	1	0	2009-05-25	1	50	39	35	61	7.25	8
5647	6449	25901	0		791	1977-01-29	2009-11-26	71	188	33	39	0	1	3840	79	2009-03-02	2009-12-07	2009-12-03	2009-03-12	Sekret: RG I, normale bakterielle Flora, kein Hinweis auf eine Infektion	Normal flora	1	0	1	0	0	0	0	0	0	0	0	1	0	0	0	0	0	1	1	0	2009-05-22	1	53	67	36	73	7.27	9
8080	9178	9524	0		792	1984-09-28	2009-11-27	102	164	25	40	0	0	3686	69	2009-02-17	2009-11-24	2009-11-27	2009-03-06	Sekret: RG I, normale bakterielle Flora, kein Hinweis auf eine Infektion	Normal flora	1	0	1	0	0	0	0	0	0	0	0	1	0	0	0	0	0	1	1	0	2009-06-16	1	49	10	35	53	7.28	9
10678	12089	25602	0		793	1981-02-04	2009-11-28	67	200	29	40	1	0	3100	11	2009-02-17	2009-11-24	2009-11-27	2009-03-06	Sekret: RG II, intermed.bakt.Flora	Intermediate	0	1	1	0	0	0	0	0	0	1	0	0	1	0	0	0	0	2	2	0	2009-05-12	1	48	2	34	12	7.35	9
2758	3193	4063	0		794	1990-07-30	2009-11-29	72	201	19	41	0	0	3210	20	2009-02-07	2009-11-14	2009-11-22	2009-03-01	Sekret: RG I, normale bakterielle Flora, Mykose / Soor	Candida	0	0	0	0	0	0	1	1	0	1	1	0	0	0	0	0	1	1	1	0	2009-05-12	1	46	2	34	18	7.27	9
4880	5596	16936	0		795	1980-12-09	2009-11-29	93	173	29	40	0	0	4170	89	2009-03-15	2009-12-20	2009-11-29	2009-03-08	Sekret: RG I, normale bakterielle Flora, kein Hinweis auf eine Infektion	Normal flora	1	0	1	0	0	0	0	0	0	0	0	1	0	0	0	0	0	1	1	0	2009-06-09	1	56	93	36	65	7.29	9
8406	9554	19509	0		796	1982-06-26	2009-11-29	74	165	27	36	1	0	2570	23	2009-03-23	2009-12-28	2009-12-26	2009-04-04	Sekret: RG I, normale bakterielle Flora, kein Hinweis auf eine Infektion	Normal flora	1	0	1	0	0	0	0	0	0	0	0	1	0	0	0	0	0	1	1	0	2009-06-17	1	46	10	33.5	38	7.28	9
5875	6704	22617	0		797	1980-01-10	2009-11-29	71	179	30	37	5	0	3090	35	2009-02-28	2009-12-05	2009-12-15	2009-03-24	Sekret: RG I, normale bakterielle Flora, kein Hinweis auf eine Infektion	Normal flora	1	0	1	0	0	0	0	0	0	0	0	1	0	0	0	0	0	1	1	0	2009-06-03	1	50	35	34	29	7.3	9
7559	8599	26130	0		798	1988-01-24	2009-11-29	68	194	22	39	3	0	3040	20			2009-12-03	2009-03-12	Sekret: RG I, normale bakterielle Flora, kein Hinweis auf eine Infektion	Normal flora	1	0	1	0	0	0	0	0	0	0	0	1	0	0	0	0	0	1	1	0	2009-05-19	1	50	25	34	29	7.26	9
8915	10122	22400	0		799	1987-11-20	2009-11-30	92	161	22	38	1	1	3330	49			2009-12-13	2009-03-22	Sekret: RG I, normale bakterielle Flora, kein Hinweis auf eine Infektion	Normal flora	1	0	1	0	0	0	0	0	0	0	0	1	0	0	0	0	0	1	1	0	2009-06-22	1	51	45	36	78	7.39	9
7827	8895	2019	0		800	1986-06-19	2009-12-01	66	203	23	40	3	0	2890	7	2009-02-18	2009-11-25	2009-11-28	2009-03-07	Sekret: RG II, intermed.bakt.Flora	Intermediate	0	1	1	0	0	0	0	0	0	1	0	0	1	0	0	0	0	2	2	0	2009-05-12	1	50	18	37	94	7.25	9
10395	11777	12717	0		801	1977-02-13	2009-12-01	72	204	33	41	3	0	3690	58		2009-11-23	2009-11-21	2009-02-28	Sekret: RG I, normale bakterielle Flora, kein Hinweis auf eine Infektion	Normal flora	1	0	1	0	0	0	0	0	0	0	0	1	0	0	0	0	0	1	1	0	2009-05-11	1	53	61	36	71	7.4	9
6367	7258	7893	0		802	1978-03-16	2009-12-02	98	138	32	35	5	1	4260	98	2009-03-27	2010-01-01	2010-01-01	2009-04-10	Sekret: RG III, bakterielle Vaginose	Bacterial vaginosis	0	0	0	1	0	0	0	0	0	1	0	0	0	1	0	0	0	3	3	0	2009-07-17	1	52	90	36	94	7.39	8
5611	6412	26961	0		803	1981-07-08	2009-12-02	74	183	28	38	5	1	2930	12			2009-12-11	2009-03-20	Sekret: RG I, normale bakterielle Flora, Mykose / Soor	Candida	0	0	0	0	0	0	1	1	0	1	1	0	0	0	0	0	1	1	1	0	2009-06-02	1	50	22	36	75	7.34	8
5651	6453	3064	0		804	1984-04-08	2009-12-03	70	195	26	39	6	0	3360		2009-02-21	2009-11-28	2009-12-04	2009-03-13	Sekret: RG II, intermed.bakt.Flora	Intermediate	0	1	1	0	0	0	0	0	0	1	0	0	1	0	0	0	0	2	2	0	2009-05-22	1	52		35		7.23	9
570	670	24422	0		805	1977-05-13	2009-12-03	72	89	33	25	0	1	630	25	2010-04-08	2011-01-13	2011-01-16	2010-04-25	Sekret: RG I, normale bakterielle Flora, kein Hinweis auf eine Infektion	Normal flora	1	0	1	0	0	0	0	0	0	0	0	1	0	0	0	0	0	1	1	0	2010-07-06	1	30	21	22.5	33	7.39
5984	6825	9344	0		806	1974-04-11	2009-12-04	73	184	36	38	5	1	3670	81	2009-03-11	2009-12-16	2009-12-13	2009-03-22	Sekret: RG III, bakterielle Vaginose	Bacterial vaginosis	0	0	0	1	0	0	0	0	0	1	0	0	0	1	0	0	0	3	3	0	2009-06-03	1	51	51	36	87	7.27	9
2433	2821	18235	0		807	1970-09-15	2009-12-04	86	177	39	39	4	1	3070	21	2009-03-01	2009-12-06	2009-12-07	2009-03-16	Sekret: RG I, normale bakterielle Flora, kein Hinweis auf eine Infektion	Normal flora	1	0	1	0	0	0	0	0	0	0	0	1	0	0	0	0	0	1	1	0	2009-06-10	1	50	24	34	28	7.27	9
204	249	23911	0		808	1970-08-10	2009-12-04	74	203	39	41	4	0	3140	14	2009-02-20	2009-11-27	2009-11-23	2009-03-02	Sekret: RG I, normale bakterielle Flora, kein Hinweis auf eine Infektion	Normal flora	1	0	1	0	0	0	0	0	0	0	0	1	0	0	0	0	0	1	1	0	2009-05-15	1	51	27	36	70	7.31	9
1898	2202	22691	0		809	1985-12-28	2009-12-05	77	186	24	39	4	0	3270	36	2009-03-10	2009-12-15	2009-12-08	2009-03-17	Sekret: RG II, intermed.bakt.Flora, Mykose / Soor	Intermediate + Candida	0	0	0	0	0	0	1	0	1	1	1	0	1	0	0	1	1	2	2	0	2009-06-02	1	52	58	34	28	7.38	9
1243	1449	12846	0		810	1971-05-09	2009-12-06	77	191	39	40	2	1	3790	75	2009-02-27	2009-12-04	2009-12-04	2009-03-13	Sekret: RG I, normale bakterielle Flora, kein Hinweis auf eine Infektion	Normal flora	1	0	1	0	0	0	0	0	0	0	0	1	0	0	0	0	0	1	1	0	2009-05-29	1	51	33	37	94	7.22	8
732	855	10379	0		811	1988-01-01	2009-12-07	69	196	22	39	6	3	3910	86	2009-03-03	2009-12-08	2009-12-08	2009-03-17	Sekret: RG I, normale bakterielle Flora, kein Hinweis auf eine Infektion	Normal flora	1	0	1	0	0	0	0	0	0	0	0	1	0	0	0	0	0	1	1	0	2009-05-25	1	54	85	37	95	7.34	9
340	404	16972	0		812	1970-09-11	2009-12-07	71	181	39	38	0	0	3330	51			2009-12-21	2009-03-30	Sekret: RG II, intermed.bakt.Flora	Intermediate	0	1	1	0	0	0	0	0	0	1	0	0	1	0	0	0	0	2	2	0	2009-06-09	1	52	64	35	53	7.31	9
2001	2325	17762	0		813	1984-02-15	2009-12-07	66	201	26	40	1	0	3520	53	2009-03-01	2009-12-06	2009-12-06	2009-03-15	Sekret: RG I, normale bakterielle Flora, kein Hinweis auf eine Infektion	Normal flora	1	0	1	0	0	0	0	0	0	0	0	1	0	0	0	0	0	1	1	0	2009-05-20	1	51	35	37	94	7.39	9
10084	11433	12553	0		814	1978-08-22	2009-12-08	72	188	31	39	1	0	3410	43	2009-03-04	2009-12-09	2009-12-14	2009-03-23	Sekret: RG I, normale bakterielle Flora, kein Hinweis auf eine Infektion	Normal flora	1	0	1	0	0	0	0	0	0	0	0	1	0	0	0	0	0	1	1	0	2009-06-03	1	53	67	35	44	7.2	9
6944	7915	18655	0		815	1982-02-09	2009-12-08	95	165	28	39	1	0	2900	14	2009-03-07	2009-12-12	2009-12-14	2009-03-23	Sekret: RG I, normale bakterielle Flora, kein Hinweis auf eine Infektion	Normal flora	1	0	1	0	0	0	0	0	0	0	0	1	0	0	0	0	0	1	1	0	2009-06-26	1	53	78	32	2	7.36	9
9772	11077	409	0		816	1970-02-05	2009-12-09	76	177	40	38	1	1	3950	96	2009-03-22	2009-12-27	2009-12-22	2009-03-31	Sekret: RG I, normale bakterielle Flora, kein Hinweis auf eine Infektion	Normal flora	1	0	1	0	0	0	0	0	0	0	0	1	0	0	0	0	0	1	1	0	2009-06-15	1	54	94	41	98	7.37	9
1561	1809	378	0		817	1974-04-02	2009-12-10	74	190	36	39	5	0	3690	60	2009-03-11	2009-12-16	2009-12-12	2009-03-21	Sekret: RG I, normale bakterielle Flora, kein Hinweis auf eine Infektion	Normal flora	1	0	1	0	0	0	0	0	0	0	0	1	0	0	0	0	0	1	1	0	2009-06-03	1	54	75	36	67	7.32	9
9356	10617	5930	0		818	1985-10-20	2009-12-10	74	188	24	39	3	0	3310	30	2009-03-09	2009-12-14	2009-12-14	2009-03-23	Sekret: RG I, normale bakterielle Flora, kein Hinweis auf eine Infektion	Normal flora	1	0	1	0	0	0	0	0	0	0	0	1	0	0	0	0	0	1	1	0	2009-06-05	1	52	46	34	15	7.31	9
9387	10652	18306	0		819	1986-08-23	2009-12-10	96	169	23	39	6	1	3630	52	2009-02-21	2009-11-28	2009-12-11	2009-03-20	Sekret: RG I, normale bakterielle Flora, kein Hinweis auf eine Infektion	Normal flora	1	0	1	0	0	0	0	0	0	0	0	1	0	0	0	0	0	1	1	0	2009-06-24	1	54	74	34	13	7.26	9
8988	10203	4556	0		820	1981-09-28	2009-12-11	83	168	28	37	6	1	3270	61	2009-03-23	2009-12-28	2009-12-26	2009-04-04	Sekret: RG I, normale bakterielle Flora, kein Hinweis auf eine Infektion	Normal flora	1	0	1	0	0	0	0	0	0	0	0	1	0	0	0	0	0	1	1	0	2009-06-26	1	51	62	33	17	7.3	9
4137	4747	10920	0		821	1979-07-10	2009-12-11	101	168	30	40	3	0	3600	58			2009-12-08	2009-03-17	Sekret: RG I, normale bakterielle Flora, kein Hinweis auf eine Infektion	Normal flora	1	0	1	0	0	0	0	0	0	0	0	1	0	0	0	0	0	1	1	0	2009-06-26	1	52	50	36.5	87	7.42	9
8358	9497	13578	0		822	1979-10-23	2009-12-11	110	157	30	40	1	0	2870	7			2009-12-10	2009-03-19	Sekret: RG I, normale bakterielle Flora, kein Hinweis auf eine Infektion	Normal flora	1	0	1	0	0	0	0	0	0	0	0	1	0	0	0	0	0	1	1	0	2009-07-07	1	50	20	33	7	7.18	9
5078	5814	615	0		823	1979-06-23	2009-12-13	73	198	30	40	5	0	4280	90			2009-12-08	2009-03-17	Sekret: RG I, normale bakterielle Flora, kein Hinweis auf eine Infektion	Normal flora	1	0	1	0	0	0	0	0	0	0	0	1	0	0	0	0	0	1	1	0	2009-05-29	1	54	67	36.5	71	7.17	9
6852	7807	14989	0		824	1976-09-28	2009-12-14	81	178	33	39	0	1	3050	16	2009-03-06	2009-12-11	2009-12-21	2009-03-30	Sekret: RG III, bakterielle Vaginose	Bacterial vaginosis	0	0	0	1	0	0	0	0	0	1	0	0	0	1	0	0	0	3	3	0	2009-06-19	1	52	50	35	44	7.31	9
5281	6045	18123	0		825	1985-02-24	2009-12-14	70	189	25	39	0	1	3670	66			2009-12-21	2009-03-30	Sekret: RG II, intermed.bakt.Flora	Intermediate	0	1	1	0	0	0	0	0	0	1	0	0	1	0	0	0	0	2	2	0	2009-06-08	1	54	81	36	73	7.29	9
5200	5952	15639	0		826	1974-11-27	2009-12-15	73	182	35	38	3	1	2855	17			2009-12-26	2009-04-04	Sekret: RG I, normale bakterielle Flora, kein Hinweis auf eine Infektion	Normal flora	1	0	1	0	0	0	0	0	0	0	0	1	0	0	0	0	0	1	1	0	2009-06-16	1	51	55	34	37	7.23	9
8423	9577	28573	0		827	1978-10-08	2009-12-15	95	179	31	41	1	0	4400	93	2009-03-02	2009-12-07	2009-12-07	2009-03-16	Sekret: RG III, bakterielle Vaginose	Bacterial vaginosis	0	0	0	1	0	0	0	0	0	1	0	0	0	1	0	0	0	3	3	0	2009-06-19	1	55	79	36	52	7.3	9
3780	4348	5789	0		828	1983-05-02	2009-12-16	91	161	27	38	0	1	3830	94	2009-04-10	2010-01-15	2009-12-30	2009-04-08	Sekret: RG I, normale bakterielle Flora, kein Hinweis auf eine Infektion	Normal flora	1	0	1	0	0	0	0	0	0	0	0	1	0	0	0	0	0	1	1	0	2009-07-08	1	53	87	36	90	7.32	9
4621	5297	10439	0		829	1981-01-31	2009-12-16	80	181	29	39	2	1	3200	23	2009-03-18	2009-12-23	2009-12-21	2009-03-30	Sekret: RG I, normale bakterielle Flora, kein Hinweis auf eine Infektion	Normal flora	1	0	1	0	0	0	0	0	0	0	0	1	0	0	0	0	0	1	1	0	2009-06-18	1	50	17	35	41	7.28	9
10836	12272	28227	0		830	1975-12-28	2009-12-16	74	176	34	37	5	0	1860	2	2009-03-25	2009-12-30	2010-01-01	2009-04-10	Sekret: RG I, normale bakterielle Flora, kein Hinweis auf eine Infektion	Normal flora	1	0	1	0	0	0	0	0	0	0	0	1	0	0	0	0	0	1	1	0	2009-06-23	1	44	2	31	2	7.28	5
3188	3670	7177	0		831	1972-02-28	2009-12-18	81	179	38	39	1	0	3080	25	2009-03-23	2009-12-28	2009-12-24	2009-04-02	Sekret: RG I, normale bakterielle Flora, kein Hinweis auf eine Infektion	Normal flora	1	0	1	0	0	0	0	0	0	0	0	1	0	0	0	0	0	1	1	0	2009-06-22	1	51	45	32	2	7.31	9
5215	5970	9902	0		832	1970-01-23	2009-12-18	64	203	40	40	1	1	4110	93	2009-03-12	2009-12-17	2009-12-17	2009-03-26	Sekret: RG I, normale bakterielle Flora, kein Hinweis auf eine Infektion	Normal flora	1	0	1	0	0	0	0	0	0	0	0	1	0	0	0	0	0	1	1	0	2009-05-29	1	54	83	36	79	7.35	9
8752	9945	25536	0		833	1981-06-06	2009-12-18	74	177	29	37	6	1	2930	30	2009-03-28	2010-01-02	2010-01-02	2009-04-11	Sekret: RG I, normale bakterielle Flora, kein Hinweis auf eine Infektion	Normal flora	1	0	1	0	0	0	0	0	0	0	0	1	0	0	0	0	0	1	1	0	2009-06-24	1	51	62	34	43		9
4674	5359	26075	0		834	1978-02-15	2009-12-18	74	198	32	40	6	0	3750	53	2009-03-05	2009-12-10	2009-12-12	2009-03-21	Sekret: RG I, normale bakterielle Flora, kein Hinweis auf eine Infektion	Normal flora	1	0	1	0	0	0	0	0	0	0	0	1	0	0	0	0	0	1	1	0	2009-06-03	1	53	50	36	55	7.28	9
8659	9839	18718	0		835	1971-02-24	2009-12-19	91	166	39	38	5	0	3146	36	2009-03-29	2010-01-03	2009-12-28	2009-04-06	Sekret: RG I, normale bakterielle Flora, kein Hinweis auf eine Infektion	Normal flora	1	0	1	0	0	0	0	0	0	0	0	1	0	0	0	0	0	1	1	0	2009-07-06	1	50	33	34	35	7.4	9
5477	6266	2690	0		836	1978-04-12	2009-12-20	80	188	32	40	2	0	3638	63	2009-03-18	2009-12-23	2009-12-18	2009-03-27	Sekret: RG I, normale bakterielle Flora, kein Hinweis auf eine Infektion	Normal flora	1	0	1	0	0	0	0	0	0	0	0	1	0	0	0	0	0	1	1	0	2009-06-15	1	50	19	35	50	7.22	9
10936	12388	17406	0		837	1969-12-19	2009-12-21	104	145	40	37	4	1	3540	76	2009-04-04	2010-01-09	2010-01-07	2009-04-16	Sekret: RG II, intermed.bakt.Flora	Intermediate	0	1	1	0	0	0	0	0	0	1	0	0	1	0	0	0	0	2	2	0	2009-07-29	1	53	83	36	83	7.33	9
7874	8943	24230	0		838	1983-05-29	2009-12-21	74	66	27	22	0	0	490	22	2009-07-25	2010-05-01	2010-04-26	2009-08-03	Sekret: RG I, normale bakterielle Flora, Mykose / Soor	Candida	0	0	0	0	0	0	1	1	0	1	1	0	0	0	0	0	1	1	1	0	2009-10-16	1	28	30				2
390	460	4745	0		839	1981-06-18	2009-12-22	76	175	29	37	6	1	2820	24	2009-03-25	2009-12-30	2010-01-06	2009-04-15	Sekret: RG I, normale bakterielle Flora, kein Hinweis auf eine Infektion	Normal flora	1	0	1	0	0	0	0	0	0	0	0	1	0	0	0	0	0	1	1	0	2009-06-30	1	49	31	35	73	7.14	9
4159	4773	10354	0		840	1976-12-09	2009-12-22	75	183	33	38	6	0	3632	77		2009-12-30	2009-12-30	2009-04-08	Sekret: RG I, normale bakterielle Flora, kein Hinweis auf eine Infektion	Normal flora	1	0	1	0	0	0	0	0	0	0	0	1	0	0	0	0	0	1	1	0	2009-06-22	1	50	31	34.5	48	7.34	9
4130	4740	13255	0		841	1969-07-01	2009-12-22	66	188	41	38	2	1	3080	26	2009-03-28	2010-01-01	2010-01-03	2009-04-12	Sekret: RG I, normale bakterielle Flora, kein Hinweis auf eine Infektion	Normal flora	1	0	1	0	0	0	0	0	0	0	0	1	0	0	0	0	0	1	1	0	2009-06-17	1	51	43	35	50	7.24	8
632	737	18107	0		842	1980-03-27	2009-12-22	69	202	30	40	5	3	4316	91	2009-03-17	2009-12-22	2009-12-17	2009-03-26	Sekret: RG I, normale bakterielle Flora, kein Hinweis auf eine Infektion	Normal flora	1	0	1	0	0	0	0	0	0	0	0	1	0	0	0	0	0	1	1	0	2009-06-03	1	56	91	36.5	71	7.09	9
3553	4091	8594	0		843	1970-06-01	2009-12-24	76	191	40	40	1	0	4080	84	2009-03-24	2009-12-29	2009-12-23	2009-04-01	Sekret: RG I, normale bakterielle Flora, kein Hinweis auf eine Infektion	Normal flora	1	0	1	0	0	0	0	0	0	0	0	1	0	0	0	0	0	1	1	0	2009-06-16	1	51	23	35	33	7.36	9
598	701	9725	0		844	1973-11-25	2009-12-24	63	127	36	29	1	1	1414	65	2009-06-04	2010-03-11	2010-03-10	2009-06-17	Sekret: RG I, normale bakterielle Flora, kein Hinweis auf eine Infektion	Normal flora	1	0	1	0	0	0	0	0	0	0	0	1	0	0	0	0	0	1	1	0	2009-08-19	1	41.5	77	28	59		8
4139	4749	19467	0		845	1978-06-13	2009-12-25	82	178	32	39	1	1	3880	81			2009-12-31	2009-04-09	Sekret: RG I, normale bakterielle Flora, kein Hinweis auf eine Infektion	Normal flora	1	0	1	0	0	0	0	0	0	0	0	1	0	0	0	0	0	1	1	0	2009-06-30	1	52	49	36	72	7.28	9
2865	3312	17630	0		846	1983-03-21	2009-12-26	67	158	27	34	1	0	1450	2			2010-02-05	2009-05-15	Sekret: RG I, normale bakterielle Flora, kein Hinweis auf eine Infektion	Normal flora	1	0	1	0	0	0	0	0	0	0	0	1	0	0	0	0	0	1	1	0	2009-07-21	1	41	4	29	5	7.33	9
5733	6541	20441	0		847	1987-08-10	2009-12-26	80	169	22	37	4	0	2850	20			2010-01-12	2009-04-21	Sekret: RG II, intermed.bakt.Flora, Mykose / Soor	Intermediate + Candida	0	0	0	0	0	0	1	0	1	1	1	0	1	0	0	1	1	2	2	0	2009-07-10	1	49	22	32	2	7.29	9
6557	7470	20985	0		848	1975-08-05	2009-12-26	69	193	34	39	3	0	3970	91	2009-03-25	2009-12-30	2009-12-30	2009-04-08	Sekret: RG I, normale bakterielle Flora, kein Hinweis auf eine Infektion	Normal flora	1	0	1	0	0	0	0	0	0	0	0	1	0	0	0	0	0	1	1	0	2009-06-16	1	52	60	35	58	7.3	9
4486	5147	3108	0		849	1980-05-06	2009-12-27	92	178	30	40	4	0	2750	3	2009-03-17	2009-12-22	2009-12-23	2009-04-01	Sekret: RG I, normale bakterielle Flora, Mykose / Soor	Candida	0	0	0	0	0	0	1	1	0	1	1	0	0	0	0	0	1	1	1	0	2009-07-02	1	52	48	32	2	7.17	9
6051	6904	13325	0		850	1983-08-28	2009-12-27	69	185	26	38	2	1	3680	77	2009-04-03	2010-01-08	2010-01-08	2009-04-17	Sekret: RG III, bakterielle Vaginose	Bacterial vaginosis	0	0	0	1	0	0	0	0	0	1	0	0	0	1	0	0	0	3	3	0	2009-06-25	1	52	60	35	50	7.26	7
5375	6149	14303	0		851	1974-11-23	2009-12-27	70	192	35	39	3	0	3516	47	2009-03-27	2010-01-01	2009-12-31	2009-04-09	Sekret: RG I, normale bakterielle Flora, kein Hinweis auf eine Infektion	Normal flora	1	0	1	0	0	0	0	0	0	0	0	1	0	0	0	0	0	1	1	0	2009-06-18	1	53	63	36	70	7.45	9
7046	8026	1042	0		852	1972-02-01	2009-12-28	73	194	38	40	1	0	4230	91	2009-03-25	2009-12-30	2009-12-27	2009-04-05	Sekret: RG I, normale bakterielle Flora, kein Hinweis auf eine Infektion	Normal flora	1	0	1	0	0	0	0	0	0	0	0	1	0	0	0	0	0	1	1	0	2009-06-17	1	54	72	37	87	7.34	9
7189	8190	8651	0		853	1982-01-01	2009-12-28	64	196	28	39	1	1	2430	2	2009-03-05	2009-12-10	2010-01-03	2009-04-12	Sekret: RG I, normale bakterielle Flora, kein Hinweis auf eine Infektion	Normal flora	1	0	1	0	0	0	0	0	0	0	0	1	0	0	0	0	0	1	1	0	2009-06-15	1	49	9	33	4		9
31	40	9455	0		854	1973-07-24	2009-12-28	67	202	36	40	3	0	2810	2	2009-03-16	2009-12-21	2009-12-25	2009-04-03	Sekret: RG I, normale bakterielle Flora, kein Hinweis auf eine Infektion	Normal flora	1	0	1	0	0	0	0	0	0	0	0	1	0	0	0	0	0	1	1	0	2009-06-09	1	49	5	33	2	7.25	9
10131	11486	19387	0		855	1985-07-22	2009-12-28	103	164	24	40	1	0	3460	48			2009-12-27	2009-04-05	Sekret: RG I, normale bakterielle Flora, kein Hinweis auf eine Infektion	Normal flora	1	0	1	0	0	0	0	0	0	0	0	1	0	0	0	0	0	1	1	0	2009-07-17	1	53	70	35	52	7.13	9
9683	10977	20963	0		856	1989-04-20	2009-12-28	107	150	21	38	5	1	2950	13			2010-01-06	2009-04-15	Sekret: RG I, normale bakterielle Flora, kein Hinweis auf eine Infektion	Normal flora	1	0	1	0	0	0	0	0	0	0	0	1	0	0	0	0	0	1	1	0	2009-07-31	1	51	37	34	20		9
8953	10166	28229	0		857	1970-05-21	2009-12-28	72	188	40	39	1	0	4010	88	2009-03-30	2010-01-04	2010-01-03	2009-04-12	Sekret: RG I, normale bakterielle Flora, kein Hinweis auf eine Infektion	Normal flora	1	0	1	0	0	0	0	0	0	0	0	1	0	0	0	0	0	1	1	0	2009-06-23	1	53	65	36	72	7.21	9
6758	7704	14934	0		858	1986-07-02	2009-12-29	77	179	24	38	4	1	3430	52	2009-04-03	2010-01-08	2010-01-08	2009-04-17	Sekret: RG I, normale bakterielle Flora, kein Hinweis auf eine Infektion	Normal flora	1	0	1	0	0	0	0	0	0	0	0	1	0	0	0	0	0	1	1	0	2009-07-03	1	52	56	36	76	7.3	9
8242	9360	22176	0		859	1971-06-27	2009-12-29	98	169	39	40	1	0	3380	40	2009-03-19	2009-12-24	2009-12-28	2009-04-06	Sekret: RG I, normale bakterielle Flora, kein Hinweis auf eine Infektion	Normal flora	1	0	1	0	0	0	0	0	0	0	0	1	0	0	0	0	0	1	1	0	2009-07-13	1	54	83	35	52	7.33	9
9355	10615	25629	0		860	1966-02-28	2009-12-29	70	176	44	37	1	3	2520	8		2010-01-18	2010-01-18	2009-04-27	Sekret: RG I, normale bakterielle Flora, kein Hinweis auf eine Infektion	Normal flora	1	0	1	0	0	0	0	0	0	0	0	1	0	0	0	0	0	1	1	0	2009-07-06	1	49	29	34	37	7.22	9
8162	9267	8202	0		861	1985-04-22	2009-12-30	72	188	25	39	1	0	4030	95	2009-03-21	2009-12-26	2010-01-05	2009-04-14	Sekret: RG I, normale bakterielle Flora, kein Hinweis auf eine Infektion	Normal flora	1	0	1	0	0	0	0	0	0	0	0	1	0	0	0	0	0	1	1	0	2009-06-25	1	55	95	36	85	7.23	9
1018	1188	14814	0		862	1981-04-22	2009-12-30	80	189	29	40	3	0	3760	58	2009-03-28	2010-01-02	2009-12-27	2009-04-05	Sekret: RG I, normale bakterielle Flora, Mykose / Soor	Candida	0	0	0	0	0	0	1	1	0	1	1	0	0	0	0	0	1	1	1	0	2009-06-24	1	52	36	35	30	7.25	9
10095	11446	24484	0		863	1976-01-05	2009-12-30	105	149	34	38	2	0	3140	42	2009-04-06	2010-01-11	2010-01-11	2009-04-20	Sekret: RG II, intermed.bakt.Flora	Intermediate	0	1	1	0	0	0	0	0	0	1	0	0	1	0	0	0	0	2	2	0	2009-08-03	1	51	56	34	38	7.41	9
4008	4605	4748	0		864	1970-03-19	2009-12-31	74	182	40	38	4	3	2730	10	2009-04-05	2010-01-10	2010-01-10	2009-04-19	Sekret: RG I, normale bakterielle Flora, kein Hinweis auf eine Infektion	Normal flora	1	0	1	0	0	0	0	0	0	0	0	1	0	0	0	0	0	1	1	0	2009-07-02	1	50	35	32	2	7.33	9
5108	5852	9611	0		865	1975-11-21	2009-12-31	68	195	34	39	4	1	3210	31	2009-03-29	2010-01-03	2010-01-03	2009-04-12	Sekret: RG I, normale bakterielle Flora, kein Hinweis auf eine Infektion	Normal flora	1	0	1	0	0	0	0	0	0	0	0	1	0	0	0	0	0	1	1	0	2009-06-19	1	50	24	35	57	7.24	9
7392	8414	17951	0		866	1969-03-02	2009-12-31	69	198	41	40	1	0	3980	78	2009-03-28	2010-01-02	2009-12-30	2009-04-08	Sekret: RG I, normale bakterielle Flora, kein Hinweis auf eine Infektion	Normal flora	1	0	1	0	0	0	0	0	0	0	0	1	0	0	0	0	0	1	1	0	2009-06-16	1	56	93	35	33	7.18	9
4965	5687	2006	0		867	1973-10-31	2010-01-01	69	169	36	36	0	0	2880	51	2009-04-24	2010-01-29	2010-01-29	2009-05-08	Sekret: RG I, normale bakterielle Flora, kein Hinweis auf eine Infektion	Normal flora	1	0	1	0	0	0	0	0	0	0	0	1	0	0	0	0	0	1	1	0	2009-07-16	1	50	64	33	27	7.33	9
4258	4883	12190	0		868	1975-11-01	2010-01-01	74	199	34	41	0	1	4140	91	2009-03-20	2009-12-25	2009-12-25	2009-04-03	Sekret: RG I, normale bakterielle Flora, kein Hinweis auf eine Infektion	Normal flora	1	0	1	0	0	0	0	0	0	0	0	1	0	0	0	0	0	1	1	0	2009-06-16	1	56	96	37	92	7.34	9
4412	5069	9617	0		869	1973-05-24	2010-01-02	75	187	37	39	3	0	3920	80	2009-03-27	2010-01-01	2010-01-06	2009-04-15	Sekret: RG I, normale bakterielle Flora, Mykose / Soor	Candida	0	0	0	0	0	0	1	1	0	1	1	0	0	0	0	0	1	1	1	0	2009-06-29	1	53	63	35.5	55	7.23	9
5813	6635	11548	0		870	1975-10-23	2010-01-02	102	166	34	40	2	0	3310	33	2009-03-26	2009-12-31	2009-12-31	2009-04-09	Sekret: RG I, normale bakterielle Flora, kein Hinweis auf eine Infektion	Normal flora	1	0	1	0	0	0	0	0	0	0	0	1	0	0	0	0	0	1	1	0	2009-07-20	1	48	4	34	22	7.24	9
10991	12446	14657	0		871	1974-02-21	2010-01-02	75	176	36	37	6	0	2940	31	2009-04-18	2010-01-23	2010-01-17	2009-04-26	Sekret: RG I, normale bakterielle Flora, Mykose / Soor	Candida	0	0	0	0	0	0	1	1	0	1	1	0	0	0	0	0	1	1	1	0	2009-07-10	1	50	45	32	4	7.37	9
2326	2692	23572	0		872	1977-04-05	2010-01-02	76	180	33	38	4	1	3510	59	2009-04-10	2010-01-15	2010-01-12	2009-04-21	Sekret: RG I, normale bakterielle Flora, kein Hinweis auf eine Infektion	Normal flora	1	0	1	0	0	0	0	0	0	0	0	1	0	0	0	0	0	1	1	0	2009-07-06	1	52	56	36	76	7.3	9
1764	2046	27377	0		873	1977-01-27	2010-01-02	83	192	33	41	2	0	3390	32	2009-03-15	2009-12-20	2009-12-24	2009-04-02	Sekret: RG I, normale bakterielle Flora, kein Hinweis auf eine Infektion	Normal flora	1	0	1	0	0	0	0	0	0	0	0	1	0	0	0	0	0	1	1	0	2009-06-24	1	54	77	33	4	7.42	9
5033	5763	2650	0		874	1977-02-01	2010-01-03	74	201	33	41	2	0	3770	66	2009-03-25	2009-12-30	2009-12-25	2009-04-03	Sekret: RG I, normale bakterielle Flora, kein Hinweis auf eine Infektion	Normal flora	1	0	1	0	0	0	0	0	0	0	0	1	0	0	0	0	0	1	1	0	2009-06-16	1	50	15	34	17	7.34	9
3316	3817	26896	0		875	1983-11-20	2010-01-03	92	184	26	41	3	0	3860	58	2009-03-04	2009-12-09	2009-12-24	2009-04-02	Sekret: RG I, normale bakterielle Flora, kein Hinweis auf eine Infektion	Normal flora	1	0	1	0	0	0	0	0	0	0	0	1	0	0	0	0	0	1	1	0	2009-07-03	1	54	63	38	93	7.22	8
6164	7031	229	0		876	1984-05-07	2010-01-04	80	182	26	39	3	0	3480	58	2009-04-09	2010-01-14	2010-01-08	2009-04-17	Sekret: RG I, normale bakterielle Flora, kein Hinweis auf eine Infektion	Normal flora	1	0	1	0	0	0	0	0	0	0	0	1	0	0	0	0	0	1	1	0	2009-07-06	1	53	76	35	58	7.37	9
3494	4025	5267	0		877	1975-04-20	2010-01-04	79	196	35	41	2	3	3230	13	2009-03-25	2009-12-30	2009-12-26	2009-04-04	Sekret: RG I, normale bakterielle Flora, kein Hinweis auf eine Infektion	Normal flora	1	0	1	0	0	0	0	0	0	0	0	1	0	0	0	0	0	1	1	0	2009-06-22	1	50	9	36	51	7.15	9
5830	6655	7430	0		878	1987-06-06	2010-01-04	65	194	23	39	0	0	3690	68	2009-04-06	2010-01-11	2010-01-11	2009-04-20	Sekret: RG I, normale bakterielle Flora, Mykose / Soor	Candida	0	0	0	0	0	0	1	1	0	1	1	0	0	0	0	0	1	1	1	0	2009-06-24	1	51	33	35	44	7.28	9
1242	1447	15088	0		879	1978-05-04	2010-01-04	67	192	32	39	0	1	3240	29	2009-04-03	2010-01-08	2010-01-11	2009-04-20	Sekret: RG I, normale bakterielle Flora, kein Hinweis auf eine Infektion	Normal flora	1	0	1	0	0	0	0	0	0	0	0	1	0	0	0	0	0	1	1	0	2009-06-26	1	51	33	36	73	7.31	9
7289	8304	15392	0		880	1973-09-25	2010-01-04	100	159	36	39	0	3	3130	31	2009-04-06	2010-01-11	2010-01-11	2009-04-20	Sekret: RG I, normale bakterielle Flora, kein Hinweis auf eine Infektion	Normal flora	1	0	1	0	0	0	0	0	0	0	0	1	0	0	0	0	0	1	1	0	2009-07-29	1	51	46	36	86	7.27	9
11047	12508	24992	0		881	1978-12-31	2010-01-04	71	189	31	39	1	1	3560	68	2009-03-29	2010-01-03	2010-01-10	2009-04-19	Sekret: RG II, intermed.bakt.Flora	Intermediate	0	1	1	0	0	0	0	0	0	1	0	0	1	0	0	0	0	2	2	0	2009-06-29	1	53	78	35	61	7.34	9
1945	2258	1002	0		882	1988-03-05	2010-01-05	69	201	22	40	4	0	3540	51			2010-01-01	2009-04-10	Sekret: RG I, normale bakterielle Flora, kein Hinweis auf eine Infektion	Normal flora	1	0	1	0	0	0	0	0	0	0	0	1	0	0	0	0	0	1	1	0	2009-06-18	1	53	66	35	48	7.37	9
2850	3297	4547	0		883	1971-02-12	2010-01-05	71	195	39	40	0	0	3330	37	2009-03-31	2010-01-05	2010-01-05	2009-04-14	Sekret: RG I, normale bakterielle Flora, kein Hinweis auf eine Infektion	Normal flora	1	0	1	0	0	0	0	0	0	0	0	1	0	0	0	0	0	1	1	0	2009-06-24	1	49	10	35	53	7.39	9
8023	9108	4593	0		884	1977-03-25	2010-01-05	87	180	33	40	1	0	4005		2009-03-30	2010-01-04	2010-01-04	2009-04-13	Sekret: RG I, normale bakterielle Flora, kein Hinweis auf eine Infektion	Normal flora	1	0	1	0	0	0	0	0	0	0	0	1	0	0	0	0	0	1	1	0	2009-07-09	1	52		35		7.09	9
4437	5094	19495	0		885	1985-01-09	2010-01-05	75	174	25	37	4	1	3150	43	2009-04-17	2010-01-22	2010-01-22	2009-05-01	Sekret: RG I, normale bakterielle Flora, kein Hinweis auf eine Infektion	Normal flora	1	0	1	0	0	0	0	0	0	0	0	1	0	0	0	0	0	1	1	0	2009-07-15	1	51	54	34	31	7.24	9
4585	5257	22274	0		886	1975-12-10	2010-01-05	74	193	34	40	1	1	3640	50			2010-01-04	2009-04-13	Sekret: RG I, normale bakterielle Flora, kein Hinweis auf eine Infektion	Normal flora	1	0	1	0	0	0	0	0	0	0	0	1	0	0	0	0	0	1	1	0	2009-06-26	1	53	56	36	63	7.33	9
2586	3001	28735	0		887	1977-06-20	2010-01-05	109	138	33	37	2	0	2910	38	2009-05-03	2010-02-07	2010-01-24	2009-05-03	Sekret: RG I, normale bakterielle Flora, kein Hinweis auf eine Infektion	Normal flora	1	0	1	0	0	0	0	0	0	0	0	1	0	0	0	0	0	1	1	0	2009-08-20	1	51	70	33	23	7.29	9
4093	4697	27894	0		888	1978-07-04	2010-01-06	72	204	32	41	3	0	4270	94	2009-03-23	2009-12-28	2009-12-27	2009-04-05	Sekret: RG I, normale bakterielle Flora, kein Hinweis auf eine Infektion	Normal flora	1	0	1	0	0	0	0	0	0	0	0	1	0	0	0	0	0	1	1	0	2009-06-16	1	55	88	36	71	7.25	9
1418	1646	28694	0		889	1984-11-27	2010-01-06	77	188	25	39	6	1	3340	39	2009-03-29	2010-01-03	2010-01-07	2009-04-16	Sekret: RG I, normale bakterielle Flora, kein Hinweis auf eine Infektion	Normal flora	1	0	1	0	0	0	0	0	0	0	0	1	0	0	0	0	0	1	1	0	2009-07-02	1	51	37	36	81	7.33	9
1400	1626	5100	0		890	1974-02-20	2010-01-08	73	178	36	37	6	0	3390	71	2009-04-16	2010-01-21	2010-01-23	2009-05-02	Sekret: RG II, intermed.bakt.Flora, Mykose / Soor	Intermediate + Candida	0	0	0	0	0	0	1	0	1	1	1	0	1	0	0	1	1	2	2	0	2009-07-14	1	49	29	34	43	7.35	9
8173	9278	26869	0		891	1979-02-11	2010-01-08	71	177	31	37	3	1	2580	13	2009-04-26	2010-01-31	2010-01-26	2009-05-05	Sekret: RG III, bakterielle Vaginose	Bacterial vaginosis	0	0	0	1	0	0	0	0	0	1	0	0	0	1	0	0	0	3	3	0	2009-07-15	1	50	52	32	6	7.2	9
2043	2374	676	0		892	1972-01-11	2010-01-09	67	193	38	39	1	1	2810	5	2009-04-10	2010-01-15	2010-01-15	2009-04-24	Sekret: RG I, normale bakterielle Flora, kein Hinweis auf eine Infektion	Normal flora	1	0	1	0	0	0	0	0	0	0	0	1	0	0	0	0	0	1	1	0	2009-06-30	1	50	18	32	2	7.19	7
3964	4551	7902	0		893	1975-10-16	2010-01-09	77	191	34	40	2	0	3060	15	2009-04-09	2010-01-14	2010-01-07	2009-04-16	Sekret: RG I, normale bakterielle Flora, Mykose / Soor	Candida	0	0	0	0	0	0	1	1	0	1	1	0	0	0	0	0	1	1	1	0	2009-07-02	1	49	9	34	22	7.3	9
9801	11113	18300	0		894	1982-08-08	2010-01-09	69	197	27	40	0	0	3000	13	2009-04-08	2010-01-13	2010-01-09	2009-04-18	Sekret: RG I, normale bakterielle Flora, kein Hinweis auf eine Infektion	Normal flora	1	0	1	0	0	0	0	0	0	0	0	1	0	0	0	0	0	1	1	0	2009-06-26	1	49	10	33	7	7.26	9
6481	7383	24729	0		895	1983-05-01	2010-01-09	73	197	27	40	4	0	3600	56	2009-03-23	2009-12-28	2010-01-05	2009-04-14	Sekret: RG II, intermed.bakt.Flora, Hinweis auf eine Infektion	Intermediate	0	1	1	0	0	0	0	0	0	1	0	0	1	0	0	0	0	2	3	0	2009-06-26	1	50	17	35	48		9
9715	11015	8082	0		896	1979-10-06	2010-01-11	75	189	30	39	5	0	3260	23	2009-04-02	2010-01-07	2010-01-13	2009-04-22	Sekret: RG I, normale bakterielle Flora, kein Hinweis auf eine Infektion	Normal flora	1	0	1	0	0	0	0	0	0	0	0	1	0	0	0	0	0	1	1	0	2009-07-06	1	52	43	34	14	7.17	9
3035	3500	24824	0		897	1975-12-01	2010-01-11	75	192	34	40	1	1	3140	21	2009-04-04	2010-01-09	2010-01-10	2009-04-19	Sekret: RG I, normale bakterielle Flora, kein Hinweis auf eine Infektion	Normal flora	1	0	1	0	0	0	0	0	0	0	0	1	0	0	0	0	0	1	1	0	2009-07-03	1	53	70	36	79	7	9
9518	10801	26788	0		898	1982-10-10	2010-01-11	79	195	27	41	1	0	2900	3			2010-01-03	2009-04-12	Sekret: RG III, bakterielle Vaginose	Bacterial vaginosis	0	0	0	1	0	0	0	0	0	1	0	0	0	1	0	0	0	3	3	0	2009-06-30	1	50	9	35	24	7.27	9
1802	2089	8573	0		899	1959-03-03	2010-01-12	76	201	51	41	4	0	4370	90	2009-04-01	2010-01-06	2010-01-01	2009-04-10	Sekret: RG I, normale bakterielle Flora, kein Hinweis auf eine Infektion	Normal flora	1	0	1	0	0	0	0	0	0	0	0	1	0	0	0	0	0	1	1	0	2009-06-25	1	56	88	38	93	7.39	9
4225	4848	12968	0		900	1985-03-25	2010-01-12	88	176	25	39	5	1	3520	44	2009-04-09	2010-01-14	2010-01-14	2009-04-23	Sekret: RG I, normale bakterielle Flora, kein Hinweis auf eine Infektion	Normal flora	1	0	1	0	0	0	0	0	0	0	0	1	0	0	0	0	0	1	1	0	2009-07-20	1	51	27	34	14	7.28	9
10837	12274	7875	0		901	1977-03-20	2010-01-13	73	204	33	41	4	0	3740	62	2009-03-28	2010-01-02	2010-01-02	2009-04-11	Sekret: RG III, bakterielle Vaginose	Bacterial vaginosis	0	0	0	1	0	0	0	0	0	1	0	0	0	1	0	0	0	3	3	0	2009-06-23	1	53	60	36	70	7.22	9
4536	5202	8125	0		902	1987-11-02	2010-01-13	81	184	22	39	6	0	3370	42			2010-01-14	2009-04-23	Sekret: RG I, normale bakterielle Flora, kein Hinweis auf eine Infektion	Normal flora	1	0	1	0	0	0	0	0	0	0	0	1	0	0	0	0	0	1	1	0	2009-07-13	1	53	72	34	25	7.18	9
9572	10857	11076	0		903	1976-11-19	2010-01-14	72	181	33	38	1	1	3150	45			2010-01-27	2009-05-06	Sekret: RG I, normale bakterielle Flora, kein Hinweis auf eine Infektion	T. vaginalis	0	0	0	0	1	0	0	0	0	1	0	0	0	0	1	0	0	1	1	0	2009-07-17	1	53	86	35	69	7.29	9
9421	10687	24772	0		904	1981-05-14	2010-01-15	77	93	29	26	2	1	1024	80			2010-04-21	2009-07-29	Sekret: RG I, normale bakterielle Flora, kein Hinweis auf eine Infektion	Normal flora	1	0	1	0	0	0	0	0	0	0	0	1	0	0	0	0	0	1	1	0	2009-10-14	1	38.5	89	24.5	55	7.3	8
8746	9937	27870	0		905	1980-04-01	2010-01-15	74	184	30	38	6	0	3570	60	2009-04-21	2010-01-26	2010-01-23	2009-05-02	Sekret: RG I, normale bakterielle Flora, kein Hinweis auf eine Infektion	Normal flora	1	0	1	0	0	0	0	0	0	0	0	1	0	0	0	0	0	1	1	0	2009-07-15	1	54	82	35	45	7.26	9
6975	7947	17076	0		906	1981-09-23	2010-01-16	83	178	28	39	2	0	2990	18	2009-04-09	2010-01-14	2010-01-21	2009-04-30	Sekret: RG I, normale bakterielle Flora, Mykose / Soor	Candida	0	0	0	0	0	0	1	1	0	1	1	0	0	0	0	0	1	1	1	0	2009-07-22	1	51	43	31	2	7.39	9
7700	8757	4449	0		907	1988-04-27	2010-01-17	72	195	22	40	1	0	3560	43	2009-04-09	2010-01-14	2010-01-16	2009-04-25	Sekret: RG II, intermed.bakt.Flora, Hinweis auf eine Infektion	Intermediate	0	1	1	0	0	0	0	0	0	1	0	0	1	0	0	0	0	2	3	0	2009-07-06	1	52	39	35.5	48	7.11	9
8382	9528	6340	0		908	1985-05-22	2010-01-17	96	157	25	38	1	0	2930	17			2010-01-30	2009-05-09	Sekret: RG I, normale bakterielle Flora, Mykose / Soor	Candida	0	0	0	0	0	0	1	1	0	1	1	0	0	0	0	0	1	1	1	0	2009-08-13	1	51	45	34	25	7.31	9
1278	1487	6962	0		909	1982-06-29	2010-01-17	66	191	28	38	5	0	3560	61	2009-04-19	2010-01-24	2010-01-26	2009-05-05	Sekret: RG I, normale bakterielle Flora, kein Hinweis auf eine Infektion	Normal flora	1	0	1	0	0	0	0	0	0	0	0	1	0	0	0	0	0	1	1	0	2009-07-10	1	53	70	35	47	7.31	9
9106	10332	11629	0		910	1980-05-06	2010-01-17	70	192	30	39	3	3	2850	10	2009-04-16	2010-01-21	2010-01-21	2009-04-30	Sekret: RG I, normale bakterielle Flora, kein Hinweis auf eine Infektion	Normal flora	1	0	1	0	0	0	0	0	0	0	0	1	0	0	0	0	0	1	1	0	2009-07-09	1	50	25	35	58	7.09	9
5534	6329	16647	0		911	1973-09-14	2010-01-17	75	192	36	40	1	0	3240	18	2009-04-15	2010-01-20	2010-01-16	2009-04-25	Sekret: RG I, normale bakterielle Flora, Mykose / Soor	Candida	0	0	0	0	0	0	1	1	0	1	1	0	0	0	0	0	1	1	1	0	2009-07-09	1	51	23	35	33	7.45	9
3187	3669	21758	0		912	1973-12-30	2010-01-17	63	201	36	39	5	0	3600	51	2009-04-22	2010-01-27	2010-01-19	2009-04-28	Sekret: RG I, normale bakterielle Flora, kein Hinweis auf eine Infektion	Normal flora	1	0	1	0	0	0	0	0	0	0	0	1	0	0	0	0	0	1	1	0	2009-06-30	1	53	60	35	37	7.24	9
7776	8840	24646	0		913	1980-12-02	2010-01-17	75	194	29	40	3	0	3800	75	2009-04-09	2010-01-14	2010-01-14	2009-04-23	Sekret: RG I, normale bakterielle Flora, kein Hinweis auf eine Infektion	Normal flora	1	0	1	0	0	0	0	0	0	0	0	1	0	0	0	0	0	1	1	0	2009-07-07	1	52	50	35	49	7.19	9
1934	2245	26982	0		914	1969-07-10	2010-01-18	75	178	41	38	1	1	3350	64	2009-04-29	2010-02-03	2010-01-31	2009-05-10	Sekret: RG I, normale bakterielle Flora, kein Hinweis auf eine Infektion	Normal flora	1	0	1	0	0	0	0	0	0	0	0	1	0	0	0	0	0	1	1	0	2009-07-24	1	52	74	35	69		9
7176	8173	17884	0		915	1970-04-13	2010-01-19	69	194	40	39	4	3	3324	41			2010-01-22	2009-05-01	Sekret: RG I, normale bakterielle Flora, kein Hinweis auf eine Infektion	Normal flora	1	0	1	0	0	0	0	0	0	0	0	1	0	0	0	0	0	1	1	0	2009-07-09	1	52	58	34	28	7.11	7
5218	5973	18964	0		916	1992-01-26	2010-01-19	70	179	18	37	4	3	3450	70			2010-02-05	2009-05-15	Sekret: RG I, normale bakterielle Flora, kein Hinweis auf eine Infektion	Normal flora	1	0	1	0	0	0	0	0	0	0	0	1	0	0	0	0	0	1	1	0	2009-07-24	1	52	70	33	11	7.16	9
5040	5772	19296	0		917	1978-01-04	2010-01-19	87	180	32	40	1	1	3660	66	2009-04-11	2010-01-16	2010-01-18	2009-04-27	Sekret: RG II, intermed.bakt.Flora	Intermediate	0	1	1	0	0	0	0	0	0	1	0	0	1	0	0	0	0	2	2	0	2009-07-23	1	52	52	36	79	7.25	9
373	442	19451	0		918	1977-08-01	2010-01-19	74	186	32	39	1	1	2880	8			2010-01-25	2009-05-04	Sekret: RG I, normale bakterielle Flora, kein Hinweis auf eine Infektion	Normal flora	1	0	1	0	0	0	0	0	0	0	0	1	0	0	0	0	0	1	1	0	2009-07-17	1	50	18	35	43	7.31	6
4074	4677	4821	0		919	1972-11-29	2010-01-20	81	175	37	38	4	1	3520	72	2009-04-23	2010-01-28	2010-01-30	2009-05-09	Sekret: RG I, normale bakterielle Flora, kein Hinweis auf eine Infektion	Normal flora	1	0	1	0	0	0	0	0	0	0	0	1	0	0	0	0	0	1	1	0	2009-07-29	1	52	69	33	13	7.23	8
2069	2404	6103	0		920	1989-03-15	2010-01-20	66	182	21	37	3	0	3240	54	2009-04-30	2010-02-04	2010-02-07	2009-05-17	Sekret: RG III, bakterielle Vaginose	Bacterial vaginosis	0	0	0	1	0	0	0	0	0	1	0	0	0	1	0	0	0	3	3	0	2009-07-22	1	52	72	34	33	7.22	9
4360	5001	3779	0		921	1977-02-21	2010-01-21	72	66	33	21	5	0	378	9	2009-08-22	2010-05-29	2010-05-29	2009-09-05	Sekret: RG III, bakterielle Vaginose	Bacterial vaginosis	0	0	0	1	0	0	0	0	0	1	0	0	0	1	0	0	0	3	3	0	2009-11-16	1	28	39				2
620	724	5114	0		922	1980-01-30	2010-01-21	76	189	30	39	6	1	3350	40	2009-04-17	2010-01-22	2010-01-22	2009-05-01	Sekret: RG I, normale bakterielle Flora, kein Hinweis auf eine Infektion	Normal flora	1	0	1	0	0	0	0	0	0	0	0	1	0	0	0	0	0	1	1	0	2009-07-16	1	51	37	34	25	7.2	8
8057	9151	19714	0		923	1987-11-10	2010-01-21	64	192	22	38	4	1	2880	11	2009-04-03	2010-01-08	2010-01-31	2009-05-10	Sekret: RG I, normale bakterielle Flora, kein Hinweis auf eine Infektion	Normal flora	1	0	1	0	0	0	0	0	0	0	0	1	0	0	0	0	0	1	1	0	2009-07-13	1	48	6	35	48	7.28	9
3016	3479	24716	0		924	1977-07-06	2010-01-21	69	196	33	39	6	0	3140	23	2009-04-13	2010-01-18	2010-01-22	2009-05-01	Sekret: RG I, normale bakterielle Flora, kein Hinweis auf eine Infektion	Normal flora	1	0	1	0	0	0	0	0	0	0	0	1	0	0	0	0	0	1	1	0	2009-07-09	1	51	37	33	8	7.2	9
6259	7137	25895	0		925	1978-10-22	2010-01-21	72	195	31	40	1	3	3300	22	2009-04-13	2010-01-18	2010-01-20	2009-04-29	Sekret: RG I, normale bakterielle Flora, kein Hinweis auf eine Infektion	Normal flora	1	0	1	0	0	0	0	0	0	0	0	1	0	0	0	0	0	1	1	0	2009-07-10	1	50	12	35	33	7.14	8
3363	3871	8130	0		926	1972-04-24	2010-01-22	90	162	38	38	0	1	3210	41	2009-04-28	2010-02-02	2010-02-05	2009-05-15	Sekret: RG I, normale bakterielle Flora, kein Hinweis auf eine Infektion	Normal flora	1	0	1	0	0	0	0	0	0	0	0	1	0	0	0	0	0	1	1	0	2009-08-13	1	52	64	36	78	7.22	9
4959	5681	23855	0		927	1988-06-15	2010-01-22	74	186	22	39	1	0	3390	40	2009-04-14	2010-01-19	2010-01-28	2009-05-07	Sekret: RG III, bakterielle Vaginose	Bacterial vaginosis	0	0	0	1	0	0	0	0	0	1	0	0	0	1	0	0	0	3	3	0	2009-07-20	1	52	49	34	17	7.3	9
1666	1932	2455	0		928	1974-05-20	2010-01-23	72	177	36	37	4	0	3000	30	2009-05-05	2010-02-09	2010-02-09	2009-05-19	Sekret: RG II, intermed.bakt.Flora	Intermediate	0	1	1	0	0	0	0	0	0	1	0	0	1	0	0	0	0	2	2	0	2009-07-30	1	48	12	35	59	7.26	9
8199	9309	13474	0		929	1977-10-04	2010-01-23	72	180	32	38	0	1	3020	35		2010-02-10	2010-02-06	2009-05-16	Sekret: RG I, normale bakterielle Flora, kein Hinweis auf eine Infektion	Normal flora	1	0	1	0	0	0	0	0	0	0	0	1	0	0	0	0	0	1	1	0	2009-07-27	1	51	60	33	16	7.27	9
7244	8255	8928	0		930	1979-07-15	2010-01-24	74	198	31	40	6	0	3880	64	2009-04-13	2010-01-18	2010-01-18	2009-04-27	Sekret: RG I, normale bakterielle Flora, kein Hinweis auf eine Infektion	Normal flora	1	0	1	0	0	0	0	0	0	0	0	1	0	0	0	0	0	1	1	0	2009-07-10	1	54	66	36	55	7.24	9
7568	8610	11179	0		931	1977-05-31	2010-01-24	71	194	33	39	6	1	3600	64	2009-04-21	2010-01-26	2010-01-25	2009-05-04	Sekret: RG III, bakterielle Vaginose	Bacterial vaginosis	0	0	0	1	0	0	0	0	0	1	0	0	0	1	0	0	0	3	3	0	2009-07-14	1	52	55	34	25	7.2	9
2802	3244	18462	0		932	1971-09-16	2010-01-24	67	201	38	40	2	0	3910	72	2009-04-17	2010-01-22	2010-01-22	2009-05-01	Sekret: RG I, normale bakterielle Flora, kein Hinweis auf eine Infektion	Normal flora	1	0	1	0	0	0	0	0	0	0	0	1	0	0	0	0	0	1	1	0	2009-07-07	1	55	84	35	32	7.34	9
4120	4729	21172	0		933	1981-01-01	2010-01-24	67	199	29	40	0	0	3370	28	2009-04-20	2010-01-25	2010-01-24	2009-05-03	Sekret: RG III, bakterielle Vaginose, Mykose / Soor	Bacterial vaginosis + Candida	0	0	0	0	0	1	0	0	0	1	1	0	0	1	0	1	1	3	3	0	2009-07-09	1	54	73	34	12	7.26	9
1302	1514	12231	0		934	1969-10-25	2010-01-25	70	178	40	37	3	1	3450	72	2009-07-31	2010-02-15	2010-02-12	2009-05-22	Sekret: RG I, normale bakterielle Flora, kein Hinweis auf eine Infektion	Normal flora	1	0	1	0	0	0	0	0	0	0	0	1	0	0	0	0	0	1	1	0	2009-07-31	1	51	56	34	33	7.3	8
8143	9248	13571	0		935	1982-08-21	2010-01-25	79	179	27	38	6	0	2640	5	2009-04-28	2010-02-02	2010-02-02	2009-05-12	Sekret: RG I, normale bakterielle Flora, kein Hinweis auf eine Infektion	Normal flora	1	0	1	0	0	0	0	0	0	0	0	1	0	0	0	0	0	1	1	0	2009-07-30	1	49	17	31	2	7.25	9
9333	10590	25002	0		936	1972-04-08	2010-01-25	77	152	38	34	5	1	2350	33	2009-05-25	2010-03-01	2010-03-03	2009-06-10	Sekret: RG III, bakterielle Vaginose	Bacterial vaginosis	0	0	0	1	0	0	0	0	0	1	0	0	0	1	0	0	0	3	3	0	2009-08-26	1	47	45	33	54	7.26	8
7052	8036	12690	0		937	1980-08-13	2010-01-26	73	175	29	37	3	0	3110	42	2009-05-08	2010-02-12	2010-02-13	2009-05-23	Sekret: RG I, normale bakterielle Flora, kein Hinweis auf eine Infektion	Normal flora	1	0	1	0	0	0	0	0	0	0	0	1	0	0	0	0	0	1	1	0	2009-08-04	1	51	56	33	12	7.3	9
5779	6595	13207	0		938	1982-03-15	2010-01-26	73	193	28	40	0	0	3770	76	2009-04-22	2010-01-27	2010-01-26	2009-05-05	Sekret: RG II, intermed.bakt.Flora	Intermediate	0	1	1	0	0	0	0	0	0	1	0	0	1	0	0	0	0	2	2	0	2009-07-17	1	54	84	34	24	7.14	9
3100	3568	16939	0		939	1972-09-21	2010-01-26	69	186	37	38	3	1	3160	30	2009-05-07	2010-02-11	2010-02-06	2009-05-16	Sekret: RG I, normale bakterielle Flora, kein Hinweis auf eine Infektion	Normal flora	1	0	1	0	0	0	0	0	0	0	0	1	0	0	0	0	0	1	1	0	2009-07-24	1	49	13	36	76	7.36	9
2232	2587	8418	0		940	1966-12-10	2010-01-27	64	189	43	38	1	0	3076	27	2009-05-11	2010-02-15	2010-02-09	2009-05-19	Sekret: RG I, normale bakterielle Flora, kein Hinweis auf eine Infektion	Normal flora	1	0	1	0	0	0	0	0	0	0	0	1	0	0	0	0	0	1	1	0	2009-07-22	1	50	28	36	78	7.3	9
956	1114	25149	0		941	1975-06-01	2010-01-27	69	204	35	41	0	0	3840	59	2009-04-16	2010-01-21	2010-01-20	2009-04-29	Sekret: RG I, normale bakterielle Flora, kein Hinweis auf eine Infektion	Normal flora	1	0	1	0	0	0	0	0	0	0	0	1	0	0	0	0	0	1	1	0	2009-07-07	1	54	65	37	80	7.39	9
7626	8676	13015	0		942	1969-03-24	2010-01-28	70	155	41	34	1	1	2015	26	2009-06-03	2010-03-10	2010-03-10	2009-06-17	Sekret: RG I, normale bakterielle Flora, kein Hinweis auf eine Infektion	Normal flora	1	0	1	0	0	0	0	0	0	0	0	1	0	0	0	0	0	1	1	0	2009-08-26	1	45.5	44	32	54	7.32	9
1036	1206	14276	0		943	1977-05-25	2010-01-28	79	183	33	39	3	0	3480	44	2009-04-30	2010-02-04	2010-02-01	2009-05-11	Sekret: RG II, intermed.bakt.Flora	Intermediate	0	1	1	0	0	0	0	0	0	1	0	0	1	0	0	0	0	2	2	0	2009-07-29	1	54	78	34	15	7.34	9
2759	3195	15604	0		944	1991-04-29	2010-01-28	66	196	19	39	3	3	3040	20	2009-04-10	2010-01-15	2010-02-01	2009-05-11	Sekret: RG III, bakterielle Vaginose	Bacterial vaginosis	0	0	0	1	0	0	0	0	0	1	0	0	0	1	0	0	0	3	3	0	2009-07-16	1	51	42	33	9	7.32	8
9860	11178	18298	0		945	1989-09-14	2010-01-28	105	153	20	38	6	0	3165	36	2009-04-18	2010-01-23	2010-02-05	2009-05-15	Sekret: RG I, normale bakterielle Flora, kein Hinweis auf eine Infektion	Normal flora	1	0	1	0	0	0	0	0	0	0	0	1	0	0	0	0	0	1	1	0	2009-08-28	1	50	31	34	33	7.35	9
7623	8672	222	0		946	1979-10-17	2010-01-29	74	198	30	40	6	0	4050	77	2009-04-18	2010-01-23	2010-01-23	2009-05-02	Sekret: RG I, normale bakterielle Flora, kein Hinweis auf eine Infektion	Normal flora	1	0	1	0	0	0	0	0	0	0	0	1	0	0	0	0	0	1	1	0	2009-07-15	1	53	50	36	55	7.33	9
4398	5051	6042	0		947	1980-01-11	2010-01-29	98	87	30	28	3	0	1270	61	2009-07-14	2010-04-20	2010-04-20	2009-07-28	Sekret: RG III, bakterielle Vaginose	Bacterial vaginosis	0	0	0	1	0	0	0	0	0	1	0	0	0	1	0	0	0	3	3	0	2009-11-03	1	38	52	27	51	7.08	8
3342	3848	17761	0		948	1985-03-14	2010-01-29	73	198	25	40	5	0	3690	49	2009-04-27	2010-02-01	2010-01-24	2009-05-03	Sekret: RG I, normale bakterielle Flora, kein Hinweis auf eine Infektion	Normal flora	1	0	1	0	0	0	0	0	0	0	0	1	0	0	0	0	0	1	1	0	2009-07-15	1	52	34	35	27	7.2	10
712	833	28088	0		949	1983-08-09	2010-01-30	73	198	26	40	5	0	3130	16	2009-04-19	2010-01-24	2010-01-25	2009-05-04	Sekret: RG I, normale bakterielle Flora, kein Hinweis auf eine Infektion	Normal flora	1	0	1	0	0	0	0	0	0	0	0	1	0	0	0	0	0	1	1	0	2009-07-16	1	48	2	34	20	7.28	9
9157	10390	11868	0		950	1978-08-16	2010-01-31	74	202	31	41	3	1	4170	81	2009-04-16	2010-01-21	2010-01-21	2009-04-30	Sekret: RG I, normale bakterielle Flora, kein Hinweis auf eine Infektion	Normal flora	1	0	1	0	0	0	0	0	0	0	0	1	0	0	0	0	0	1	1	0	2009-07-13	1	54	63	37	77	7.22	9
6217	7088	3288	0		951	1965-09-03	2010-02-01	73	195	44	40	2	1	4200	89	2009-04-23	2010-01-28	2010-01-30	2009-05-09	Sekret: RG I, normale bakterielle Flora, kein Hinweis auf eine Infektion	Normal flora	1	0	1	0	0	0	0	0	0	0	0	1	0	0	0	0	0	1	1	0	2009-07-21	1	55	84	38	97	7.25	9
120	143	8829	0		952	1979-03-15	2010-02-01	94	159	31	38	1	0	3110	30	2009-05-09	2010-02-13	2010-02-14	2009-05-24	Sekret: RG I, normale bakterielle Flora, kein Hinweis auf eine Infektion	Normal flora	1	0	1	0	0	0	0	0	0	0	0	1	0	0	0	0	0	1	1	0	2009-08-26	1	49	16	34	25	7.28	9
1879	2178	12495	0		953	1978-08-12	2010-02-01	71	206	31	41	4	3	3010	5	2009-04-07	2010-01-12	2010-01-21	2009-04-30	Sekret: RG I, normale bakterielle Flora, kein Hinweis auf eine Infektion	Normal flora	1	0	1	0	0	0	0	0	0	0	0	1	0	0	0	0	0	1	1	0	2009-07-10	1	54	62	35	23	7.19	8
308	371	23571	0		954	1992-04-03	2010-02-01	106	150	18	38	4	0	2600	5	2009-05-17	2010-02-21	2010-02-11	2009-05-21	Sekret: RG I, normale bakterielle Flora, kein Hinweis auf eine Infektion	Normal flora	1	0	1	0	0	0	0	0	0	0	0	1	0	0	0	0	0	1	1	0	2009-09-04	1	48	10	33	13	7.22	9
5962	6802	25644	0		955	1987-09-14	2010-02-01	80	172	22	38	0	1	3060	39			2010-02-15	2009-05-25	Sekret: RG I, normale bakterielle Flora, kein Hinweis auf eine Infektion	Normal flora	1	0	1	0	0	0	0	0	0	0	0	1	0	0	0	0	0	1	1	0	2009-08-13	1	50	43	33	16	7.31	9
1586	1841	24091	0		956	1971-09-15	2010-02-02	97	172	38	40	3	1	3590	43	2009-04-23	2010-01-28	2010-01-30	2009-05-09	Sekret: RG I, normale bakterielle Flora, kein Hinweis auf eine Infektion	Normal flora	1	0	1	0	0	0	0	0	0	0	0	1	0	0	0	0	0	1	1	0	2009-08-14	1	51	22	36	60	7.33	9
8893	10097	6676	0		957	1980-07-30	2010-02-03	105	142	30	37	2	0	3030	49	2009-05-12	2010-02-16	2010-02-22	2009-06-01	Sekret: RG I, normale bakterielle Flora, kein Hinweis auf eine Infektion	Normal flora	1	0	1	0	0	0	0	0	0	0	0	1	0	0	0	0	0	1	1	0	2009-09-14	1	50	54	34	50	7.17	9
271	327	19458	0		958	1979-06-11	2010-02-03	98	161	31	39	0	0	3120	30	2009-04-10	2010-01-15	2010-02-10	2009-05-20	Sekret: RG I, normale bakterielle Flora, Mykose / Soor	Candida	0	0	0	0	0	0	1	1	0	1	1	0	0	0	0	0	1	1	1	0	2009-08-26	1	53	79	33	11	7.18	9
9380	10645	24454	0		959	1985-04-05	2010-02-03	85	176	25	39	2	1	2600	2	2009-05-12	2010-02-16	2010-02-08	2009-05-18	Sekret: RG III, bakterielle Vaginose	Bacterial vaginosis	0	0	0	1	0	0	0	0	0	1	0	0	0	1	0	0	0	3	3	0	2009-08-11	1	48	3	35	41	7.26	9
1908	2217	7738	0		960	1967-12-18	2010-02-04	76	177	42	38	1	0	3100	41	2009-05-19	2010-02-23	2010-02-17	2009-05-27	Sekret: RG II, intermed.bakt.Flora	Intermediate	0	1	1	0	0	0	0	0	0	1	0	0	1	0	0	0	0	2	2	0	2009-08-11	1	51	58	35	69	7.22	9
845	985	15139	0		961	1972-05-16	2010-02-04	111	136	38	37	2	0	3590	90	2009-05-18	2010-02-22	2010-02-23	2009-06-02	Sekret: RG I, normale bakterielle Flora, kein Hinweis auf eine Infektion	Normal flora	1	0	1	0	0	0	0	0	0	0	0	1	0	0	0	0	0	1	1	0	2009-09-21	1	53	91	35	76	7.18	9
11051	12512	16186	0		962	1973-01-01	2010-02-04	69	190	37	39	0	1	3780	75	2009-05-06	2010-02-10	2010-02-11	2009-05-21	Sekret: RG I, normale bakterielle Flora, kein Hinweis auf eine Infektion	Normal flora	1	0	1	0	0	0	0	0	0	0	0	1	0	0	0	0	0	1	1	0	2009-07-29	1	51	33	37	92	7.3	9
7554	8593	24904	0		963	1981-06-07	2010-02-05	79	191	29	40	4	0	3320	21	2009-04-30	2010-02-04	2010-02-01	2009-05-11	Sekret: RG I, normale bakterielle Flora, Mykose / Soor	Candida	0	0	0	0	0	0	1	1	0	1	1	0	0	0	0	0	1	1	1	0	2009-07-29	1	51	21	36	58	7.38	9
10306	11680	16562	0		964	1966-12-04	2010-02-06	77	191	43	40	2	0	3070	15	2009-05-05	2010-02-09	2010-02-04	2009-05-14	Sekret: RG I, normale bakterielle Flora, Mykose / Soor	Candida	0	0	0	0	0	0	1	1	0	1	1	0	0	0	0	0	1	1	1	0	2009-07-30	1	51	33	35	50	7.38	9
9440	10709	6827	0		965	1987-03-28	2010-02-08	79	194	23	41	0	0	3800	70	2009-04-22	2010-01-27	2010-02-01	2009-05-11	Sekret: RG I, normale bakterielle Flora, kein Hinweis auf eine Infektion	Normal flora	1	0	1	0	0	0	0	0	0	0	0	1	0	0	0	0	0	1	1	0	2009-07-29	1	51	28	34	18	7.2	9
8209	9322	8504	0		966	1983-09-19	2010-02-08	67	193	26	39	1	1	3070	24	2009-05-10	2010-02-14	2010-02-14	2009-05-24	Sekret: RG I, normale bakterielle Flora, kein Hinweis auf eine Infektion	Normal flora	1	0	1	0	0	0	0	0	0	0	0	1	0	0	0	0	0	1	1	0	2009-07-30	1	49	15	34	31	7.34	9
8797	9994	13463	0		967	1976-09-23	2010-02-08	67	196	33	39	4	1	2750	3	2009-05-10	2010-02-14	2010-02-11	2009-05-21	Sekret: RG I, normale bakterielle Flora, kein Hinweis auf eine Infektion	Normal flora	1	0	1	0	0	0	0	0	0	0	0	1	0	0	0	0	0	1	1	0	2009-07-27	1	50	15	34	15	7.25	8
258	313	9793	0		968	1983-04-11	2010-02-09	73	195	27	40	2	0	2700	2	2009-05-06	2010-02-10	2010-02-07	2009-05-17	Sekret: RG I, normale bakterielle Flora, kein Hinweis auf eine Infektion	Normal flora	1	0	1	0	0	0	0	0	0	0	0	1	0	0	0	0	0	1	1	0	2009-07-29	1	52	51	34	22	7.24	9
4700	5391	15483	0		969	1975-11-21	2010-02-09	73	169	34	36	4	1	2600				2010-03-05	2009-06-12	Sekret: RG II, intermed.bakt.Flora, Mykose / Soor	Intermediate + Candida	0	0	0	0	0	0	1	0	1	1	1	0	1	0	0	1	1	2	2	0	2009-08-24	1	48		31		7.26	8
10560	11957	16553	0		970	1984-07-16	2010-02-09	70	193	26	39	4	0	3100	23	2009-05-15	2010-02-19	2010-02-12	2009-05-22	Sekret: RG I, normale bakterielle Flora, kein Hinweis auf eine Infektion	Normal flora	1	0	1	0	0	0	0	0	0	0	0	1	0	0	0	0	0	1	1	0	2009-07-31	1	52	58	34	28	7.24	9
8643	9821	22928	0		971	1978-11-14	2010-02-09	76	194	31	40	4	1	4410	95			2010-02-05	2009-05-15	Sekret: RG I, normale bakterielle Flora, kein Hinweis auf eine Infektion	Normal flora	1	0	1	0	0	0	0	0	0	0	0	1	0	0	0	0	0	1	1	0	2009-07-30	1	58	98	36	58	7.36	9
8530	9697	7884	0		972	1980-03-03	2010-02-10	94	145	30	36	1	1	2960	55		2010-03-18	2010-03-09	2009-06-16	Sekret: RG I, normale bakterielle Flora, kein Hinweis auf eine Infektion	Normal flora	1	0	1	0	0	0	0	0	0	0	0	1	0	0	0	0	0	1	1	0	2009-09-18	1	51	76	35	76	7.44	9
6998	7972	19998	0		973	1976-06-19	2010-02-10	63	180	34	36	5	1	3380	78	2009-05-21	2010-02-25	2010-03-05	2009-06-12	Sekret: RG I, normale bakterielle Flora, kein Hinweis auf eine Infektion	Normal flora	1	0	1	0	0	0	0	0	0	0	0	1	0	0	0	0	0	1	1	0	2009-08-14	1	51	68	35	70	7.34	9
9756	11060	22852	0		974	1975-04-22	2010-02-10	70	202	35	40	6	0	3150	10	2009-04-30	2010-02-04	2010-02-04	2009-05-14	Sekret: RG I, normale bakterielle Flora, kein Hinweis auf eine Infektion	Normal flora	1	0	1	0	0	0	0	0	0	0	0	1	0	0	0	0	0	1	1	0	2009-07-23	1	50	9	34	8	7.38	9
3186	3667	6407	0		975	1979-11-22	2010-02-11	75	184	30	39	0	1	3220	27	2009-04-04	2010-01-09	2010-02-18	2009-05-28	Sekret: RG 0, keine Keimflora nachweisbar, kein Hinweis auf eine Infektion	Intermediate	0	1	1	0	0	0	0	0	0	1	0	0	1	0	0	0	0	2	1	0	2009-08-11	1	51	33	35	44	7.32	9
7836	8904	22188	0		976	1974-07-31	2010-02-11	86	181	36	40	1	0	3710	70	2009-05-15	2010-02-19	2010-02-10	2009-05-20	Sekret: RG I, normale bakterielle Flora, kein Hinweis auf eine Infektion	Normal flora	1	0	1	0	0	0	0	0	0	0	0	1	0	0	0	0	0	1	1	0	2009-08-14	1	54	83	34	23	7.24	9
6590	7508	11877	0		977	1974-12-05	2010-02-12	68	184	35	38	0	0	3060	39	2009-05-22	2010-02-26	2010-02-26	2009-06-05	Sekret: RG I, normale bakterielle Flora, kein Hinweis auf eine Infektion	Normal flora	1	0	1	0	0	0	0	0	0	0	0	1	0	0	0	0	0	1	1	0	2009-08-12	1	51	60	34	41	7.22	9
6262	7141	15123	0		978	1972-05-31	2010-02-12	75	183	38	38	6	1	3400	44	2009-05-13	2010-02-17	2010-02-20	2009-05-30	Sekret: RG I, normale bakterielle Flora, kein Hinweis auf eine Infektion	Normal flora	1	0	1	0	0	0	0	0	0	0	0	1	0	0	0	0	0	1	1	0	2009-08-13	1	51	35	36	74	7.35	9
8699	9888	19554	0		979	1970-01-20	2010-02-12	67	197	40	39	5	0	3400	47	2009-04-30	2010-02-04	2010-02-14	2009-05-24	Sekret: RG II, intermed.bakt.Flora	Intermediate	0	1	1	0	0	0	0	0	0	1	0	0	1	0	0	0	0	2	2	0	2009-07-30	1	50	23	34	27		9
8273	9397	21978	0		980	1971-09-19	2010-02-12	87	170	38	38	5	1	4070	93	2009-05-20	2010-02-24	2010-02-21	2009-05-31	Sekret: RG I, normale bakterielle Flora, kein Hinweis auf eine Infektion	Normal flora	1	0	1	0	0	0	0	0	0	0	0	1	0	0	0	0	0	1	1	0	2009-08-26	1	53	70	38	98	7.38	9
8264	9387	26627	0		981	1975-08-22	2010-02-12	71	197	35	40	2	0	3060	9	2009-05-06	2010-02-10	2010-02-10	2009-05-20	Sekret: RG I, normale bakterielle Flora, kein Hinweis auf eine Infektion	Normal flora	1	0	1	0	0	0	0	0	0	0	0	1	0	0	0	0	0	1	1	0	2009-07-30	1	50	12	34	11	7.14	9
6686	7618	2785	0		982	1981-08-16	2010-02-13	76	199	29	41	2	1	3288	24	2009-05-01	2010-02-05	2010-02-04	2009-05-14	Sekret: RG I, normale bakterielle Flora, kein Hinweis auf eine Infektion	Normal flora	1	0	1	0	0	0	0	0	0	0	0	1	0	0	0	0	0	1	1	0	2009-07-29	1	50	15	35	42	7.17	9
80	94	27027	0		983	1986-05-03	2010-02-13	70	186	24	38	4	0	3190	42	2009-05-20	2010-02-24	2010-02-23	2009-06-02	Sekret: RG I, normale bakterielle Flora, kein Hinweis auf eine Infektion	Normal flora	1	0	1	0	0	0	0	0	0	0	0	1	0	0	0	0	0	1	1	0	2009-08-11	1	49	20	35	66		9
10490	11878	3833	0		984	1978-02-01	2010-02-14	65	209	32	41	1	0	3730	49	2009-04-24	2010-01-29	2010-02-06	2009-05-16	Sekret: RG I, normale bakterielle Flora, Mykose / Soor	Candida	0	0	0	0	0	0	1	1	0	1	1	0	0	0	0	0	1	1	1	0	2009-07-20	1	54	64	36	52	7.46	9
3435	3960	24133	0		985	1987-11-27	2010-02-14	84	178	22	39	3	0	3580	53	2009-05-07	2010-02-11	2010-02-18	2009-05-28	Sekret: RG III, bakterielle Vaginose	Bacterial vaginosis	0	0	0	1	0	0	0	0	0	1	0	0	0	1	0	0	0	3	3	0	2009-08-20	1	51	29	37	90	7.25	7
9644	10936	3523	0		986	1982-07-06	2010-02-15	76	101	28	27	2	1	760	19	2009-08-08	2010-05-15	2010-05-15	2009-08-22	Sekret: RG I, normale bakterielle Flora, kein Hinweis auf eine Infektion	Normal flora	1	0	1	0	0	0	0	0	0	0	0	1	0	0	0	0	0	1	1	0	2009-11-06	1			25	44	7.17	8
6580	7497	27575	0		987	1973-08-17	2010-02-15	63	206	37	40	3	0	3300	20			2010-02-12	2009-05-22	Sekret: RG I, normale bakterielle Flora, kein Hinweis auf eine Infektion	Normal flora	1	0	1	0	0	0	0	0	0	0	0	1	0	0	0	0	0	1	1	0	2009-07-24	1	51	22	35	30	7.34	9
4686	5373	7190	0		988	1975-05-05	2010-02-16	76	190	35	40	0	0	3920	75	2009-05-04	2010-02-08	2010-02-16	2009-05-26	Sekret: RG II, intermed.bakt.Flora, Mykose / Soor	Intermediate + Candida	0	0	0	0	0	0	1	0	1	1	1	0	1	0	0	1	1	2	2	0	2009-08-10	1	54	73	36	65	7.1	7
10148	11503	20892	0		989	1988-06-06	2010-02-16	85	180	22	39	6	0	3640	53			2010-02-17	2009-05-27	Sekret: RG I, normale bakterielle Flora, kein Hinweis auf eine Infektion	Normal flora	1	0	1	0	0	0	0	0	0	0	0	1	0	0	0	0	0	1	1	0	2009-08-20	1	52	41	33	2	7.13	9
3394	3910	28047	0		990	1977-12-03	2010-02-16	75	176	32	37	6	1	2260	2	2009-05-25	2010-03-01	2010-03-03	2009-06-10	Sekret: RG I, normale bakterielle Flora, kein Hinweis auf eine Infektion	Normal flora	1	0	1	0	0	0	0	0	0	0	0	1	0	0	0	0	0	1	1	0	2009-08-24	1	46	2	33	10	7.27	8
5540	6335	8519	0		991	1978-12-21	2010-02-17	98	37	31	21	2	0	399	20			2010-06-28	2009-10-05	Sekret: RG I, normale bakterielle Flora, Mykose / Soor	Candida	0	0	0	0	0	0	1	1	0	1	1	0	0	0	0	0	1	1	1	0	2010-01-11	1	28	46				1
9284	10532	12368	0		992	1981-06-01	2010-02-17	70	205	29	41	2	0	2700	2	2009-05-05	2010-02-09	2010-02-08	2009-05-18	Sekret: RG I, normale bakterielle Flora, kein Hinweis auf eine Infektion	Normal flora	1	0	1	0	0	0	0	0	0	0	0	1	0	0	0	0	0	1	1	0	2009-07-27	1	49	7	34	17		9
4522	5186	15958	0		993	1984-07-27	2010-02-17	107	140	26	37	2	1	3180	51	2009-06-01	2010-03-08	2010-03-08	2009-06-15	Sekret: RG I, normale bakterielle Flora, kein Hinweis auf eine Infektion	Normal flora	1	0	1	0	0	0	0	0	0	0	0	1	0	0	0	0	0	1	1	0	2009-09-30	1	52	74	35	63		9
5530	6323	24289	0		994	1978-11-03	2010-02-17	100	174	31	41	1	0	3650	56			2010-02-09	2009-05-19	Sekret: RG II, intermed.bakt.Flora, Mykose / Soor	Intermediate + Candida	0	0	0	0	0	0	1	0	1	1	1	0	1	0	0	1	1	2	2	0	2009-08-27	1	50	15	35	43	7.19	9
10865	12304	27924	0		995	1966-02-02	2010-02-17	65	209	44	41	1	0	4670	98	2009-05-15	2010-02-19	2010-02-09	2009-05-19	Sekret: RG I, normale bakterielle Flora, kein Hinweis auf eine Infektion	Normal flora	1	0	1	0	0	0	0	0	0	0	0	1	0	0	0	0	0	1	1	0	2009-07-23	1	56	89	38	94	7.34	9
7883	8953	19348	0		996	1989-07-20	2010-02-18	66	211	21	41	4	0	3140	9	2009-05-08	2010-02-12	2010-02-07	2009-05-17	Sekret: RG I, normale bakterielle Flora, Mykose / Soor	Candida	0	0	0	0	0	0	1	1	0	1	1	0	0	0	0	0	1	1	1	0	2009-07-22	1	54	62	34	7	7.23	9
3800	4374	27168	0		997	1980-02-19	2010-02-18	75	196	30	40	5	0	3850	63	2009-04-26	2010-01-31	2010-02-13	2009-05-23	Sekret: RG III, bakterielle Vaginose	Bacterial vaginosis	0	0	0	1	0	0	0	0	0	1	0	0	0	1	0	0	0	3	3	0	2009-08-06	1	53	51	35	27	7.22	9
812	948	28369	0		998	1984-01-30	2010-02-18	73	184	26	38	5	1	3305	51	2009-05-20	2010-02-24	2010-02-27	2009-06-06	Sekret: RG I, normale bakterielle Flora, kein Hinweis auf eine Infektion	Normal flora	1	0	1	0	0	0	0	0	0	0	0	1	0	0	0	0	0	1	1	0	2009-08-18	1	49	19	34	35	7.31	9
7779	8844	3030	0		999	1976-09-14	2010-02-19	64	212	33	41	3	1	3310	16	2009-05-05	2010-02-09	2010-02-09	2009-05-19	Sekret: RG I, normale bakterielle Flora, kein Hinweis auf eine Infektion	Normal flora	1	0	1	0	0	0	0	0	0	0	0	1	0	0	0	0	0	1	1	0	2009-07-22	1	51	17	35	23	7.17	9
10515	11906	25211	0		1000	1989-07-10	2010-02-19	77	176	21	38	1	1	3210	38	2009-05-23	2010-02-27	2010-03-04	2009-06-11	Sekret: RG I, normale bakterielle Flora, kein Hinweis auf eine Infektion	Normal flora	1	0	1	0	0	0	0	0	0	0	0	1	0	0	0	0	0	1	1	0	2009-08-27	1	50	28	34.5	37	7.36	9
239	288	28120	0		1001	1981-02-05	2010-02-19	82	175	29	38	5	0	3770	78	2009-05-16	2010-02-20	2010-02-28	2009-06-07	Sekret: RG I, normale bakterielle Flora, kein Hinweis auf eine Infektion	Normal flora	1	0	1	0	0	0	0	0	0	0	0	1	0	0	0	0	0	1	1	0	2009-08-28	1	55	92	34	20	7.4	9
52	63	2896	0		1002	1978-11-25	2010-02-22	72	188	31	39	1	1	3634	74	2009-05-23	2010-02-27	2010-02-28	2009-06-07	Sekret: RG II, intermed.bakt.Flora	Intermediate	0	1	1	0	0	0	0	0	0	1	0	0	1	0	0	0	0	2	2	0	2009-08-18	1	50	28	36	85	7.37	9
929	1083	21395	0		1003	1980-01-02	2010-02-22	71	153	30	34	0	0	2230	48	2009-07-03	2010-04-09	2010-04-05	2009-07-13	Sekret: RG I, normale bakterielle Flora, kein Hinweis auf eine Infektion	Normal flora	1	0	1	0	0	0	0	0	0	0	0	1	0	0	0	0	0	1	1	0	2009-09-22	0	44	28	31	34		0
5009	5736	4622	0		1004	1981-07-24	2010-02-23	79	181	29	39	1	0	3300	32			2010-03-01	2009-06-08	Sekret: RG I, normale bakterielle Flora, kein Hinweis auf eine Infektion	Normal flora	1	0	1	0	0	0	0	0	0	0	0	1	0	0	0	0	0	1	1	0	2009-08-26	1	51	32	34	17	7.25	9
2318	2683	5438	0		1005	1972-07-15	2010-02-23	76	180	38	38	4	0	2670	8	2009-05-28	2010-03-04	2010-03-05	2009-06-12	Sekret: RG III, bakterielle Vaginose, Mykose / Soor	Bacterial vaginosis + Candida	0	0	0	0	0	1	0	0	0	1	1	0	0	1	0	1	1	3	3	0	2009-08-27	1	49	20	33	13	7.3	9
2986	3447	4765	0		1006	1974-06-06	2010-02-24	93	156	36	37	4	0	3430	78	2009-06-12	2010-03-19	2010-03-13	2009-06-20	Sekret: RG I, normale bakterielle Flora, kein Hinweis auf eine Infektion	Normal flora	1	0	1	0	0	0	0	0	0	0	0	1	0	0	0	0	0	1	1	0	2009-09-21	1	50	50	33	20	7.19	9
6174	7041	12540	0		1007	1976-04-20	2010-02-24	70	184	34	38	2	1	2850	19	2009-06-01	2010-03-08	2010-03-08	2009-06-15	Sekret: RG I, normale bakterielle Flora, kein Hinweis auf eine Infektion	Normal flora	1	0	1	0	0	0	0	0	0	0	0	1	0	0	0	0	0	1	1	0	2009-08-24	1	51	56	34	38	7.39	9
10072	11420	14752	0		1008	1978-10-16	2010-02-24	75	188	31	39	4	1	4250	94	2009-05-17	2010-02-21	2010-02-27	2009-06-06	Sekret: RG I, normale bakterielle Flora, kein Hinweis auf eine Infektion	Normal flora	1	0	1	0	0	0	0	0	0	0	0	1	0	0	0	0	0	1	1	0	2009-08-20	1	53	61	38	98	7.3	9
5368	6140	15461	0		1009	1980-08-27	2010-02-24	73	198	30	40	5	0	3580	53		2010-02-19	2010-02-19	2009-05-29	Sekret: RG I, normale bakterielle Flora, kein Hinweis auf eine Infektion	Normal flora	1	0	1	0	0	0	0	0	0	0	0	1	0	0	0	0	0	1	1	0	2009-08-10	1	50	16	35	46	7.2	9
9774	11079	16035	0		1010	1975-10-30	2010-02-24	87	182	34	40	3	0	3560	54	2009-05-18	2010-02-22	2010-02-21	2009-05-31	Sekret: RG II, intermed.bakt.Flora, Mykose / Soor	Intermediate + Candida	0	0	0	0	0	0	1	0	1	1	1	0	1	0	0	1	1	2	2	0	2009-08-26	1	53	67	35	49	7.33	9
1737	2010	1611	0		1011	1984-09-24	2010-02-25	78	181	25	39	0	0	3160	33	2009-06-04	2010-03-11	2010-03-04	2009-06-11	Sekret: RG I, normale bakterielle Flora, Mykose / Soor	T. vaginalis + Candida	0	0	0	0	1	0	0	0	0	1	1	0	0	0	1	1	1	1	1	0	2009-08-28	1	50	29	35	62	7.29	9
5941	6776	8911	0		1012	1985-07-13	2010-02-25	88	170	25	38	6	0	3570	60	2009-05-30	2010-03-06	2010-03-05	2009-06-12	Sekret: RG III, bakterielle Vaginose	Bacterial vaginosis	0	0	0	1	0	0	0	0	0	1	0	0	0	1	0	0	0	3	3	0	2009-09-08	1	54	82	39	98	7.27	9
4115	4722	18925	0		1013	1978-02-01	2010-02-25	110	140	32	37	5	1	2690	10	2009-06-06	2010-03-13	2010-03-13	2009-06-20	Sekret: RG I, normale bakterielle Flora, kein Hinweis auf eine Infektion	Normal flora	1	0	1	0	0	0	0	0	0	0	0	1	0	0	0	0	0	1	1	0	2009-10-08	1	50	35	34	29	7.32	8
10074	11422	28152	0		1014	1988-11-20	2010-02-25	68	189	21	38	5	0	3000	16	2009-05-26	2010-03-02	2010-03-06	2009-06-13	Sekret: RG I, normale bakterielle Flora, kein Hinweis auf eine Infektion	Normal flora	1	0	1	0	0	0	0	0	0	0	0	1	0	0	0	0	0	1	1	0	2009-08-20	1	48	5	34	20	7.26	9
11004	12461	29092	0		1015	1983-09-23	2010-02-25	74	182	26	38	4	1	2520	4	2009-06-01	2010-03-08	2010-03-07	2009-06-14	Sekret: RG I, normale bakterielle Flora, kein Hinweis auf eine Infektion	Normal flora	1	0	1	0	0	0	0	0	0	0	0	1	0	0	0	0	0	1	1	0	2009-08-27	1	50	35	33	13	7.38	9
2549	2960	668	0		1016	1976-01-05	2010-02-26	74	179	34	38	1	1	2800	17	2009-06-05	2010-03-12	2010-03-11	2009-06-18	Sekret: RG I, normale bakterielle Flora, kein Hinweis auf eine Infektion	Normal flora	1	0	1	0	0	0	0	0	0	0	0	1	0	0	0	0	0	1	1	0	2009-08-31	1	47	6	34	40	7.33	9
5650	6452	2076	0		1017	1968-07-11	2010-02-26	68	190	42	38	6	0	3630	65	2009-05-30	2010-03-06	2010-03-06	2009-06-13	Sekret: RG I, normale bakterielle Flora, kein Hinweis auf eine Infektion	Normal flora	1	0	1	0	0	0	0	0	0	0	0	1	0	0	0	0	0	1	1	0	2009-08-20	1	50	21	36	74	7.34	9
2717	3145	19562	0		1018	1985-10-25	2010-02-26	111	154	24	39	6	1	3420	49			2010-02-27	2009-06-06	Sekret: RG II, intermed.bakt.Flora	Intermediate	0	1	1	0	0	0	0	0	0	1	0	0	1	0	0	0	0	2	2	0	2009-09-25	1	51	39	35	56	7.25	9
1857	2154	24305	0		1019	1987-01-05	2010-02-26	77	197	23	41	1	3	3240	21	2009-05-11	2010-02-15	2010-02-18	2009-05-28	Sekret: RG I, normale bakterielle Flora, kein Hinweis auf eine Infektion	Normal flora	1	0	1	0	0	0	0	0	0	0	0	1	0	0	0	0	0	1	1	0	2009-08-13	1	51	27	35	43	7.3	8
5945	6781	27186	0		1020	1973-11-13	2010-02-27	75	197	36	40	6	0	3915	67	2009-04-25	2010-01-30	2010-02-21	2009-05-31	Sekret: RG I, normale bakterielle Flora, kein Hinweis auf eine Infektion	Normal flora	1	0	1	0	0	0	0	0	0	0	0	1	0	0	0	0	0	1	1	0	2009-08-14	1	54	66	36	55	7.27	9
56	68	804	0		1021	1977-03-16	2010-03-01	66	189	33	38	3	1	3400	51	2009-06-05	2010-03-12	2010-03-12	2009-06-19	Sekret: RG III, bakterielle Vaginose	Bacterial vaginosis	0	0	0	1	0	0	0	0	0	1	0	0	0	1	0	0	0	3	3	0	2009-08-24	1	53	74	36	76	7.28	9
355	422	11834	0		1022	1988-04-14	2010-03-01	78	193	22	40	5	3	3350	21	2009-05-27	2010-03-03	2010-02-24	2009-06-03	Sekret: RG I, normale bakterielle Flora, kein Hinweis auf eine Infektion	Normal flora	1	0	1	0	0	0	0	0	0	0	0	1	0	0	0	0	0	1	1	0	2009-08-20	1	54	67	35	27	7.15	5
3836	4413	5771	0		1023	1984-07-30	2010-03-02	103	146	26	37	4	1	2360	4	2009-06-12	2010-03-19	2010-03-19	2009-06-26	Sekret: RG I, normale bakterielle Flora, kein Hinweis auf eine Infektion	Normal flora	1	0	1	0	0	0	0	0	0	0	0	1	0	0	0	0	0	1	1	0	2009-10-07	1	50	50	33	20	7.38	9
3761	4327	11811	0		1024	1988-08-27	2010-03-02	70	196	22	40	0	0	3630	51	2009-05-25	2010-03-01	2010-03-02	2009-06-09	Sekret: RG III, bakterielle Vaginose	Bacterial vaginosis	0	0	0	1	0	0	0	0	0	1	0	0	0	1	0	0	0	3	3	0	2009-08-18	1	52	40	35	35	7.35	10
9404	10669	16576	0		1025	1969-04-13	2010-03-03	94	161	41	38	3	0	3150	29			2010-03-14	2009-06-21	Sekret: RG I, normale bakterielle Flora, Mykose / Soor	Candida	0	0	0	0	0	0	1	1	0	1	1	0	0	0	0	0	1	1	1	0	2009-09-23	1	51	41	34	22	7.33	9
8837	10035	17442	0		1026	1975-09-03	2010-03-03	80	190	35	40	4	0	3320	31	2009-05-23	2010-02-27	2010-02-27	2009-06-06	Sekret: RG II, intermed.bakt.Flora, Mykose / Soor	Intermediate + Candida	0	0	0	0	0	0	1	0	1	1	1	0	1	0	0	1	1	2	2	0	2009-08-25	1	51	31	33	6	7.35	9
9092	10317	19343	0		1027	1974-06-19	2010-03-03	68	166	36	35	3	1	2410	32		2010-04-04	2010-04-04	2009-07-12	Sekret: RG I, normale bakterielle Flora, kein Hinweis auf eine Infektion	Normal flora	1	0	1	0	0	0	0	0	0	0	0	1	0	0	0	0	0	1	1	0	2009-09-18	1	46	26	33	52	7.28	8
5638	6439	5008	0		1028	1976-06-30	2010-03-04	89	170	34	39	0	1	2900	14	2009-06-04	2010-03-12	2010-03-11	2009-06-18	Sekret: RG I, normale bakterielle Flora, kein Hinweis auf eine Infektion	Normal flora	1	0	1	0	0	0	0	0	0	0	0	1	0	0	0	0	0	1	1	0	2009-09-15	1	50	29	34	32	7.37	9
7660	8713	8648	0		1029	1983-10-25	2010-03-04	66	199	26	39	6	0	3528	57	2009-05-20	2010-02-24	2010-03-05	2009-06-12	Sekret: RG I, normale bakterielle Flora, kein Hinweis auf eine Infektion	Normal flora	1	0	1	0	0	0	0	0	0	0	0	1	0	0	0	0	0	1	1	0	2009-08-17	1	54	85	36	81	7.23	10
1085	1259	12352	0		1030	1977-04-01	2010-03-04	69	198	33	40	1	0	3530	40	2009-05-26	2010-03-02	2010-03-03	2009-06-10	Sekret: RG II, intermed.bakt.Flora	Intermediate	0	1	1	0	0	0	0	0	0	1	0	0	1	0	0	0	0	2	2	0	2009-08-18	1	53	56	35	33	7.21	9
3068	3535	17803	0		1031	1975-06-12	2010-03-04	88	99	35	28	5	1	1330	72	2009-08-10	2010-05-17	2010-05-22	2009-08-29	Sekret: RG I, normale bakterielle Flora, Mykose / Soor	Candida	0	0	0	0	0	0	1	1	0	1	1	0	0	0	0	0	1	1	1	0	2009-11-25	1	40	76	26.5	49	7.25	8
9269	10516	21482	0		1032	1979-07-22	2010-03-04	74	203	31	41	4	0	3790	66	2009-05-17	2010-02-21	2010-02-21	2009-05-31	Sekret: RG I, normale bakterielle Flora, kein Hinweis auf eine Infektion	Normal flora	1	0	1	0	0	0	0	0	0	0	0	1	0	0	0	0	0	1	1	0	2009-08-13	1	54	76	37	90	7.27	9
7281	8296	28851	0		1033	1969-07-26	2010-03-04	74	150	41	34	0	1	2436	67			2010-04-15	2009-07-23	Sekret: RG I, normale bakterielle Flora, kein Hinweis auf eine Infektion	Normal flora	1	0	1	0	0	0	0	0	0	0	0	1	0	0	0	0	0	1	1	0	2009-10-05	1	47	67			7.29	8
1130	1319	17612	0		1034	1980-10-18	2010-03-05	82	182	29	39	5	0	2670	2	2009-05-31	2010-03-07	2010-03-07	2009-06-14	Sekret: RG I, normale bakterielle Flora, Mykose / Soor	Candida	0	0	0	0	0	0	1	1	0	1	1	0	0	0	0	0	1	1	1	0	2009-09-04	1	49	7	33	3	7.32	9
3543	4081	18105	0		1035	1988-07-03	2010-03-06	69	199	22	40	2	0	3000	7	2009-05-23	2010-02-27	2010-03-04	2009-06-11	Sekret: RG I, normale bakterielle Flora, kein Hinweis auf eine Infektion	Normal flora	1	0	1	0	0	0	0	0	0	0	0	1	0	0	0	0	0	1	1	0	2009-08-19	1	51	22	33	2	7.16	9
4221	4844	8587	0		1036	1973-10-20	2010-03-07	69	193	36	39	3	0	3210	22	2009-06-08	2010-03-15	2010-03-11	2009-06-18	Sekret: RG I, normale bakterielle Flora, Mykose / Soor	Candida	0	0	0	0	0	0	1	1	0	1	1	0	0	0	0	0	1	1	1	0	2009-08-26	1	53	63	33	4	7.39	9
162	199	21577	0		1037	1978-12-30	2010-03-07	66	206	31	40	6	0	4120	81	2009-05-20	2010-02-24	2010-03-01	2009-06-08	Sekret: RG I, normale bakterielle Flora, kein Hinweis auf eine Infektion	Normal flora	1	0	1	0	0	0	0	0	0	0	0	1	0	0	0	0	0	1	1	0	2009-08-13	1	54	66	36	55	7.3	9
9531	10814	3532	0		1038	1984-07-27	2010-03-08	70	186	26	38	4	1	2870	11	2009-06-04	2010-03-11	2010-03-18	2009-06-25	Sekret: RG I, normale bakterielle Flora, kein Hinweis auf eine Infektion	Normal flora	1	0	1	0	0	0	0	0	0	0	0	1	0	0	0	0	0	1	1	0	2009-09-03	1	51	39	33	6	7.25	9
4355	4996	4628	0		1039	1979-06-14	2010-03-08	76	186	31	39	3	0	2320	2	2009-06-10	2010-03-17	2010-03-12	2009-06-19	Sekret: RG I, normale bakterielle Flora, kein Hinweis auf eine Infektion	Normal flora	1	0	1	0	0	0	0	0	0	0	0	1	0	0	0	0	0	1	1	0	2009-09-03	1	48	6	33	9	7.36	9
8996	10213	6275	0		1040	1978-09-19	2010-03-09	73	188	31	39	2	1	3020	20	2009-06-07	2010-03-14	2010-03-14	2009-06-21	Sekret: RG I, normale bakterielle Flora, Mykose / Soor	Candida	0	0	0	0	0	0	1	1	0	1	1	0	0	0	0	0	1	1	1	0	2009-09-02	1	51	43	34	30	7.34	8
9557	10842	17653	0		1041	1981-10-26	2010-03-09	83	176	28	39	0	0	3580	59	2009-06-09	2010-03-16	2010-03-16	2009-06-23	Sekret: RG I, normale bakterielle Flora, kein Hinweis auf eine Infektion	Normal flora	1	0	1	0	0	0	0	0	0	0	0	1	0	0	0	0	0	1	1	0	2009-09-14	1	53	67	33	5	7.17
8287	9412	18936	0		1042	1974-11-11	2010-03-09	67	193	35	39	1	1	4050	89	2009-06-12	2010-03-19	2010-03-15	2009-06-22	Sekret: RG I, normale bakterielle Flora, kein Hinweis auf eine Infektion	Normal flora	1	0	1	0	0	0	0	0	0	0	0	1	0	0	0	0	0	1	1	0	2009-08-28	1	53	65	37	91	7.19	9
9994	11337	21908	0		1043	1980-11-07	2010-03-09	65	208	29	41	0	0	3780	54	2009-05-26	2010-03-02	2010-03-02	2009-06-09	Sekret: RG II, intermed.bakt.Flora	Intermediate	0	1	1	0	0	0	0	0	0	1	0	0	1	0	0	0	0	2	2	0	2009-08-13	1	54	65	34	7	7.38	9
8868	10071	4909	0		1044	1974-08-13	2010-03-10	71	190	36	39	2	1	3150	19	2009-06-08	2010-03-15	2010-03-15	2009-06-22	Sekret: RG I, normale bakterielle Flora, kein Hinweis auf eine Infektion	Normal flora	1	0	1	0	0	0	0	0	0	0	0	1	0	0	0	0	0	1	1	0	2009-09-01	1	50	17	34	16	7.1	9
9439	10708	5535	0		1045	1984-01-03	2010-03-10	64	188	26	38	0	1	2260	2	2009-06-17	2010-03-24	2010-03-24	2009-07-01	Sekret: RG I, normale bakterielle Flora, Mykose / Soor	Candida	0	0	0	0	0	0	1	1	0	1	1	0	0	0	0	0	1	1	1	0	2009-09-03	1	48	15	33	16	7.52	9
2217	2571	3176	0		1046	1987-06-14	2010-03-11	64	213	23	41	4	0	3400	21	2009-05-24	2010-02-28	2010-02-28	2009-06-07	Sekret: RG III, bakterielle Vaginose	Bacterial vaginosis	0	0	0	1	0	0	0	0	0	1	0	0	0	1	0	0	0	3	3	0	2009-08-10	1	52	29	33	2	7.24	9
6732	7669	15930	0		1047	1975-06-24	2010-03-11	84	178	35	39	3	0	2840	9	2009-06-08	2010-03-15	2010-03-15	2009-06-22	Sekret: RG III, bakterielle Vaginose	Bacterial vaginosis	0	0	0	1	0	0	0	0	0	1	0	0	0	1	0	0	0	3	3	0	2009-09-14	1	48	6	33	9	7.35	9
8820	10017	17444	0		1048	1974-06-05	2010-03-11	70	204	36	41	1	0	3810	70	2009-05-27	2010-03-03	2010-03-03	2009-06-10	Sekret: RG I, normale bakterielle Flora, kein Hinweis auf eine Infektion	Normal flora	1	0	1	0	0	0	0	0	0	0	0	1	0	0	0	0	0	1	1	0	2009-08-19	1	56	95	37	91	7.29	9
4040	4639	18444	0		1049	1972-09-22	2010-03-11	72	157	37	34	5	1	1560	2	2009-07-09	2010-04-15	2010-04-17	2009-07-25	Sekret: RG I, normale bakterielle Flora, kein Hinweis auf eine Infektion	Normal flora	1	0	1	0	0	0	0	0	0	0	0	1	0	0	0	0	0	1	1	0	2009-10-05	1	42	2	27	2	7.3	8
5682	6487	23483	0		1050	1979-09-27	2010-03-11	69	188	30	38	5	1	4385	98	2009-06-13	2010-03-20	2010-03-20	2009-06-27	Sekret: RG I, normale bakterielle Flora, kein Hinweis auf eine Infektion	Normal flora	1	0	1	0	0	0	0	0	0	0	0	1	0	0	0	0	0	1	1	0	2009-09-04	1	52	68	35	65	7.22	2
10373	11752	28655	0		1051	1972-03-01	2010-03-11	78	190	38	40	2	1	3890	82			2010-03-09	2009-06-16	Sekret: RG I, normale bakterielle Flora, kein Hinweis auf eine Infektion	Normal flora	1	0	1	0	0	0	0	0	0	0	0	1	0	0	0	0	0	1	1	0	2009-09-02	1	52	51	37	94	7.31	9
3511	4044	11611	0		1052	1988-01-07	2010-03-12	68	192	22	39	1	0	3130	29			2010-03-18	2009-06-25	Sekret: RG I, normale bakterielle Flora, kein Hinweis auf eine Infektion	Normal flora	1	0	1	0	0	0	0	0	0	0	0	1	0	0	0	0	0	1	1	0	2009-09-01	1	48	7	32	2	7.25	9
7042	8021	11643	0		1053	1979-08-28	2010-03-12	74	179	31	38	1	1	3410	57	2009-06-22	2010-03-29	2010-03-25	2009-07-02	Sekret: RG I, normale bakterielle Flora, kein Hinweis auf eine Infektion	Normal flora	1	0	1	0	0	0	0	0	0	0	0	1	0	0	0	0	0	1	1	0	2009-09-14	1	51	45	35	52	7.35	9
6101	6960	12104	0		1054	1975-02-04	2010-03-12	84	161	35	37	0	1	2900	32	2009-06-24	2010-03-31	2010-04-02	2009-07-10	Sekret: RG I, normale bakterielle Flora, Mykose / Soor	Candida	0	0	0	0	0	0	1	1	0	1	1	0	0	0	0	0	1	1	1	0	2009-10-02	1	47	9	35	67	7.28	9
8348	9485	740	0		1055	1983-06-20	2010-03-13	77	192	27	40	3	0	3600	58			2010-03-10	2009-06-17	Sekret: RG I, normale bakterielle Flora, kein Hinweis auf eine Infektion	Normal flora	1	0	1	0	0	0	0	0	0	0	0	1	0	0	0	0	0	1	1	0	2009-09-02	1	54	82	35	49	7.11	9
6216	7087	1656	0		1056	1975-06-15	2010-03-13	82	194	35	41	3	0	4390	91	2009-05-27	2010-03-03	2010-03-03	2009-06-10	Sekret: RG I, normale bakterielle Flora, kein Hinweis auf eine Infektion	Normal flora	1	0	1	0	0	0	0	0	0	0	0	1	0	0	0	0	0	1	1	0	2009-08-31	1	54	63	35	23	7.11	9
1399	1625	3180	0		1057	1978-02-03	2010-03-13	74	197	32	40	5	1	3910	80	2009-06-01	2010-03-08	2010-03-08	2009-06-15	Sekret: RG I, normale bakterielle Flora, kein Hinweis auf eine Infektion	Normal flora	1	0	1	0	0	0	0	0	0	0	0	1	0	0	0	0	0	1	1	0	2009-08-28	1	52	47	35	46	7.31	9
10773	12197	9861	0		1058	1983-05-25	2010-03-13	104	157	27	39	2	0	3230	36	2009-06-11	2010-03-18	2010-03-18	2009-06-25	Sekret: RG II, intermed.bakt.Flora, Hinweis auf eine Infektion	Intermediate	0	1	1	0	0	0	0	0	0	1	0	0	1	0	0	0	0	2	3	0	2009-10-07	1	50	27	35	60	7.22	9
344	409	21335	0		1059	1982-12-20	2010-03-13	75	190	27	39	6	0	3030	16			2010-03-14	2009-06-21	Sekret: RG I, normale bakterielle Flora, Mykose / Soor	Candida	0	0	0	0	0	0	1	1	0	1	1	0	0	0	0	0	1	1	1	0	2009-09-04	1	51	37	32	2	7.23	9
5502	6295	27461	0		1060	1971-09-26	2010-03-14	98	174	38	40	6	3	2530	2	2009-06-01	2010-03-08	2010-03-08	2009-06-15	Sekret: RG I, normale bakterielle Flora, Mykose / Soor	Candida	0	0	0	0	0	0	1	1	0	1	1	0	0	0	0	0	1	1	1	0	2009-09-21	1	46	2	32	2	7.34	9
4266	4893	6049	0		1061	1985-05-23	2010-03-15	97	157	25	38	2	0	2630	5	2009-06-20	2010-03-27	2010-03-27	2009-07-04	Sekret: RG I, normale bakterielle Flora, kein Hinweis auf eine Infektion	Normal flora	1	0	1	0	0	0	0	0	0	0	0	1	0	0	0	0	0	1	1	0	2009-10-09	1	47	2	33	7		8
6583	7500	7017	0		1062	1970-02-21	2010-03-15	71	175	40	37	1	1	2930		2009-06-28	2010-03-31	2010-04-04	2009-07-12	Sekret: RG I, normale bakterielle Flora, kein Hinweis auf eine Infektion	Normal flora	1	0	1	0	0	0	0	0	0	0	0	1	0	0	0	0	0	1	1	0	2009-09-21	1	51		33		7.35	9
5039	5770	10344	0		1063	1986-03-17	2010-03-15	76	195	24	40	5	3	3160	18	2009-06-03	2010-03-10	2010-03-10	2009-06-17	Sekret: RG III, bakterielle Vaginose, Mykose / Soor	Bacterial vaginosis + Candida	0	0	0	0	0	1	0	0	0	1	1	0	0	1	0	1	1	3	3	0	2009-09-01	1	48	2	35	46	7.14	9
10533	11927	19111	0		1064	1981-07-21	2010-03-15	74	201	29	41	2	3	3426	24	2009-06-05	2010-03-12	2010-03-06	2009-06-13	Sekret: RG I, normale bakterielle Flora, kein Hinweis auf eine Infektion	Normal flora	1	0	1	0	0	0	0	0	0	0	0	1	0	0	0	0	0	1	1	0	2009-08-26	1	52	31	35	24	7.08	9
10519	11910	4857	0		1065	1987-05-11	2010-03-17	82	181	23	39	4	0	3570	51	2009-06-13	2010-03-20	2010-03-20	2009-06-27	Sekret: RG I, normale bakterielle Flora, kein Hinweis auf eine Infektion	Normal flora	1	0	1	0	0	0	0	0	0	0	0	1	0	0	0	0	0	1	1	0	2009-09-17	1	52	44	36	69	7.21	9
128	151	11589	0		1066	1982-06-21	2010-03-17	84	167	28	37	6	1	2777	19			2010-04-01	2009-07-09	Sekret: RG I, normale bakterielle Flora, kein Hinweis auf eine Infektion	Normal flora	1	0	1	0	0	0	0	0	0	0	0	1	0	0	0	0	0	1	1	0	2009-10-01	1	47	8	33	17	7.24	8
2333	2700	15077	0		1067	1983-07-03	2010-03-18	75	191	27	40	0	0	3850	82	2009-06-11	2010-03-18	2010-03-18	2009-06-25	Sekret: RG II, intermed.bakt.Flora	Intermediate	0	1	1	0	0	0	0	0	0	1	0	0	1	0	0	0	0	2	2	0	2009-09-08	1	54	84	36	80	7.41	9
5233	5993	26234	0		1068	1978-06-23	2010-03-19	68	184	32	38	0	0	3150	35	2009-06-25	2010-04-01	2010-04-02	2009-07-10	Sekret: RG I, normale bakterielle Flora, Mykose / Soor	Candida	0	0	0	0	0	0	1	1	0	1	1	0	0	0	0	0	1	1	1	0	2009-09-16	1	51	47	34	26	7.35	9
6642	7567	26460	0		1069	1981-05-30	2010-03-19	64	197	29	39	2	3	3800	74	2009-06-17	2010-03-24	2010-03-24	2009-07-01	Sekret: RG III, bakterielle Vaginose	Bacterial vaginosis	0	0	0	1	0	0	0	0	0	1	0	0	0	1	0	0	0	3	3	0	2009-09-03	1	55	89	36	71	7.25	7
4081	4685	10135	0		1070	1976-12-04	2010-03-20	79	176	33	38	3	1	4750	98	2009-06-20	2010-03-27	2010-03-31	2009-07-08	Sekret: RG I, normale bakterielle Flora, kein Hinweis auf eine Infektion	Normal flora	1	0	1	0	0	0	0	0	0	0	0	1	0	0	0	0	0	1	1	0	2009-09-25	1	53	74	36	76	7.22	7
2836	3280	13586	0		1071	1980-03-04	2010-03-20	68	198	30	40	0	0	3300	34	2009-06-13	2010-03-20	2010-03-20	2009-06-27	Sekret: RG I, normale bakterielle Flora, kein Hinweis auf eine Infektion	Normal flora	1	0	1	0	0	0	0	0	0	0	0	1	0	0	0	0	0	1	1	0	2009-09-03	1	51	36	35	53	7.26	9
10534	11929	3275	0		1072	1973-05-28	2010-03-21	65	184	37	37	4	1	3360	62	2009-07-10	2010-04-16	2010-04-07	2009-07-15	Sekret: RG I, normale bakterielle Flora, kein Hinweis auf eine Infektion	Normal flora	1	0	1	0	0	0	0	0	0	0	0	1	0	0	0	0	0	1	1	0	2009-09-18	1	48	12	35	59	7.34	9
3253	3745	6055	0		1073	1978-07-14	2010-03-21	98	151	32	37	4	1	2988	40			2010-04-07	2009-07-15	Sekret: RG III, bakterielle Vaginose, Mykose / Soor	Bacterial vaginosis + Candida	0	0	0	0	0	1	0	0	0	1	1	0	0	1	0	1	1	3	3	0	2009-10-21	1	50	50	33	20		9
6748	7691	24705	0		1074	1982-04-14	2010-03-21	76	186	28	39	3	0	3350	33	2009-06-18	2010-03-26	2010-03-25	2009-07-02	Sekret: RG I, normale bakterielle Flora, kein Hinweis auf eine Infektion	Normal flora	1	0	1	0	0	0	0	0	0	0	0	1	0	0	0	0	0	1	1	0	2009-09-16	1	54	78	35	40	7.27	9
8014	9097	29056	0		1075	1986-05-14	2010-03-21	67	194	24	39	2	0	4340	98	2009-06-16	2010-03-23	2010-03-26	2009-07-03	Sekret: RG I, normale bakterielle Flora, kein Hinweis auf eine Infektion	Normal flora	1	0	1	0	0	0	0	0	0	0	0	1	0	0	0	0	0	1	1	0	2009-09-08	1	54	88	34	30	7.18	9
2438	2826	7732	0		1076	1971-12-14	2010-03-22	70	203	38	41	0	0	3700	47	2009-06-08	2010-03-15	2010-03-15	2009-06-22	Sekret: RG I, normale bakterielle Flora, kein Hinweis auf eine Infektion	Normal flora	1	0	1	0	0	0	0	0	0	0	0	1	0	0	0	0	0	1	1	0	2009-08-31	1	53	48	35	24	7.33	9
10654	12063	16021	0		1077	1982-10-13	2010-03-22	99	157	27	38	4	0	3100	34	2009-06-24	2010-03-31	2010-04-01	2009-07-09	Sekret: RG I, normale bakterielle Flora, kein Hinweis auf eine Infektion	Normal flora	1	0	1	0	0	0	0	0	0	0	0	1	0	0	0	0	0	1	1	0	2009-10-16	1	53	83	33	13	7.17	9
3268	3762	18907	0		1078	1976-07-18	2010-03-22	64	189	34	38	1	1	2690	7	2009-06-29	2010-04-05	2010-04-04	2009-07-12	Sekret: RG I, normale bakterielle Flora, kein Hinweis auf eine Infektion	Normal flora	1	0	1	0	0	0	0	0	0	0	0	1	0	0	0	0	0	1	1	0	2009-09-14	1	48	7	34	25	7.4	9
3536	4072	11755	0		1079	1986-02-07	2010-03-23	98	175	24	41	0	1	4040	86	2009-05-31	2010-03-07	2010-03-16	2009-06-23	Sekret: RG II, intermed.bakt.Flora, Mykose / Soor	Intermediate + Candida	0	0	0	0	0	0	1	0	1	1	1	0	1	0	0	1	1	2	2	0	2009-09-29	1	53	62	38	98	7.23	9
6936	7906	13965	0		1080	1991-04-24	2010-03-23	84	183	19	40	1	0	3490	37			2010-03-22	2009-06-29	Sekret: RG I, normale bakterielle Flora, kein Hinweis auf eine Infektion	Normal flora	1	0	1	0	0	0	0	0	0	0	0	1	0	0	0	0	0	1	1	0	2009-09-21	1	51	23	35	33	7.23	9
10227	11592	24450	0		1081	1981-11-02	2010-03-23	73	181	28	38	2	1	2470	4	2009-06-28	2010-04-04	2010-04-04	2009-07-12	Sekret: RG III, bakterielle Vaginose, Mykose / Soor	Bacterial vaginosis + Candida	0	0	0	0	0	1	0	0	0	1	1	0	0	1	0	1	1	3	3	0	2009-09-23	1	48	12	33	14	7.34	9
917	1068	24723	0		1082	1975-03-19	2010-03-23	72	188	35	39	1	1	3550	67	2009-06-22	2010-03-29	2010-03-29	2009-07-06	Sekret: RG I, normale bakterielle Flora, kein Hinweis auf eine Infektion	Normal flora	1	0	1	0	0	0	0	0	0	0	0	1	0	0	0	0	0	1	1	0	2009-09-16	1	54	89	37	97	7.28	9
554	644	3219	0		1083	1969-11-26	2010-03-24	76	180	40	38	4	1	3300	40	2009-07-04	2010-04-10	2010-04-03	2009-07-11	Sekret: RG I, normale bakterielle Flora, kein Hinweis auf eine Infektion	Normal flora	1	0	1	0	0	0	0	0	0	0	0	1	0	0	0	0	0	1	1	0	2009-09-25	1	52	56	34	21	7.35	9
59	72	2514	0		1084	1979-02-04	2010-03-26	71	191	31	39	3	1	3350	46	2009-06-23	2010-03-30	2010-03-30	2009-07-07	Sekret: RG II, intermed.bakt.Flora	Intermediate	0	1	1	0	0	0	0	0	0	1	0	0	1	0	0	0	0	2	2	0	2009-09-16	1	52	60	35	58	7.35	9
5115	5859	5742	0		1085	1980-11-14	2010-03-27	96	162	29	38	6	1	2150	2	2009-06-28	2010-04-04	2010-04-04	2009-07-12	Sekret: RG I, normale bakterielle Flora, Mykose / Soor	Candida	0	0	0	0	0	0	1	1	0	1	1	0	0	0	0	0	1	1	1	0	2009-10-16	1	44	2	34	19	7.27	8
6689	7621	11108	0		1086	1969-07-10	2010-03-28	77	80	41	24	3	0	677	31	2009-10-08	2010-07-15	2010-07-15	2009-10-22	Sekret: RG I, normale bakterielle Flora, kein Hinweis auf eine Infektion	Normal flora	1	0	1	0	0	0	0	0	0	0	0	1	0	0	0	0	0	1	1	0	2010-01-07	0	33	59				0
7209	8214	15778	0		1087	1973-09-12	2010-03-28	75	192	37	40	1	0	4090	92			2010-03-27	2009-07-04	Sekret: RG I, normale bakterielle Flora, kein Hinweis auf eine Infektion	Normal flora	1	0	1	0	0	0	0	0	0	0	0	1	0	0	0	0	0	1	1	0	2009-09-17	1	55	92	35	52	7.31	9
8075	9172	19912	0		1088	1977-01-24	2010-03-28	77	193	33	40	4	0	3660	48	2009-06-17	2010-03-24	2010-03-24	2009-07-01	Sekret: RG I, normale bakterielle Flora, Mykose / Soor	Candida	0	0	0	0	0	0	1	1	0	1	1	0	0	0	0	0	1	1	1	0	2009-09-16	1	52	35	34	9	7.25	9
3951	4538	1579	0		1089	1978-06-10	2010-03-29	75	186	32	39	2	1	3050	22	2009-06-21	2010-03-28	2010-04-03	2009-07-11	Sekret: RG I, normale bakterielle Flora, kein Hinweis auf eine Infektion	Normal flora	1	0	1	0	0	0	0	0	0	0	0	1	0	0	0	0	0	1	1	0	2009-09-24	1	51	43	33	10	7.22	9
7707	8766	21378	0		1090	1970-10-19	2010-03-29	72	193	39	39	6	0	3170	25	2009-06-23	2010-03-30	2010-03-30	2009-07-07	Sekret: RG 0, keine Keimflora nachweisbar, kein Hinweis auf eine Infektion	Intermediate	0	1	1	0	0	0	0	0	0	1	0	0	1	0	0	0	0	2	1	0	2009-09-17	1	50	22	34	25	7.34	9
8353	9491	8311	0		1091	1982-09-06	2010-03-30	69	187	28	38	4	1	3520	60	2009-06-20	2010-03-27	2010-04-09	2009-07-17	Sekret: RG I, normale bakterielle Flora, kein Hinweis auf eine Infektion	Normal flora	1	0	1	0	0	0	0	0	0	0	0	1	0	0	0	0	0	1	1	0	2009-09-24	1	52	56	36	76	7.3	9
7543	8579	17718	0		1092	1987-08-26	2010-03-30	75	169	23	36	6	0	2440	8	2009-07-14	2010-04-20	2010-04-21	2009-07-29	Sekret: RG I, normale bakterielle Flora, kein Hinweis auf eine Infektion	Normal flora	1	0	1	0	0	0	0	0	0	0	0	1	0	0	0	0	0	1	1	0	2009-10-12	1	48	20	32	5	7.23	9
2732	3164	18463	0		1093	1974-08-21	2010-03-31	71	198	36	40	3	1	4280	91	2009-06-17	2010-03-24	2010-03-28	2009-07-05	Sekret: RG II, intermed.bakt.Flora	Intermediate	0	1	1	0	0	0	0	0	0	1	0	0	1	0	0	0	0	2	2	0	2009-09-14	1	55	83	34	10	7.3	9
2328	2694	2864	0		1094	1990-03-12	2010-04-01	75	189	20	39	5	0	3230	31	2009-06-27	2010-04-03	2010-04-03	2009-07-11	Sekret: RG I, normale bakterielle Flora, kein Hinweis auf eine Infektion	Normal flora	1	0	1	0	0	0	0	0	0	0	0	1	0	0	0	0	0	1	1	0	2009-09-24	1	49	12	34	27	7.14	9
5487	6276	13723	0		1095	1992-10-10	2010-04-01	68	188	17	38	4	1	2990	25	2009-07-03	2010-04-09	2010-04-11	2009-07-19	Sekret: RG I, normale bakterielle Flora, kein Hinweis auf eine Infektion	Normal flora	1	0	1	0	0	0	0	0	0	0	0	1	0	0	0	0	0	1	1	0	2009-09-25	1	47	4	34	36	7.25	9
7637	8688	7639	0		1096	1982-03-03	2010-04-02	72	184	28	38	4	0	2780	7	2009-06-29	2010-04-05	2010-04-12	2009-07-20	Sekret: RG I, normale bakterielle Flora, kein Hinweis auf eine Infektion	Normal flora	1	0	1	0	0	0	0	0	0	0	0	1	0	0	0	0	0	1	1	0	2009-09-30	1	53	72	34	21	7.28	9
9346	10605	15715	0		1097	1992-03-19	2010-04-02	70	200	18	40	4	1	2710	2	2009-06-22	2010-03-29	2010-03-29	2009-07-06	Sekret: RG I, normale bakterielle Flora, kein Hinweis auf eine Infektion	Normal flora	1	0	1	0	0	0	0	0	0	0	0	1	0	0	0	0	0	1	1	0	2009-09-14	1	47	2	33	6	7.24	9
5456	6243	20493	0		1098	1989-09-22	2010-04-02	70	74	21	22	4	0	585	42	2009-10-26	2010-08-02	2010-08-02	2009-11-09	Sekret: RG I, normale bakterielle Flora, kein Hinweis auf eine Infektion	Normal flora	1	0	1	0	0	0	0	0	0	0	0	1	0	0	0	0	0	1	1	0	2010-01-18	0	27	12				0
8137	9241	12558	0		1099	1981-05-01	2010-04-03	94	172	29	40	0	0	4020	90	2009-06-26	2010-04-02	2010-04-03	2009-07-11	Sekret: RG III, bakterielle Vaginose, Mykose / Soor	Bacterial vaginosis + Candida	0	0	0	0	0	1	0	0	0	1	1	0	0	1	0	1	1	3	3	0	2009-10-13	1	53	71	35	53	7.2	9
8272	9395	26935	0		1100	1982-07-15	2010-04-03	78	176	28	38	2	3	2430	2	2009-07-09	2010-04-15	2010-04-15	2009-07-23	Sekret: RG I, normale bakterielle Flora, kein Hinweis auf eine Infektion	Normal flora	1	0	1	0	0	0	0	0	0	0	0	1	0	0	0	0	0	1	1	0	2009-10-09	1	48	7	33	7	7.31	9
3946	4532	28231	0		1101	1973-03-28	2010-04-03	84	180	37	39	5	1	3500	42	2009-06-29	2010-04-05	2010-04-05	2009-07-13	Sekret: RG I, normale bakterielle Flora, kein Hinweis auf eine Infektion	Normal flora	1	0	1	0	0	0	0	0	0	0	0	1	0	0	0	0	0	1	1	0	2009-10-05	1	51	27	36	67	7.38	9
7254	8267	10424	0		1102	1986-11-02	2010-04-05	80	192	23	40	6	0	3680	46	2009-07-02	2010-04-08	2010-03-30	2009-07-07	Sekret: RG I, normale bakterielle Flora, kein Hinweis auf eine Infektion	Normal flora	1	0	1	0	0	0	0	0	0	0	0	1	0	0	0	0	0	1	1	0	2009-09-25	1	51	19	36	55	7.18	9
10593	11993	2943	0		1103	1975-07-02	2010-04-06	69	202	35	40	5	0	3520	48	2009-06-23	2010-03-30	2010-04-01	2009-07-09	Sekret: RG I, normale bakterielle Flora, kein Hinweis auf eine Infektion	Normal flora	1	0	1	0	0	0	0	0	0	0	0	1	0	0	0	0	0	1	1	0	2009-09-16	1	52	47	34	20	7.27	9
8208	9320	22944	0		1104	1983-12-28	2010-04-06	108	148	26	38	4	1	3482	69	2009-07-04	2010-04-10	2010-04-16	2009-07-24	Sekret: RG I, normale bakterielle Flora, kein Hinweis auf eine Infektion	Normal flora	1	0	1	0	0	0	0	0	0	0	0	1	0	0	0	0	0	1	1	0	2009-11-09	1	52	69	34.5	51	7.32	9
3294	3792	1690	0		1105	1974-09-26	2010-04-07	66	188	36	38	2	1	3280	42	2009-07-11	2010-04-17	2010-04-19	2009-07-27	Sekret: RG III, bakterielle Vaginose	Bacterial vaginosis	0	0	0	1	0	0	0	0	0	1	0	0	0	1	0	0	0	3	3	0	2009-10-01	1	50	27	34	24	7.29	9
10446	11831	7382	0		1106	1971-03-27	2010-04-07	83	194	39	41	4	1	4350	90	2009-06-27	2010-04-03	2010-03-27	2009-07-04	Sekret: RG I, normale bakterielle Flora, kein Hinweis auf eine Infektion	Normal flora	1	0	1	0	0	0	0	0	0	0	0	1	0	0	0	0	0	1	1	0	2009-09-25	1	55	77	36	50	7.23	9
4308	4941	395	0		1107	1975-06-15	2010-04-08	71	205	35	41	3	0	3840	71	2009-06-22	2010-03-29	2010-03-29	2009-07-06	Sekret: RG I, normale bakterielle Flora, kein Hinweis auf eine Infektion	Normal flora	1	0	1	0	0	0	0	0	0	0	0	1	0	0	0	0	0	1	1	0	2009-09-15	1	55	88	35	41	7.17	9
6807	7758	10118	0		1108	1980-02-21	2010-04-08	64	162	30	34	2	0	2130	25	2009-08-05	2010-05-12	2010-05-18	2009-08-25	Sekret: RG I, normale bakterielle Flora, kein Hinweis auf eine Infektion	Normal flora	1	0	1	0	0	0	0	0	0	0	0	1	0	0	0	0	0	1	1	0	2009-10-28	1	45	28	31	19	7.15	8
3646	4195	10160	0		1109	1976-11-29	2010-04-08	82	149	33	35	0	1	2470	37	2009-08-06	2010-05-13	2010-05-13	2009-08-20	Sekret: RG I, normale bakterielle Flora, kein Hinweis auf eine Infektion	Normal flora	1	0	1	0	0	0	0	0	0	0	0	1	0	0	0	0	0	1	1	0	2009-11-10	1	45	15	32	25	7.33	8
840	980	14122	0		1110	1974-09-19	2010-04-08	75	181	36	38	4	1	3130	37			2010-04-18	2009-07-26	Sekret: RG I, normale bakterielle Flora, Mykose / Soor	Candida	0	0	0	0	0	0	1	1	0	1	1	0	0	0	0	0	1	1	1	0	2009-10-09	1	50	35	36	88	7.26	9
288	348	15027	0		1111	1991-01-04	2010-04-08	69	191	19	39	1	0	2890	8	2009-07-09	2010-04-15	2010-04-14	2009-07-22	Sekret: RG I, normale bakterielle Flora, kein Hinweis auf eine Infektion	Normal flora	1	0	1	0	0	0	0	0	0	0	0	1	0	0	0	0	0	1	1	0	2009-09-29	1	48	4	34	17	7.12	9
7108	8095	15794	0		1112	1962-05-26	2010-04-08	81	178	48	39	0	1	4430	98			2010-04-15	2009-07-23	Sekret: RG I, normale bakterielle Flora, kein Hinweis auf eine Infektion	Normal flora	1	0	1	0	0	0	0	0	0	0	0	1	0	0	0	0	0	1	1	0	2009-10-12	1	56	96	39	98	7.36	9
9955	11291	19890	0		1113	1982-01-23	2010-04-08	75	189	28	39	5	0	3158	26	2009-07-03	2010-04-09	2010-04-10	2009-07-18	Sekret: RG I, normale bakterielle Flora, kein Hinweis auf eine Infektion	Normal flora	1	0	1	0	0	0	0	0	0	0	0	1	0	0	0	0	0	1	1	0	2009-10-01	1	48	5	34	27	7.14	9
3984	4575	27934	0		1114	1983-08-07	2010-04-08	72	181	27	38	1	1	3460	61	2009-07-21	2010-04-27	2010-04-21	2009-07-29	Sekret: RG I, normale bakterielle Flora, kein Hinweis auf eine Infektion	Normal flora	1	0	1	0	0	0	0	0	0	0	0	1	0	0	0	0	0	1	1	0	2009-10-09	1	50	28	35	52	7.35	9
932	1087	15643	0		1115	1970-07-26	2010-04-09	72	179	40	37	6	3	2690	9	2009-07-23	2010-04-29	2010-04-24	2009-08-01	Sekret: RG I, normale bakterielle Flora, kein Hinweis auf eine Infektion	Normal flora	1	0	1	0	0	0	0	0	0	0	0	1	0	0	0	0	0	1	1	0	2009-10-12	1	50	32	33	10	7.2	8
1732	2004	19205	0		1116	1977-08-11	2010-04-09	77	176	33	38	1	1	3000	22	2009-07-16	2010-04-22	2010-04-22	2009-07-30	Sekret: RG I, normale bakterielle Flora, kein Hinweis auf eine Infektion	Normal flora	1	0	1	0	0	0	0	0	0	0	0	1	0	0	0	0	0	1	1	0	2009-10-15	1	50	28	35	52	7.41	9
1876	2174	5094	0		1117	1976-09-06	2010-04-10	68	206	34	41	1	0	3840	72	2009-06-27	2010-04-03	2010-04-02	2009-07-10	Sekret: RG I, normale bakterielle Flora, kein Hinweis auf eine Infektion	Normal flora	1	0	1	0	0	0	0	0	0	0	0	1	0	0	0	0	0	1	1	0	2009-09-16	1	52	44	36	72	7.45	9
3785	4354	19315	0		1118	1981-08-23	2010-04-10	64	199	29	39	4	0	3710	63	2009-07-09	2010-04-15	2010-04-13	2009-07-21	Sekret: RG I, normale bakterielle Flora, Mykose / Soor	Candida	0	0	0	0	0	0	1	1	0	1	1	0	0	0	0	0	1	1	1	0	2009-09-23	1	53	61	36	69	7.36	9
5096	5836	1047	0		1119	1988-01-06	2010-04-11	97	166	22	39	4	3	3750	66	2009-07-07	2010-04-13	2010-04-14	2009-07-22	Sekret: RG III, bakterielle Vaginose, Mykose / Soor	Bacterial vaginosis + Candida	0	0	0	0	0	1	0	0	0	1	1	0	0	1	0	1	1	3	3	0	2009-10-27	1	55	88	35	39	7.2	8
6809	7761	9390	0		1120	1982-06-11	2010-04-11	75	193	28	40	2	0	3450	45	2009-07-03	2010-04-09	2010-04-09	2009-07-17	Sekret: RG I, normale bakterielle Flora, kein Hinweis auf eine Infektion	Normal flora	1	0	1	0	0	0	0	0	0	0	0	1	0	0	0	0	0	1	1	0	2009-09-30	1	53	68	34	22	7.44	9
6767	7714	11803	0		1121	1977-09-20	2010-04-11	71	158	33	34	5	1	2100	16		2010-05-18	2010-05-18	2009-08-25	Sekret: RG I, normale bakterielle Flora, kein Hinweis auf eine Infektion	Normal flora	1	0	1	0	0	0	0	0	0	0	0	1	0	0	0	0	0	1	1	0	2009-11-04	1	44	11	31	13		7
2052	2384	20444	0		1122	1990-10-01	2010-04-11	68	209	20	41	4	0	4116	77			2010-03-31	2009-07-08	Sekret: RG I, normale bakterielle Flora, kein Hinweis auf eine Infektion	Normal flora	1	0	1	0	0	0	0	0	0	0	0	1	0	0	0	0	0	1	1	0	2009-09-14	1	50	8	35	23	7.25	9
7701	8758	6278	0		1123	1983-08-01	2010-04-12	86	180	27	40	0	0	2990	13	2009-07-14	2010-04-20	2010-04-12	2009-07-20	Sekret: RG I, normale bakterielle Flora, kein Hinweis auf eine Infektion	Normal flora	1	0	1	0	0	0	0	0	0	0	0	1	0	0	0	0	0	1	1	0	2009-10-14	1	50	21	33	7	7.27	9
8755	9948	13265	0		1124	1974-02-02	2010-04-12	72	187	36	39	0	1	2710	6	2009-07-12	2010-04-18	2010-04-19	2009-07-27	Sekret: RG I, normale bakterielle Flora, kein Hinweis auf eine Infektion	Normal flora	1	0	1	0	0	0	0	0	0	0	0	1	0	0	0	0	0	1	1	0	2009-10-07	1	48	7	33	11	7.06	9
1948	2263	23659	0		1125	1986-09-11	2010-04-12	77	173	24	37	5	0	2810	15	2009-07-24	2010-04-30	2010-04-28	2009-08-05	Sekret: RG I, normale bakterielle Flora, kein Hinweis auf eine Infektion	Normal flora	1	0	1	0	0	0	0	0	0	0	0	1	0	0	0	0	0	1	1	0	2009-10-21	1	49	21	34	29	7.3	9
1846	2140	2114	0		1126	1969-02-18	2010-04-13	78	190	41	40	2	0	3160	13	2009-07-05	2010-04-11	2010-04-11	2009-07-19	Sekret: RG I, normale bakterielle Flora, kein Hinweis auf eine Infektion	Normal flora	1	0	1	0	0	0	0	0	0	0	0	1	0	0	0	0	0	1	1	0	2009-10-05	1	52	37	35	32	7.15	9
6140	7002	27854	0		1127	1983-09-03	2010-04-13	90	186	27	41	3	1	3240	21	2009-06-20	2010-03-27	2010-04-03	2009-07-11	Sekret: RG I, normale bakterielle Flora, kein Hinweis auf eine Infektion	Normal flora	1	0	1	0	0	0	0	0	0	0	0	1	0	0	0	0	0	1	1	0	2009-10-09	1	53	61	34	16	7.26	9
2163	2510	24825	0		1128	1976-12-15	2010-04-14	90	99	33	29	0	1	1010	19	2009-09-23	2010-06-30	2010-06-30	2009-10-07	Sekret: RG I, normale bakterielle Flora, kein Hinweis auf eine Infektion	Normal flora	1	0	1	0	0	0	0	0	0	0	0	1	0	0	0	0	0	1	1	0	2010-01-05	1	38	42	25	13	7.28	9
6094	6949	5981	0		1129	1986-05-26	2010-04-15	76	182	24	38	6	1	3780	77	2009-07-20	2010-04-26	2010-04-23	2009-07-31	Sekret: RG III, bakterielle Vaginose	Bacterial vaginosis	0	0	0	1	0	0	0	0	0	1	0	0	0	1	0	0	0	3	3	0	2009-10-15	1	53	69	37	92	7.38	9
9857	11173	14753	0		1130	1979-07-25	2010-04-15	69	189	31	38	6	1	3100	20			2010-04-23	2009-07-31	Sekret: RG I, normale bakterielle Flora, kein Hinweis auf eine Infektion	Normal flora	1	0	1	0	0	0	0	0	0	0	0	1	0	0	0	0	0	1	1	0	2009-10-08	1	51	35	34	19	7.33	9
2191	2542	22627	0		1131	1980-03-01	2010-04-15	66	213	30	41	6	0	3400	31	2009-06-26	2010-04-02	2010-04-02	2009-07-10	Sekret: RG I, normale bakterielle Flora, kein Hinweis auf eine Infektion	Normal flora	1	0	1	0	0	0	0	0	0	0	0	1	0	0	0	0	0	1	1	0	2009-09-14	1	49	6	35	39	7.27	8
2966	3423	23469	0		1132	1978-09-06	2010-04-15	67	213	32	42	0	1	4140	77		2010-04-05	2010-04-01	2009-07-09	Sekret: RG I, normale bakterielle Flora, kein Hinweis auf eine Infektion	Normal flora	1	0	1	0	0	0	0	0	0	0	0	1	0	0	0	0	0	1	1	0	2009-09-14	1	55	75	37	74	7.34	9
1587	1842	24170	0		1133	1978-04-02	2010-04-15	74	192	32	40	0	0	3290	33	2009-07-06	2010-04-12	2010-04-15	2009-07-23	Sekret: RG I, normale bakterielle Flora, kein Hinweis auf eine Infektion	Normal flora	1	0	1	0	0	0	0	0	0	0	0	1	0	0	0	0	0	1	1	0	2009-10-05	1	50	21	35	53	7.42	9
8634	9812	4929	0		1134	1976-10-14	2010-04-16	93	133	34	34	2	1	2030	24	2009-08-19	2010-05-26	2010-05-26	2009-09-02	Sekret: RG I, normale bakterielle Flora, kein Hinweis auf eine Infektion	Normal flora	1	0	1	0	0	0	0	0	0	0	0	1	0	0	0	0	0	1	1	0	2009-12-04	1	48	74	32	51	7.25	9
2703	3130	9497	0		1135	1979-01-15	2010-04-16	80	178	31	38	6	1	2930	11	2009-07-28	2010-05-04	2010-04-24	2009-08-01	Sekret: RG I, normale bakterielle Flora, kein Hinweis auf eine Infektion	Normal flora	1	0	1	0	0	0	0	0	0	0	0	1	0	0	0	0	0	1	1	0	2009-10-20	1	51	35	32	2	7.26	9
2589	3004	10364	0		1136	1988-10-10	2010-04-16	67	206	22	41	0	0	3330	28	2009-07-07	2010-04-13	2010-04-09	2009-07-17	Sekret: RG I, normale bakterielle Flora, kein Hinweis auf eine Infektion	Normal flora	1	0	1	0	0	0	0	0	0	0	0	1	0	0	0	0	0	1	1	0	2009-09-22	1	52	45	34	18	7.12	9
10277	11647	6821	0		1137	1978-06-15	2010-04-17	69	194	32	39	4	0	3640	70	2009-07-15	2010-04-21	2010-04-20	2009-07-28	Sekret: RG I, normale bakterielle Flora, kein Hinweis auf eine Infektion	Normal flora	1	0	1	0	0	0	0	0	0	0	0	1	0	0	0	0	0	1	1	0	2009-10-05	1	50	24	34	28	7.18	9
4282	4912	12188	0		1138	1971-06-26	2010-04-17	78	127	39	31	2	1	1660	44	2009-09-10	2010-06-17	2010-06-17	2009-09-24	Sekret: RG III, bakterielle Vaginose	Bacterial vaginosis	0	0	0	1	0	0	0	0	0	1	0	0	0	1	0	0	0	3	3	0	2009-12-11	1	41	35	30	56	7.32	7
4863	5575	19510	0		1139	1980-03-30	2010-04-17	81	185	30	40	0	0	4050	83			2010-04-17	2009-07-25	Sekret: RG I, normale bakterielle Flora, kein Hinweis auf eine Infektion	Normal flora	1	0	1	0	0	0	0	0	0	0	0	1	0	0	0	0	0	1	1	0	2009-10-14	1	56	93	37	88	7.26	9
7981	9062	24279	0		1140	1983-08-25	2010-04-17	65	204	27	40	3	1	3340	34	2009-07-08	2010-04-14	2010-04-14	2009-07-22	Sekret: RG I, normale bakterielle Flora, kein Hinweis auf eine Infektion	Normal flora	1	0	1	0	0	0	0	0	0	0	0	1	0	0	0	0	0	1	1	0	2009-09-25	1	50	18	34	21	7.32	9
5459	6247	25333	0		1141	1978-09-14	2010-04-17	81	185	32	40	0	1	3400	32	2009-07-09	2010-04-15	2010-04-17	2009-07-25	Sekret: RG I, normale bakterielle Flora, kein Hinweis auf eine Infektion	Normal flora	1	0	1	0	0	0	0	0	0	0	0	1	0	0	0	0	0	1	1	0	2009-10-14	1	51	26	36	66	7.23	8
5841	6666	25897	0		1142	1968-11-25	2010-04-17	83	32	41	18	3	0	170				2010-09-15	2009-12-23	Sekret: RG III, bakterielle Vaginose	Bacterial vaginosis	0	0	0	1	0	0	0	0	0	1	0	0	0	1	0	0	0	3	3	0	2010-03-16	1	20		14			1
828	966	27129	0		1143	1973-03-04	2010-04-17	76	177	37	38	1	0	2780	10	2009-07-24	2010-04-30	2010-04-30	2009-08-07	Sekret: RG II, intermed.bakt.Flora, Hinweis auf eine Infektion	Intermediate	0	1	1	0	0	0	0	0	0	1	0	0	1	0	0	0	0	2	3	0	2009-10-22	1	49	16	32	2	7.36	9
1303	1516	2118	0		1144	1971-05-06	2010-04-18	98	165	39	39	4	0	3420	37			2010-04-21	2009-07-29	Sekret: RG I, normale bakterielle Flora, kein Hinweis auf eine Infektion	Normal flora	1	0	1	0	0	0	0	0	0	0	0	1	0	0	0	0	0	1	1	0	2009-11-04	1	50	15	34	15	7.28	9
1471	1708	7005	0		1145	1977-05-14	2010-04-20	86	188	33	41	1	0	4170	83	2009-07-02	2010-04-08	2010-04-12	2009-07-20	Sekret: RG I, normale bakterielle Flora, kein Hinweis auf eine Infektion	Normal flora	1	0	1	0	0	0	0	0	0	0	0	1	0	0	0	0	0	1	1	0	2009-10-14	1	54	64	37	79	7.24	9
8070	9166	8412	0		1146	1969-09-06	2010-04-20	71	194	41	39	6	0	3300	36	2009-07-15	2010-04-21	2010-04-21	2009-07-29	Sekret: RG I, normale bakterielle Flora, kein Hinweis auf eine Infektion	Normal flora	1	0	1	0	0	0	0	0	0	0	0	1	0	0	0	0	0	1	1	0	2009-10-08	1	49	11	34	25	7.24	9
10626	12030	17680	0		1147	1973-10-03	2010-04-20	68	183	37	37	6	0	3330	54	2009-07-29	2010-05-05	2010-05-05	2009-08-12	Sekret: RG I, normale bakterielle Flora, kein Hinweis auf eine Infektion	Normal flora	1	0	1	0	0	0	0	0	0	0	0	1	0	0	0	0	0	1	1	0	2009-10-19	1	49	19	34	28	7.21	9
4897	5615	19168	0		1148	1972-10-06	2010-04-20	75	130	38	31	2	1	1712	50	2009-09-13	2010-06-20	2010-06-20	2009-09-27	Sekret: RG I, normale bakterielle Flora, kein Hinweis auf eine Infektion	Normal flora	1	0	1	0	0	0	0	0	0	0	0	1	0	0	0	0	0	1	1	0	2009-12-11	1	44	71	31	75	7.22	8
601	704	24366	0		1149	1982-07-01	2010-04-20	75	201	28	41	3	0	3310	25	2009-07-04	2010-04-10	2010-04-10	2009-07-18	Sekret: RG I, normale bakterielle Flora, Mykose / Soor	Candida	0	0	0	0	0	0	1	1	0	1	1	0	0	0	0	0	1	1	1	0	2009-10-01	1	51	27	35	41	7.31	9
8097	9196	20433	0		1150	1979-01-08	2010-04-21	72	204	31	41	3	0	3610	37			2010-04-11	2009-07-19	Sekret: RG I, normale bakterielle Flora, kein Hinweis auf eine Infektion	Normal flora	1	0	1	0	0	0	0	0	0	0	0	1	0	0	0	0	0	1	1	0	2009-09-29	1	51	17	36	50	7.27	9
4460	5120	25493	0		1151	1981-11-21	2010-04-21	92	166	28	38	6	0	2920	11	2009-07-23	2010-04-29	2010-04-29	2009-08-06	Sekret: RG III, bakterielle Vaginose	Bacterial vaginosis	0	0	0	1	0	0	0	0	0	1	0	0	0	1	0	0	0	3	3	0	2009-11-06	1	51	35	34	19	7.34	9
1380	1601	27180	0		1152	1969-01-23	2010-04-21	71	176	41	37	2	1	2930	30	2009-08-02	2010-05-09	2010-05-10	2009-08-17	Sekret: RG I, normale bakterielle Flora, kein Hinweis auf eine Infektion	Normal flora	1	0	1	0	0	0	0	0	0	0	0	1	0	0	0	0	0	1	1	0	2009-10-27	1	51	59	34	35	7.27	9
4981	5705	25613	0		1153	1989-11-20	2010-04-22	70	190	20	39	1	1	3330	34	2009-07-25	2010-05-01	2010-04-28	2009-08-05	Sekret: RG I, normale bakterielle Flora, Mykose / Soor	Candida	0	0	0	0	0	0	1	1	0	1	1	0	0	0	0	0	1	1	1	0	2009-10-14	1	52	49	34	17	7.29	9
4179	4794	9108	0		1154	1990-01-28	2010-04-24	72	184	20	38	4	0	2890	18			2010-05-04	2009-08-11	Sekret: RG I, normale bakterielle Flora, kein Hinweis auf eine Infektion	Normal flora	1	0	1	0	0	0	0	0	0	0	0	1	0	0	0	0	0	1	1	0	2009-10-22	1	51	53	33	13	7.42	9
8274	9398	12789	0		1155	1986-01-08	2010-04-24	72	201	24	41	0	0	3540	47	2009-07-19	2010-04-25	2010-04-17	2009-07-25	Sekret: RG I, normale bakterielle Flora, kein Hinweis auf eine Infektion	Normal flora	1	0	1	0	0	0	0	0	0	0	0	1	0	0	0	0	0	1	1	0	2009-10-05	1	52	45	35	44	7.3	9
10482	11869	15333	0		1156	1971-11-23	2010-04-24	75	205	38	42	0	1	4120	75	2009-07-08	2010-04-14	2010-04-10	2009-07-18	Sekret: RG I, normale bakterielle Flora, kein Hinweis auf eine Infektion	Normal flora	1	0	1	0	0	0	0	0	0	0	0	1	0	0	0	0	0	1	1	0	2009-10-01	1	54	60	37	74	7.36	9
9210	10453	21355	0		1157	1981-11-19	2010-04-24	101	170	28	40	5	0	3340	31	2009-07-17	2010-04-23	2010-04-19	2009-07-27	Sekret: RG II, intermed.bakt.Flora	Intermediate	0	1	1	0	0	0	0	0	0	1	0	0	1	0	0	0	0	2	2	0	2009-11-05	1	51	30	35	46	7.37	9
1223	1427	15026	0		1158	1986-11-09	2010-04-26	80	173	23	38	1	1	3840	88	2009-07-30	2010-05-06	2010-05-09	2009-08-16	Sekret: RG I, normale bakterielle Flora, kein Hinweis auf eine Infektion	Normal flora	1	0	1	0	0	0	0	0	0	0	0	1	0	0	0	0	0	1	1	0	2009-11-04	1	54	88	36	78	7.34	9
6341	7227	20107	0		1159	1972-01-01	2010-04-26	97	164	38	39	2	0	3480	46	2009-07-25	2010-05-01	2010-05-01	2009-08-08	Sekret: RG I, normale bakterielle Flora, kein Hinweis auf eine Infektion	Normal flora	1	0	1	0	0	0	0	0	0	0	0	1	0	0	0	0	0	1	1	0	2009-11-13	1	54	79	37	91	7.25	9
4695	5385	22000	0		1160	1987-03-01	2010-04-26	71	102	23	26	5	1	1000	68	2009-10-21	2010-07-28	2010-07-28	2009-11-04	Sekret: RG II, intermed.bakt.Flora	Intermediate	0	1	1	0	0	0	0	0	0	1	0	0	1	0	0	0	0	2	2	0	2010-01-14	1	37	73	25	54	7.34	8
5426	6209	3911	0		1161	1980-05-22	2010-04-27	69	201	30	40	4	0	3510	48	2009-07-16	2010-04-22	2010-04-23	2009-07-31	Sekret: RG I, normale bakterielle Flora, kein Hinweis auf eine Infektion	Normal flora	1	0	1	0	0	0	0	0	0	0	0	1	0	0	0	0	0	1	1	0	2009-10-08	1	52	48	35	48	7.14	9
795	930	11539	0		1162	1976-02-07	2010-04-27	75	172	34	37	2	3	3370	68	2009-07-24	2010-04-30	2010-05-16	2009-08-23	Sekret: RG I, normale bakterielle Flora, kein Hinweis auf eine Infektion	Normal flora	1	0	1	0	0	0	0	0	0	0	0	1	0	0	0	0	0	1	1	0	2009-11-06	1	51	59	35	63	7.41	9
2467	2861	12249	0		1163	1971-09-13	2010-04-28	70	182	39	38	0	1	2950	20	2009-08-05	2010-05-12	2010-05-12	2009-08-19	Sekret: RG I, normale bakterielle Flora, kein Hinweis auf eine Infektion	Normal flora	1	0	1	0	0	0	0	0	0	0	0	1	0	0	0	0	0	1	1	0	2009-10-28	1	49	17	33	9	7.41	9
10431	11815	1235	0		1164	1984-01-02	2010-04-29	77	183	26	39	1	0	2890	8	2009-08-03	2010-05-10	2010-05-05	2009-08-12	Sekret: RG I, normale bakterielle Flora, kein Hinweis auf eine Infektion	Normal flora	1	0	1	0	0	0	0	0	0	0	0	1	0	0	0	0	0	1	1	0	2009-10-28	1	50	18	33	4	7.37	9
7864	8933	4218	0		1165	1968-08-24	2010-04-29	63	184	42	37	2	1	2593	15	2009-08-10	2010-05-17	2010-05-18	2009-08-25	Sekret: RG I, normale bakterielle Flora, kein Hinweis auf eine Infektion	T. vaginalis	0	0	0	0	1	0	0	0	0	1	0	0	0	0	1	0	0	1	1	0	2009-10-27	1	48	23	32	7	7.26	8
5645	6446	22232	0		1166	1970-06-30	2010-04-29	105	71	40	27	1	1	730	10			2010-07-28	2009-11-04	Sekret: RG I, normale bakterielle Flora, kein Hinweis auf eine Infektion	Normal flora	1	0	1	0	0	0	0	0	0	0	0	1	0	0	0	0	0	1	1	0	2010-02-17	1	35	39	23	9	7.4	8
8303	9430	25864	0		1167	1977-08-19	2010-04-29	78	176	33	38	2	1	3230	50	2009-08-02	2010-05-09	2010-05-11	2009-08-18	Sekret: RG I, normale bakterielle Flora, kein Hinweis auf eine Infektion	Normal flora	1	0	1	0	0	0	0	0	0	0	0	1	0	0	0	0	0	1	1	0	2009-11-04	1	50	39	35	68	7.37	9
5825	6649	28854	0		1168	1991-04-20	2010-04-29	64	197	19	39	2	0	2986	17	2009-07-20	2010-04-26	2010-05-04	2009-08-11	Sekret: RG I, normale bakterielle Flora, kein Hinweis auf eine Infektion	Normal flora	1	0	1	0	0	0	0	0	0	0	0	1	0	0	0	0	0	1	1	0	2009-10-14	1	50	27	33	10	7.23	9
1401	1627	5099	0		1169	1975-12-20	2010-04-30	79	197	34	41	3	1	3130	8	2009-07-13	2010-04-19	2010-04-20	2009-07-28	Sekret: RG I, normale bakterielle Flora, Mykose / Soor	Candida	0	0	0	0	0	0	1	1	0	1	1	0	0	0	0	0	1	1	1	0	2009-10-15	1	52	30	35	23	7.28	9
5322	6089	13381	0		1170	1981-05-20	2010-04-30	78	172	29	37	5	0	3230	60	2009-08-09	2010-05-16	2010-05-16	2009-08-23	Sekret: RG I, normale bakterielle Flora, kein Hinweis auf eine Infektion	Normal flora	1	0	1	0	0	0	0	0	0	0	0	1	0	0	0	0	0	1	1	0	2009-11-09	1	50	48	33.5	30	7.13	9
10251	11619	17784	0		1171	1993-04-21	2010-04-30	73	196	17	40	3	0	3530	38	2009-07-21	2010-04-27	2010-04-27	2009-08-04	Sekret: RG I, normale bakterielle Flora, kein Hinweis auf eine Infektion	Normal flora	1	0	1	0	0	0	0	0	0	0	0	1	0	0	0	0	0	1	1	0	2009-10-16	1	53	53	36	60	7.35	9
234	281	22344	0		1172	1977-06-13	2010-04-30	69	190	33	39	0	1	4080	91	2009-07-30	2010-05-06	2010-05-07	2009-08-14	Sekret: RG I, normale bakterielle Flora, Mykose / Soor	Candida	0	0	0	0	0	0	1	1	0	1	1	0	0	0	0	0	1	1	1	0	2009-10-22	1	55	90	37	92		9
2307	2670	7053	0		1173	1987-12-21	2010-05-02	71	177	22	37	3	0	2680	12	2009-09-09	2010-06-16	2010-05-20	2009-08-27	Sekret: RG I, normale bakterielle Flora, kein Hinweis auf eine Infektion	Normal flora	1	0	1	0	0	0	0	0	0	0	0	1	0	0	0	0	0	1	1	0	2009-11-06	1	48	13	33	12	7.25	9
2313	2677	22744	0		1174	1981-06-24	2010-05-02	74	201	29	41	2	3	3410	34	2009-07-17	2010-04-23	2010-04-23	2009-07-31	Sekret: RG II, intermed.bakt.Flora, Hinweis auf eine Infektion	Intermediate	0	1	1	0	0	0	0	0	0	1	0	0	1	0	0	0	0	2	3	0	2009-10-13	1	54	77	35	42	7.17	8
10563	11960	22812	0		1175	1969-06-04	2010-05-02	111	151	41	39	3	0	3530	62	2009-07-30	2010-05-04	2010-05-06	2009-08-13	Sekret: RG I, normale bakterielle Flora, kein Hinweis auf eine Infektion	Normal flora	1	0	1	0	0	0	0	0	0	0	0	1	0	0	0	0	0	1	1	0	2009-12-02	1	51	42	34	29	7.22	9
4117	4725	5383	0		1176	1980-03-23	2010-05-03	63	208	30	40	5	0	4540	97	2009-07-21	2010-04-27	2010-04-28	2009-08-05	Sekret: RG I, normale bakterielle Flora, Mykose / Soor	Candida	0	0	0	0	0	0	1	1	0	1	1	0	0	0	0	0	1	1	1	0	2009-10-07	1	55	81	35	27	7.25	9
8134	9238	5562	0		1177	1979-08-30	2010-05-03	96	178	31	41	1	1	3370	31	2009-07-19	2010-04-25	2010-04-25	2009-08-02	Sekret: RG I, normale bakterielle Flora, kein Hinweis auf eine Infektion	Normal flora	1	0	1	0	0	0	0	0	0	0	0	1	0	0	0	0	0	1	1	0	2009-11-06	1	55	89	33	4	7.33	9
9377	10642	6971	0		1178	1972-08-24	2010-05-03	79	187	38	40	0	0	3260	31	2009-07-29	2010-05-05	2010-05-03	2009-08-10	Sekret: RG II, intermed.bakt.Flora, Hinweis auf eine Infektion	Intermediate	0	1	1	0	0	0	0	0	0	1	0	0	1	0	0	0	0	2	3	0	2009-10-28	1	51	36	34	24	7.37	9
6709	7643	13158	0		1179	1990-01-21	2010-05-03	73	200	20	41	0	1	3250	14	2009-07-25	2010-05-01	2010-04-26	2009-08-03	Sekret: RG I, normale bakterielle Flora, kein Hinweis auf eine Infektion	Normal flora	1	0	1	0	0	0	0	0	0	0	0	1	0	0	0	0	0	1	1	0	2009-10-15	1	52	32	34	7	7.39	9
7380	8401	3678	0		1180	1970-08-07	2010-05-04	75	201	40	41	3	0	2940	4	2009-07-10	2010-04-16	2010-04-24	2009-08-01	Sekret: RG I, normale bakterielle Flora, kein Hinweis auf eine Infektion	Normal flora	1	0	1	0	0	0	0	0	0	0	0	1	0	0	0	0	0	1	1	0	2009-10-15	1	47	2	35	23	7.29	8
3362	3870	13733	0		1181	1968-03-01	2010-05-04	104	155	42	39	0	1	3410	56	2009-08-04	2010-05-11	2010-05-11	2009-08-18	Sekret: RG I, normale bakterielle Flora, kein Hinweis auf eine Infektion	Normal flora	1	0	1	0	0	0	0	0	0	0	0	1	0	0	0	0	0	1	1	0	2009-11-30	1	50	29	35	62	7.35	9
10012	11356	17926	0		1182	1981-06-26	2010-05-04	77	181	29	38	6	1	3920	92	2009-08-06	2010-05-13	2010-05-12	2009-08-19	Sekret: RG I, normale bakterielle Flora, kein Hinweis auf eine Infektion	Normal flora	1	0	1	0	0	0	0	0	0	0	0	1	0	0	0	0	0	1	1	0	2009-11-04	1	51	48	35	63	7.36	9
2379	2753	1469	0		1183	1972-02-01	2010-05-05	83	169	38	38	0	1	3340	52	2009-08-18	2010-05-25	2010-05-19	2009-08-26	Sekret: RG I, normale bakterielle Flora, Mykose / Soor	Candida	0	0	0	0	0	0	1	1	0	1	1	0	0	0	0	0	1	1	1	0	2009-11-17	1	50	30	34	26	7.31	9
2310	2673	11823	0		1184	1987-06-06	2010-05-05	72	197	23	40	3	3	3850	66	2009-07-25	2010-05-01	2010-05-02	2009-08-09	Sekret: RG I, normale bakterielle Flora, kein Hinweis auf eine Infektion	Normal flora	1	0	1	0	0	0	0	0	0	0	0	1	0	0	0	0	0	1	1	0	2009-10-20	1	53	53	35	30	7.12	9
10339	11715	16430	0		1185	1979-04-12	2010-05-05	80	189	31	40	3	0	3780	73	2009-07-30	2010-05-06	2010-05-02	2009-08-09	Sekret: RG I, normale bakterielle Flora, kein Hinweis auf eine Infektion	Normal flora	1	0	1	0	0	0	0	0	0	0	0	1	0	0	0	0	0	1	1	0	2009-10-28	1	54	82	35	49	7.23	9
9207	10449	18871	0		1186	1980-01-03	2010-05-05	84	182	30	40	0	0	3600	62			2010-05-05	2009-08-12	Sekret: RG I, normale bakterielle Flora, kein Hinweis auf eine Infektion	Normal flora	1	0	1	0	0	0	0	0	0	0	0	1	0	0	0	0	0	1	1	0	2009-11-04	1	51	36	35	53	7.27	9
3998	4595	20563	0		1187	1984-07-15	2010-05-05	66	174	26	36	2	3	3090	64	2009-08-24	2010-05-31	2010-05-31	2009-09-07	Sekret: RG I, normale bakterielle Flora, Mykose / Soor	Candida	0	0	0	0	0	0	1	1	0	1	1	0	0	0	0	0	1	1	1	0	2009-11-12	1	51	74	35	74	7.23	8
160	195	3434	0		1188	1979-10-30	2010-05-06	81	181	31	39	3	0	3800	72	2009-07-26	2010-05-02	2010-05-10	2009-08-17	Sekret: RG II, intermed.bakt.Flora, Mykose / Soor	Intermediate + Candida	0	0	0	0	0	0	1	0	1	1	1	0	1	0	0	1	1	2	2	0	2009-11-06	1	52	46	35.5	55	7.32	9
5353	6124	15462	0		1189	1974-02-06	2010-05-06	71	181	36	38	0	1	3298	49	2009-08-13	2010-05-20	2010-05-20	2009-08-27	Sekret: RG I, normale bakterielle Flora, kein Hinweis auf eine Infektion	Normal flora	1	0	1	0	0	0	0	0	0	0	0	1	0	0	0	0	0	1	1	0	2009-11-06	1	50	30	35	53	7.34	9
6199	7070	28789	0		1190	1975-05-09	2010-05-09	66	201	35	40	1	0	3760	61	2009-08-01	2010-05-08	2010-05-08	2009-08-15	Sekret: RG I, normale bakterielle Flora, kein Hinweis auf eine Infektion	Normal flora	1	0	1	0	0	0	0	0	0	0	0	1	0	0	0	0	0	1	1	0	2009-10-20	1	53	56	36	63	7.23	9
7959	9036	6973	0		1191	1980-08-20	2010-05-10	78	175	30	38	1	0	3610	73			2010-05-23	2009-08-30	Sekret: RG I, normale bakterielle Flora, kein Hinweis auf eine Infektion	Normal flora	1	0	1	0	0	0	0	0	0	0	0	1	0	0	0	0	0	1	1	0	2009-11-16	1	53	77	37	93	7.11	9
1779	2062	15081	0		1192	1981-02-17	2010-05-10	79	180	29	39	0	0	3380	40	2009-08-15	2010-05-22	2010-05-17	2009-08-24	Sekret: RG I, normale bakterielle Flora, kein Hinweis auf eine Infektion	Normal flora	1	0	1	0	0	0	0	0	0	0	0	1	0	0	0	0	0	1	1	0	2009-11-11	1	51	33	35	44	7.35	9
5343	6113	15638	0		1193	1971-03-04	2010-05-10	78	195	39	41	0	0	3360	31	2009-08-01	2010-05-08	2010-05-03	2009-08-10	Sekret: RG I, normale bakterielle Flora, kein Hinweis auf eine Infektion	Normal flora	1	0	1	0	0	0	0	0	0	0	0	1	0	0	0	0	0	1	1	0	2009-10-27	1	52	45	34	18	7.25	9
747	876	14485	0		1194	1976-05-27	2010-05-11	107	153	34	39	1	1	3380	52			2010-05-17	2009-08-24	Sekret: RG I, normale bakterielle Flora, Mykose / Soor	Candida	0	0	0	0	0	0	1	1	0	1	1	0	0	0	0	0	1	1	1	0	2009-12-09	1	53	78	36	85	7.35	9
8010	9093	7917	0		1195	1989-11-26	2010-05-13	97	157	20	38	2	0	3020	22			2010-05-25	2009-09-01	Sekret: RG I, normale bakterielle Flora, Mykose / Soor	Candida	0	0	0	0	0	0	1	1	0	1	1	0	0	0	0	0	1	1	1	0	2009-12-07	1	50	27	33	7	7.25	9
1669	1935	14241	0		1196	1979-03-27	2010-05-14	100	95	31	29	6	1	1150	20	2009-10-17	2010-07-24	2010-07-24	2009-10-31	Sekret: RG III, bakterielle Vaginose	Bacterial vaginosis	0	0	0	1	0	0	0	0	0	1	0	0	0	1	0	0	0	3	3	0	2010-02-08	1	36	11	26.5	19	7.39	8
7153	8142	25289	0		1197	1980-07-22	2010-05-14	75	178	30	38	1	1	3760	83			2010-05-27	2009-09-03	Sekret: RG I, normale bakterielle Flora, kein Hinweis auf eine Infektion	Normal flora	1	0	1	0	0	0	0	0	0	0	0	1	0	0	0	0	0	1	1	0	2009-11-17	1	53	77	37	93		8
8301	9427	7820	0		1198	1970-11-25	2010-05-15	78	180	39	38	6	0	3620	64	2009-08-22	2010-05-29	2010-05-23	2009-08-30	Sekret: RG I, normale bakterielle Flora, kein Hinweis auf eine Infektion	Normal flora	1	0	1	0	0	0	0	0	0	0	0	1	0	0	0	0	0	1	1	0	2009-11-16	1	51	35	35	45	7.37	9
10879	12318	12568	0		1199	1984-02-08	2010-05-15	71	192	26	39	4	0	3110	23	2009-08-11	2010-05-18	2010-05-18	2009-08-25	Sekret: RG I, normale bakterielle Flora, kein Hinweis auf eine Infektion	Normal flora	1	0	1	0	0	0	0	0	0	0	0	1	0	0	0	0	0	1	1	0	2009-11-04	1	51	40	33	9	7.31	9
1102	1282	22539	0		1200	1988-06-29	2010-05-15	71	200	22	40	5	1	3150	11	2009-08-03	2010-05-10	2010-05-10	2009-08-17	Sekret: RG I, normale bakterielle Flora, Mykose / Soor	Candida	0	0	0	0	0	0	1	1	0	1	1	0	0	0	0	0	1	1	1	0	2009-10-27	1	50	10	34	8	7.39	9
3760	4326	3124	0		1201	1981-08-15	2010-05-16	75	195	29	40	4	1	4070	90	2009-08-05	2010-05-12	2010-05-12	2009-08-19	Sekret: RG I, normale bakterielle Flora, kein Hinweis auf eine Infektion	Normal flora	1	0	1	0	0	0	0	0	0	0	0	1	0	0	0	0	0	1	1	0	2009-11-02	1	56	96	35	48	7.21	9
5497	6287	7899	0		1202	1977-02-19	2010-05-16	78	188	33	40	0	0	3180	16	2009-08-09	2010-05-16	2010-05-16	2009-08-23	Sekret: RG I, normale bakterielle Flora, kein Hinweis auf eine Infektion	Normal flora	1	0	1	0	0	0	0	0	0	0	0	1	0	0	0	0	0	1	1	0	2009-11-09	1	52	40	35	35	7.2	9
3081	3548	26724	0		1203	1978-11-09	2010-05-17	73	182	32	38	3	1	3560	65	2009-08-21	2010-05-28	2010-05-28	2009-09-04	Sekret: RG I, normale bakterielle Flora, kein Hinweis auf eine Infektion	Normal flora	1	0	1	0	0	0	0	0	0	0	0	1	0	0	0	0	0	1	1	0	2009-11-16	1	50	25	35	49	7.29	7
1249	1455	100	0		1204	1978-02-26	2010-05-18	65	211	32	41	3	1	3450	25	2009-08-01	2010-05-08	2010-05-08	2009-08-15	Sekret: RG I, normale bakterielle Flora, kein Hinweis auf eine Infektion	Normal flora	1	0	1	0	0	0	0	0	0	0	0	1	0	0	0	0	0	1	1	0	2009-10-19	1	53	46	36	50	7.34	9
7036	8013	300	0		1205	1989-07-02	2010-05-18	102	131	21	35	2	3	2470	31	2009-09-14	2010-06-21	2010-06-20	2009-09-27	Sekret: RG III, bakterielle Vaginose, Mykose / Soor	Bacterial vaginosis + Candida	0	0	0	0	0	1	0	0	0	1	1	0	0	1	0	1	1	3	3	0	2010-01-07	1	48	47	32	20	7.43	9
1881	2181	858	0		1206	1973-06-26	2010-05-18	70	186	37	38	4	1	3800	81	2009-08-11	2010-05-18	2010-05-28	2009-09-04	Sekret: RG I, normale bakterielle Flora, kein Hinweis auf eine Infektion	Normal flora	1	0	1	0	0	0	0	0	0	0	0	1	0	0	0	0	0	1	1	0	2009-11-13	1	53	72	37	92	7.33	9
10500	11888	4659	0		1207	1972-03-14	2010-05-18	73	195	38	40	2	1	4000	78	2009-08-15	2010-05-22	2010-05-16	2009-08-23	Sekret: RG I, normale bakterielle Flora, kein Hinweis auf eine Infektion	Normal flora	1	0	1	0	0	0	0	0	0	0	0	1	0	0	0	0	0	1	1	0	2009-11-04	1	53	54	34	11	7.35	8
6512	7422	8350	0		1208	1978-09-18	2010-05-18	68	182	32	37	5	1	3040	31	2009-08-24	2010-05-31	2010-06-03	2009-09-10	Sekret: RG I, normale bakterielle Flora, kein Hinweis auf eine Infektion	Normal flora	1	0	1	0	0	0	0	0	0	0	0	1	0	0	0	0	0	1	1	0	2009-11-17	1	52	68	34	29	7.36	9
6698	7631	15689	0		1209	1981-09-06	2010-05-18	100	158	29	38	6	1	3000	22	2009-08-19	2010-05-26	2010-05-26	2009-09-02	Sekret: RG 0, keine Keimflora nachweisbar, kein Hinweis auf eine Infektion	Intermediate	0	1	1	0	0	0	0	0	0	1	0	0	1	0	0	0	0	2	1	0	2009-12-11	1	50	31	35	63	7.37	9
3967	4554	17317	0		1210	1982-07-14	2010-05-18	82	195	28	41	4	0	3870	73	2009-08-05	2010-05-12	2010-05-07	2009-08-14	Sekret: RG I, normale bakterielle Flora, kein Hinweis auf eine Infektion	Normal flora	1	0	1	0	0	0	0	0	0	0	0	1	0	0	0	0	0	1	1	0	2009-11-04	1	52	43	34	16	7.22	9
2665	3087	126	0		1211	1975-01-01	2010-05-19	76	190	35	40	0	0	3450	35	2009-08-15	2010-05-22	2010-05-19	2009-08-26	Sekret: RG I, normale bakterielle Flora, kein Hinweis auf eine Infektion	Normal flora	1	0	1	0	0	0	0	0	0	0	0	1	0	0	0	0	0	1	1	0	2009-11-10	1	54	73	35	35	7.23	9
4203	4824	3944	0		1212	1978-08-08	2010-05-19	71	170	32	36	3	1	2180	4	2009-09-06	2010-06-13	2010-06-13	2009-09-20	Sekret: RG I, normale bakterielle Flora, kein Hinweis auf eine Infektion	Normal flora	1	0	1	0	0	0	0	0	0	0	0	1	0	0	0	0	0	1	1	0	2009-11-30	1	49	41	33	22	7.29	9
6197	7068	6702	0		1213	1985-09-18	2010-05-19	79	177	25	38	4	1	2730	10			2010-05-29	2009-09-05	Sekret: RG I, normale bakterielle Flora, kein Hinweis auf eine Infektion	Normal flora	1	0	1	0	0	0	0	0	0	0	0	1	0	0	0	0	0	1	1	0	2009-11-23	1	50	35	34	36	7.37	8
10859	12297	12166	0		1214	1989-12-07	2010-05-19	73	188	20	39	2	0	3610	58	2009-08-17	2010-05-24	2010-05-24	2009-08-31	Sekret: RG I, normale bakterielle Flora, kein Hinweis auf eine Infektion	Normal flora	1	0	1	0	0	0	0	0	0	0	0	1	0	0	0	0	0	1	1	0	2009-11-12	1	51	31	36	71	7.2	9
4194	4813	16122	0		1215	1989-06-11	2010-05-19	82	189	21	40	5	0	3210	22	2009-08-01	2010-05-08	2010-05-14	2009-08-21	Sekret: RG I, normale bakterielle Flora, kein Hinweis auf eine Infektion	Normal flora	1	0	1	0	0	0	0	0	0	0	0	1	0	0	0	0	0	1	1	0	2009-11-11	1	51	30	34	20	7.17	9
5522	6315	20323	0		1216	1975-10-25	2010-05-19	67	190	35	38	5	1	3800	89	2009-08-22	2010-05-29	2010-05-28	2009-09-04	Sekret: RG I, normale bakterielle Flora, kein Hinweis auf eine Infektion	Normal flora	1	0	1	0	0	0	0	0	0	0	0	1	0	0	0	0	0	1	1	0	2009-11-10	1	51	51	35	65	7.38	9
10543	11938	4575	0		1217	1972-05-19	2010-05-21	72	196	38	40	2	0	2950	10	2009-08-12	2010-05-19	2010-05-19	2009-08-26	Sekret: RG II, intermed.bakt.Flora	Intermediate	0	1	1	0	0	0	0	0	0	1	0	0	1	0	0	0	0	2	2	0	2009-11-06	1	49	9	33	6	7.27	9
10439	11823	14472	0		1218	1972-12-11	2010-05-23	64	213	37	41	4	1	3982	68	2009-08-05	2010-05-12	2010-05-12	2009-08-19	Sekret: RG II, intermed.bakt.Flora	Intermediate	0	1	1	0	0	0	0	0	0	1	0	0	1	0	0	0	0	2	2	0	2009-10-22	1	55	77	35	23	7.25	9
5030	5759	18421	0		1219	1969-03-04	2010-05-23	67	200	41	40	1	0	4022	81	2009-08-01	2010-05-08	2010-05-22	2009-08-29	Sekret: RG I, normale bakterielle Flora, kein Hinweis auf eine Infektion	Normal flora	1	0	1	0	0	0	0	0	0	0	0	1	0	0	0	0	0	1	1	0	2009-11-04	1	53	56	37	87	7.16	9
4484	5145	14011	0		1220	1973-04-01	2010-05-24	71	195	37	40	0	0	3390	30	2009-08-17	2010-05-24	2010-05-24	2009-08-31	Sekret: RG 0, keine Keimflora nachweisbar, kein Hinweis auf eine Infektion	Intermediate	0	1	1	0	0	0	0	0	0	1	0	0	1	0	0	0	0	2	1	0	2009-11-10	1	53	57	34	12	7.28	9
4676	5362	2764	0		1221	1986-07-19	2010-05-25	71	197	24	40	2	0	3500	50	2009-08-01	2010-05-08	2010-05-23	2009-08-30	Sekret: RG III, bakterielle Vaginose	Bacterial vaginosis	0	0	0	1	0	0	0	0	0	1	0	0	0	1	0	0	0	3	3	0	2009-11-09	1	51	33	35	50	7.38	9
8607	9781	24508	0		1222	1967-11-16	2010-05-25	98	167	43	39	6	0	3430	48	2009-08-04	2010-05-11	2010-05-26	2009-09-02	Sekret: RG I, normale bakterielle Flora, kein Hinweis auf eine Infektion	Normal flora	1	0	1	0	0	0	0	0	0	0	0	1	0	0	0	0	0	1	1	0	2009-12-09	1	50	22	34	25	7.43	10
2035	2364	21250	0		1223	1979-08-13	2010-05-26	75	168	31	36	5	1	2350	6			2010-06-18	2009-09-25	Sekret: RG III, bakterielle Vaginose	Bacterial vaginosis	0	0	0	1	0	0	0	0	0	1	0	0	0	1	0	0	0	3	3	0	2009-12-09	1	49	36	32	6	7.32	7
10611	12012	25823	0		1224	1971-11-17	2010-05-26	86	148	39	35	3	1	2990	80	2009-09-20	2010-06-27	2010-06-27	2009-10-04	Sekret: RG I, normale bakterielle Flora, Mykose / Soor	Candida	0	0	0	0	0	0	1	1	0	1	1	0	0	0	0	0	1	1	1	0	2009-12-29	1	49	68	35	90	7.36	6
5312	6079	27861	0		1225	1971-08-01	2010-05-26	72	190	39	39	3	1	4440	98	2009-08-23	2010-05-30	2010-05-30	2009-09-06	Sekret: RG I, normale bakterielle Flora, kein Hinweis auf eine Infektion	Normal flora	1	0	1	0	0	0	0	0	0	0	0	1	0	0	0	0	0	1	1	0	2009-11-17	1	56	98	37	96		9
9150	10383	11956	0		1226	1991-05-27	2010-05-27	104	148	19	38	0	1	2724	9	2009-09-03	2010-06-10	2010-06-10	2009-09-17	Sekret: RG I, normale bakterielle Flora, kein Hinweis auf eine Infektion	Normal flora	1	0	1	0	0	0	0	0	0	0	0	1	0	0	0	0	0	1	1	0	2009-12-30	1	50	30	32	2	7.25	9
1554	1801	12739	0		1227	1980-02-28	2010-05-27	78	142	30	33	3	1	2290	68			2010-07-12	2009-10-19	Sekret: RG II, intermed.bakt.Flora	Intermediate	0	1	1	0	0	0	0	0	0	1	0	0	1	0	0	0	0	2	2	0	2010-01-05	1	43	28	30	27	7.58	8
10951	12403	20137	0		1228	1988-05-05	2010-05-27	76	202	22	41	5	0	3730	46	2009-08-13	2010-05-20	2010-05-15	2009-08-22	Sekret: RG I, normale bakterielle Flora, kein Hinweis auf eine Infektion	Normal flora	1	0	1	0	0	0	0	0	0	0	0	1	0	0	0	0	0	1	1	0	2009-11-06	1	53	45	34	7	7.35	9
1951	2267	21833	0		1229	1967-07-22	2010-05-27	69	191	43	39	1	1	3380	52	2009-08-26	2010-06-02	2010-06-02	2009-09-09	Sekret: RG II, intermed.bakt.Flora	Intermediate	0	1	1	0	0	0	0	0	0	1	0	0	1	0	0	0	0	2	2	0	2009-11-17	1	50	28	36	85	7.28	9
3809	4384	10476	0		1230	1988-12-12	2010-05-28	70	178	21	37	3	0	2090	2	2009-09-08	2010-06-15	2010-06-15	2009-09-22	Sekret: RG 0, keine Keimflora nachweisbar, kein Hinweis auf eine Infektion	Intermediate	0	1	1	0	0	0	0	0	0	1	0	0	1	0	0	0	0	2	1	0	2009-12-01	1	47	6	33	12	7.25	9
7348	8367	7646	0		1231	1969-10-19	2010-05-29	96	163	41	39	0	1	3650	65	2009-08-27	2010-06-04	2010-06-05	2009-09-12	Sekret: RG I, normale bakterielle Flora, kein Hinweis auf eine Infektion	Normal flora	1	0	1	0	0	0	0	0	0	0	0	1	0	0	0	0	0	1	1	0	2009-12-17	1	53	67	37	92	7.16	8
3872	4452	22490	0		1232	1991-11-07	2010-05-29	75	193	19	40	2	0	3900	83	2009-08-20	2010-05-27	2010-05-27	2009-09-03	Sekret: RG I, normale bakterielle Flora, kein Hinweis auf eine Infektion	Normal flora	1	0	1	0	0	0	0	0	0	0	0	1	0	0	0	0	0	1	1	0	2009-11-17	1	53	68	35	50	7.11	9
2568	2981	28172	0		1233	1983-01-03	2010-05-29	73	166	27	36	1	1	2150	7	2009-10-18	2010-07-03	2010-06-25	2009-10-02	Sekret: RG I, normale bakterielle Flora, kein Hinweis auf eine Infektion	Normal flora	1	0	1	0	0	0	0	0	0	0	0	1	0	0	0	0	0	1	1	0	2009-12-14	1	46	16	31	5		7
7339	8358	5962	0		1234	1977-09-16	2010-05-30	71	198	33	40	3	0	4050	80	2009-08-20	2010-05-27	2010-05-27	2009-09-03	Sekret: RG I, normale bakterielle Flora, kein Hinweis auf eine Infektion	Normal flora	1	0	1	0	0	0	0	0	0	0	0	1	0	0	0	0	0	1	1	0	2009-11-13	1	52	36	37	85	7.28	4
6190	7061	12876	0		1235	1974-06-02	2010-05-30	79	177	36	38	4	0	3410	63	2009-09-03	2010-06-10	2010-06-09	2009-09-16	Sekret: RG I, normale bakterielle Flora, kein Hinweis auf eine Infektion	Normal flora	1	0	1	0	0	0	0	0	0	0	0	1	0	0	0	0	0	1	1	0	2009-12-04	1	49	20	35	66	7.28	9
10681	12092	13574	0		1236	1988-07-15	2010-05-30	69	201	22	40	4	0	3270	17	2009-08-19	2010-05-26	2010-05-26	2009-09-02	Sekret: RG I, normale bakterielle Flora, kein Hinweis auf eine Infektion	Normal flora	1	0	1	0	0	0	0	0	0	0	0	1	0	0	0	0	0	1	1	0	2009-11-10	1	52	35	35	29	7.25	9
6047	6897	6157	0		1237	1980-12-02	2010-05-31	81	182	30	39	4	0	3270	36	2009-08-31	2010-06-07	2010-06-03	2009-09-10	Sekret: RG I, normale bakterielle Flora, kein Hinweis auf eine Infektion	Normal flora	1	0	1	0	0	0	0	0	0	0	0	1	0	0	0	0	0	1	1	0	2009-11-30	1	51	40	35	57	7.26	9
1662	1928	27982	0		1238	1981-08-29	2010-05-31	76	202	29	41	5	0	3750	62	2009-08-12	2010-05-19	2010-05-19	2009-08-26	Sekret: RG I, normale bakterielle Flora, kein Hinweis auf eine Infektion	Normal flora	1	0	1	0	0	0	0	0	0	0	0	1	0	0	0	0	0	1	1	0	2009-11-10	1	53	60	36	69		9
2173	2521	6086	0		1239	1981-10-12	2010-06-01	68	174	29	36	4	1	2360	7	2009-09-18	2010-06-25	2010-06-25	2009-10-02	Sekret: RG I, normale bakterielle Flora, kein Hinweis auf eine Infektion	Normal flora	1	0	1	0	0	0	0	0	0	0	0	1	0	0	0	0	0	1	1	0	2009-12-09	1	47	13	32	6	7.3	9
165	202	10670	0		1240	1969-09-22	2010-06-01	102	76	41	27	3	1	1050	48	2009-11-27	2010-09-03	2010-08-28	2009-12-05	Sekret: RG III, bakterielle Vaginose	Bacterial vaginosis	0	0	0	1	0	0	0	0	0	1	0	0	0	1	0	0	0	3	3	0	2010-03-17	1	37	58	26	49		8
2685	3107	8574	0		1241	1975-05-01	2010-06-02	85	169	35	38	2	1	3530	65	2009-09-10	2010-06-17	2010-06-14	2009-09-21	Sekret: RG I, normale bakterielle Flora, kein Hinweis auf eine Infektion	Normal flora	1	0	1	0	0	0	0	0	0	0	0	1	0	0	0	0	0	1	1	0	2009-12-15	1	51	43	37	93	7.33	9
250	302	18554	0		1242	1977-12-27	2010-06-03	81	185	32	40	0	0	3270	32	2009-08-19	2010-05-26	2010-06-03	2009-09-10	Sekret: RG I, normale bakterielle Flora, Mykose / Soor	Candida	0	0	0	0	0	0	1	1	0	1	1	0	0	0	0	0	1	1	1	0	2009-11-30	1	49	10	36	80	7.32	9
8214	9329	16596	0		1243	1969-02-06	2010-06-05	72	205	41	41	4	1	3300	15	2009-08-23	2010-05-30	2010-05-25	2009-09-01	Sekret: RG I, normale bakterielle Flora, kein Hinweis auf eine Infektion	Normal flora	1	0	1	0	0	0	0	0	0	0	0	1	0	0	0	0	0	1	1	0	2009-11-12	1	51	17	34	7	7.35	8
8347	9483	23678	0		1244	1987-01-26	2010-06-05	73	194	23	40	1	0	3910	84	2009-08-27	2010-06-03	2010-06-04	2009-09-11	Sekret: RG II, intermed.bakt.Flora	Intermediate	0	1	1	0	0	0	0	0	0	1	0	0	1	0	0	0	0	2	2	0	2009-11-23	1	54	83	36	79	7.44	9
6166	7033	20322	0		1245	1981-10-23	2010-06-06	74	193	29	40	1	0	3310	34	2009-08-30	2010-06-06	2010-06-05	2009-09-12	Sekret: RG I, normale bakterielle Flora, kein Hinweis auf eine Infektion	Normal flora	1	0	1	0	0	0	0	0	0	0	0	1	0	0	0	0	0	1	1	0	2009-11-25	1	52	52	35	52	7.38	9
1588	1843	8566	0		1246	1987-01-22	2010-06-07	83	194	23	41	4	1	4270	86	2009-08-19	2010-05-26	2010-05-27	2009-09-03	Sekret: RG I, normale bakterielle Flora, Mykose / Soor	Candida	0	0	0	0	0	0	1	1	0	1	1	0	0	0	0	0	1	1	1	0	2009-11-25	1	57	94	37	77	7.31	9
11092	12554	11130	0		1247	1977-05-02	2010-06-07	64	209	33	41	0	3	3680	60	2009-08-23	2010-06-03	2010-05-31	2009-09-07	Sekret: RG I, normale bakterielle Flora, kein Hinweis auf eine Infektion	Normal flora	1	0	1	0	0	0	0	0	0	0	0	1	0	0	0	0	0	1	1	0	2009-11-10	1	51	28	38	98	7.2	9
1564	1813	23472	0		1248	1980-05-09	2010-06-07	67	202	30	40	3	0	3570	41	2009-09-01	2010-06-08	2010-06-04	2009-09-11	Sekret: RG I, normale bakterielle Flora, kein Hinweis auf eine Infektion	Normal flora	1	0	1	0	0	0	0	0	0	0	0	1	0	0	0	0	0	1	1	0	2009-11-17	1	50	11	35	30	7.25	9
9235	10479	13455	0		1249	1986-03-08	2010-06-08	73	179	24	38	0	1	3400	70	2009-09-10	2010-06-17	2010-06-22	2009-09-29	Sekret: RG I, normale bakterielle Flora, kein Hinweis auf eine Infektion	Normal flora	1	0	1	0	0	0	0	0	0	0	0	1	0	0	0	0	0	1	1	0	2009-12-11	1	52	76	35	70	7.27	9
9760	11065	20353	0		1250	1991-09-17	2010-06-08	66	200	19	40	0	0	2900	9	2009-08-25	2010-06-01	2010-06-08	2009-09-15	Sekret: RG I, normale bakterielle Flora, kein Hinweis auf eine Infektion	Normal flora	1	0	1	0	0	0	0	0	0	0	0	1	0	0	0	0	0	1	1	0	2009-11-20	1	50	21	33	7	7.28	9
7112	8099	2424	0		1251	1975-02-23	2010-06-09	93	176	35	40	3	0	3600	44			2010-06-06	2009-09-13	Sekret: RG I, normale bakterielle Flora, kein Hinweis auf eine Infektion	Normal flora	1	0	1	0	0	0	0	0	0	0	0	1	0	0	0	0	0	1	1	0	2009-12-15	1	52	36	35	30	7.38	9
6314	7197	9353	0		1252	1968-01-01	2010-06-09	77	177	42	38	2	0	3090	37	2009-09-14	2010-06-21	2010-06-21	2009-09-28	Sekret: RG III, bakterielle Vaginose	Bacterial vaginosis	0	0	0	1	0	0	0	0	0	1	0	0	0	1	0	0	0	3	3	0	2009-12-14	1	51	56	34	38
1558	1806	20286	0		1253	1978-06-12	2010-06-09	72	196	32	40	2	3	3430	31	2009-08-31	2010-06-07	2010-06-07	2009-09-14	Sekret: RG I, normale bakterielle Flora, kein Hinweis auf eine Infektion	Normal flora	1	0	1	0	0	0	0	0	0	0	0	1	0	0	0	0	0	1	1	0	2009-11-25	1	53	54	37	86	7.31	9
2769	3208	2502	0		1254	1979-08-24	2010-06-10	71	181	31	38	0	1	3040	37	2009-09-12	2010-06-19	2010-06-24	2009-10-01	Sekret: RG I, normale bakterielle Flora, kein Hinweis auf eine Infektion	Normal flora	1	0	1	0	0	0	0	0	0	0	0	1	0	0	0	0	0	1	1	0	2009-12-11	1	51	60	32	4	7.27	9
514	600	10866	0		1255	1977-11-12	2010-06-10	80	177	33	38	5	1	3300	50	2009-09-18	2010-06-25	2010-06-19	2009-09-26	Sekret: RG I, normale bakterielle Flora, kein Hinweis auf eine Infektion	Normal flora	1	0	1	0	0	0	0	0	0	0	0	1	0	0	0	0	0	1	1	0	2009-12-15	1	52	68	36	87	7.27	8
7907	8980	27723	0		1256	1972-05-04	2010-06-10	109	36	38	22	5	0	428	7	2010-01-02	2010-10-09	2010-10-09	2010-01-16	Sekret: RG III, bakterielle Vaginose	Bacterial vaginosis	0	0	0	1	0	0	0	0	0	1	0	0	0	1	0	0	0	3	3	0	2010-05-05	1	26	11				1
9262	10508	8440	0		1257	1981-09-29	2010-06-11	81	176	29	38	5	1	3140	36	2009-09-12	2010-06-19	2010-06-20	2009-09-27	Sekret: RG I, normale bakterielle Flora, kein Hinweis auf eine Infektion	Normal flora	1	0	1	0	0	0	0	0	0	0	0	1	0	0	0	0	0	1	1	0	2009-12-17	1	51	51	34	35	7.28
4285	4916	11003	0		1258	1984-09-17	2010-06-11	70	178	26	37	3	0	3080	51	2009-09-24	2010-07-01	2010-06-29	2009-10-06	Sekret: RG I, normale bakterielle Flora, kein Hinweis auf eine Infektion	Normal flora	1	0	1	0	0	0	0	0	0	0	0	1	0	0	0	0	0	1	1	0	2009-12-15	1	52	82	34	48	7.27	9
4770	5471	21203	0		1259	1981-06-05	2010-06-11	77	182	29	39	0	1	2930	16	2009-09-03	2010-06-10	2010-06-18	2009-09-25	Sekret: RG II, intermed.bakt.Flora	Intermediate	0	1	1	0	0	0	0	0	0	1	0	0	1	0	0	0	0	2	2	0	2009-12-11	1	50	29	34	32	7.31	9
4519	5183	12910	0		1260	1974-08-15	2010-06-12	64	185	36	37	4	1	2350	4	2009-09-22	2010-06-29	2010-06-29	2009-10-06	Sekret: RG I, normale bakterielle Flora, Mykose / Soor	Candida	0	0	0	0	0	0	1	1	0	1	1	0	0	0	0	0	1	1	1	0	2009-12-09	1	47	10	32	6	7.31	9
5081	5819	18824	0		1261	1974-09-19	2010-06-12	84	190	36	41	1	3	3520	31	2009-09-03	2010-06-10	2010-06-04	2009-09-11	Sekret: RG I, normale bakterielle Flora, kein Hinweis auf eine Infektion	Normal flora	1	0	1	0	0	0	0	0	0	0	0	1	0	0	0	0	0	1	1	0	2009-12-04	1	51	18	34	7	7	6
7704	8762	8717	0		1262	1981-10-10	2010-06-13	74	184	29	38	6	0	3320	50	2009-09-14	2010-06-21	2010-06-21	2009-09-28	Sekret: RG I, normale bakterielle Flora, kein Hinweis auf eine Infektion	Normal flora	1	0	1	0	0	0	0	0	0	0	0	1	0	0	0	0	0	1	1	0	2009-12-11	1	50	31	34	33	7.22	9
8945	10155	18323	0		1263	1968-12-20	2010-06-13	75	184	42	39	0	0	3440	46	2009-09-13	2010-06-20	2010-06-20	2009-09-27	Sekret: RG I, normale bakterielle Flora, kein Hinweis auf eine Infektion	Normal flora	1	0	1	0	0	0	0	0	0	0	0	1	0	0	0	0	0	1	1	0	2009-12-11	1	50	19	36	73	7.34	9
8302	9428	21910	0		1264	1976-07-04	2010-06-13	77	191	34	40	2	0	3020	13	2009-09-04	2010-06-11	2010-06-11	2009-09-18	Sekret: RG I, normale bakterielle Flora, kein Hinweis auf eine Infektion	Normal flora	1	0	1	0	0	0	0	0	0	0	0	1	0	0	0	0	0	1	1	0	2009-12-04	1	50	19	35	50	7.38	9
6420	7318	27009	0		1265	1976-03-17	2010-06-14	72	185	34	38	5	0	3780	79	2009-09-16	2010-06-23	2010-06-23	2009-09-30	Sekret: RG I, normale bakterielle Flora, kein Hinweis auf eine Infektion	Normal flora	1	0	1	0	0	0	0	0	0	0	0	1	0	0	0	0	0	1	1	0	2009-12-11	1	54	83	35	47	7.22	9
4696	5386	26338	0		1266	1982-04-15	2010-06-15	77	169	28	37	1	3	2980	36	2009-09-28	2010-07-05	2010-07-05	2009-10-12	Sekret: RG I, normale bakterielle Flora, kein Hinweis auf eine Infektion	Normal flora	1	0	1	0	0	0	0	0	0	0	0	1	0	0	0	0	0	1	1	0	2009-12-28	1	50	44	33	15	7.2	9
361	429	28634	0		1267	1983-06-05	2010-06-15	67	194	27	39	2	0	3230	25	2009-09-12	2010-06-19	2010-06-20	2009-09-27	Sekret: RG I, normale bakterielle Flora, kein Hinweis auf eine Infektion	Normal flora	1	0	1	0	0	0	0	0	0	0	0	1	0	0	0	0	0	1	1	0	2009-12-03	1	54	79	33	4	7.31	9
688	804	373	0		1268	1975-11-16	2010-06-16	65	189	35	38	2	0	2960	18	2009-08-31	2010-06-07	2010-06-28	2009-10-05	Sekret: RG I, normale bakterielle Flora, kein Hinweis auf eine Infektion	Normal flora	1	0	1	0	0	0	0	0	0	0	0	1	0	0	0	0	0	1	1	0	2009-12-09	1	49	15	35	50	7.29	9
3140	3615	334	0		1269	1966-01-20	2010-06-17	68	199	44	40	1	1	3030	15			2010-06-16	2009-09-23	Sekret: RG I, normale bakterielle Flora, kein Hinweis auf eine Infektion	Normal flora	1	0	1	0	0	0	0	0	0	0	0	1	0	0	0	0	0	1	1	0	2009-11-30	1	50	21	35	53	7.31	9
7266	8279	8561	0		1270	1978-09-04	2010-06-18	78	189	32	40	1	0	3710	56			2010-06-17	2009-09-24	Sekret: RG I, normale bakterielle Flora, kein Hinweis auf eine Infektion	Normal flora	1	0	1	0	0	0	0	0	0	0	0	1	0	0	0	0	0	1	1	0	2009-12-11	1	53	56	34	12	7.22	9
8403	9551	14372	0		1271	1983-08-01	2010-06-19	70	187	27	38	5	0	3460	52			2010-06-28	2009-10-05	Sekret: RG I, normale bakterielle Flora, kein Hinweis auf eine Infektion	Normal flora	1	0	1	0	0	0	0	0	0	0	0	1	0	0	0	0	0	1	1	0	2009-12-14	1	54	83	34	20	7.23	9
8890	10094	18716	0		1272	1981-03-20	2010-06-19	73	197	29	40	4	3	4280	91	2009-09-08	2010-06-15	2010-06-15	2009-09-22	Sekret: RG I, normale bakterielle Flora, kein Hinweis auf eine Infektion	Normal flora	1	0	1	0	0	0	0	0	0	0	0	1	0	0	0	0	0	1	1	0	2009-12-04	1	57	96	36	58	7.21	9
564	660	2565	0		1273	1980-02-27	2010-06-20	73	191	30	39	5	0	2790	6	2009-09-15	2010-06-22	2010-06-22	2009-09-29	Sekret: RG I, normale bakterielle Flora, kein Hinweis auf eine Infektion	Normal flora	1	0	1	0	0	0	0	0	0	0	0	1	0	0	0	0	0	1	1	0	2009-12-11	1	49	12	33	8	7.07	9
8368	9512	6318	0		1274	1984-04-02	2010-06-22	90	187	26	41	4	0	3100	7	2009-09-04	2010-06-11	2010-06-11	2009-09-18	Sekret: RG I, normale bakterielle Flora, kein Hinweis auf eine Infektion	Normal flora	1	0	1	0	0	0	0	0	0	0	0	1	0	0	0	0	0	1	1	0	2009-12-17	1	52	29	35	23	7.32	9
10922	12369	8234	0		1275	1986-09-24	2010-06-22	106	166	24	40	6	0	3610	55	2009-09-09	2010-06-16	2010-06-16	2009-09-23	Sekret: RG III, bakterielle Vaginose	Bacterial vaginosis	0	0	0	1	0	0	0	0	0	1	0	0	0	1	0	0	0	3	3	0	2010-01-07	1	53	64	34	19	7.24	9
2265	2622	5086	0		1276	1988-11-05	2010-06-23	71	196	22	40	1	0	2880	4	2009-09-15	2010-06-22	2010-06-22	2009-09-29	Sekret: RG II, intermed.bakt.Flora, Mykose / Soor	Intermediate + Candida	0	0	0	0	0	0	1	0	1	1	1	0	1	0	0	1	1	2	2	0	2009-12-09	1	49	6	35	33	7.25	9
10062	11409	17269	0		1277	1981-07-11	2010-06-23	82	169	29	37	6	1	3450	65	2009-10-05	2010-07-12	2010-07-08	2009-10-15	Sekret: RG I, normale bakterielle Flora, kein Hinweis auf eine Infektion	Normal flora	1	0	1	0	0	0	0	0	0	0	0	1	0	0	0	0	0	1	1	0	2010-01-05	1	52	66	35	55	7.39	8
6000	6843	20750	0		1278	1979-04-21	2010-06-23	96	166	31	39	3	0	3462	42			2010-06-27	2009-10-04	Sekret: RG II, intermed.bakt.Flora	Intermediate	0	1	1	0	0	0	0	0	0	1	0	0	1	0	0	0	0	2	2	0	2010-01-08	1	50	16	34	15	7.36	9
659	768	12929	0		1279	1977-06-10	2010-06-24	67	192	33	39	0	1	3490	64	2009-09-20	2010-06-27	2010-07-01	2009-10-08	Sekret: RG I, normale bakterielle Flora, kein Hinweis auf eine Infektion	Normal flora	1	0	1	0	0	0	0	0	0	0	0	1	0	0	0	0	0	1	1	0	2009-12-14	1	54	90	36	86	7.31	9
4102	4707	8177	0		1280	1989-04-19	2010-06-25	76	192	21	40	2	0	3230	26	2009-09-14	2010-06-21	2010-06-23	2009-09-30	Sekret: RG I, normale bakterielle Flora, kein Hinweis auf eine Infektion	Normal flora	1	0	1	0	0	0	0	0	0	0	0	1	0	0	0	0	0	1	1	0	2009-12-15	1	51	33	34	22	7.41	9
2451	2840	15107	0		1281	1981-06-27	2010-06-25	80	193	29	41	0	1	3790	70	2009-09-11	2010-06-18	2010-06-18	2009-09-25	Sekret: RG II, intermed.bakt.Flora, Hinweis auf eine Infektion	Intermediate	0	1	1	0	0	0	0	0	0	1	0	0	1	0	0	0	0	2	3	0	2009-12-14	1	52	46	37	92	7.34	8
8411	9561	23980	0		1282	1988-05-10	2010-06-25	70	177	22	37	2	0	3630	85	2009-10-07	2010-07-14	2010-07-14	2009-10-21	Sekret: RG III, bakterielle Vaginose, Mykose / Soor	Bacterial vaginosis + Candida	0	0	0	0	0	1	0	0	0	1	1	0	0	1	0	1	1	3	3	0	2009-12-30	1	52	74	35	63	7.35	9
9435	10704	533	0		1283	1973-08-28	2010-06-26	68	208	37	41	3	1	3630	53	2009-09-09	2010-06-16	2010-06-16	2009-09-23	Sekret: RG I, normale bakterielle Flora, kein Hinweis auf eine Infektion	Normal flora	1	0	1	0	0	0	0	0	0	0	0	1	0	0	0	0	0	1	1	0	2009-11-30	1	54	76	36	71	7.31	9
9479	10757	4871	0		1284	1976-01-21	2010-06-29	64	204	34	40	2	0	3550	55	2009-09-21	2010-06-28	2010-06-27	2009-10-04	Sekret: RG II, intermed.bakt.Flora, Hinweis auf eine Infektion	Intermediate	0	1	1	0	0	0	0	0	0	1	0	0	1	0	0	0	0	2	3	0	2009-12-07	1	53	68	35	50	7.35	9
1729	2001	12915	0		1285	1980-05-15	2010-06-29	99	173	30	40	6	0	3970	71			2010-06-23	2009-09-30	Sekret: RG I, normale bakterielle Flora, kein Hinweis auf eine Infektion	Normal flora	1	0	1	0	0	0	0	0	0	0	0	1	0	0	0	0	0	1	1	0	2010-01-07	1	54	66	37	81	7.25	9
10313	11688	18930	0		1286	1986-08-03	2010-06-29	75	200	24	41	2	0	3550	33	2009-08-18	2010-05-25	2010-06-20	2009-09-27	Sekret: RG I, normale bakterielle Flora, kein Hinweis auf eine Infektion	Normal flora	1	0	1	0	0	0	0	0	0	0	0	1	0	0	0	0	0	1	1	0	2009-12-11	1	53	47	36	51	7.27	8
10726	12143	6520	0		1287	1988-08-27	2010-06-30	76	174	22	37	5	0	3300	66	2009-10-09	2010-07-16	2010-07-16	2009-10-23	Sekret: RG I, normale bakterielle Flora, kein Hinweis auf eine Infektion	Normal flora	1	0	1	0	0	0	0	0	0	0	0	1	0	0	0	0	0	1	1	0	2010-01-07	1	52	79	34	44	7.25	9
5131	5877	9266	0		1288	1971-06-22	2010-06-30	69	189	39	38	6	0	3300	48	2009-10-01	2010-07-08	2010-07-08	2009-10-15	Sekret: RG III, bakterielle Vaginose	Bacterial vaginosis	0	0	0	1	0	0	0	0	0	1	0	0	0	1	0	0	0	3	3	0	2009-12-23	1	52	66	33	12	7.32	9
948	1104	14964	0		1289	1986-04-13	2010-06-30	98	163	24	39	2	0	4050	89	2009-09-21	2010-06-28	2010-07-05	2009-10-12	Sekret: RG I, normale bakterielle Flora, kein Hinweis auf eine Infektion	Normal flora	1	0	1	0	0	0	0	0	0	0	0	1	0	0	0	0	0	1	1	0	2010-01-18	1	56	95	35	41	7.39	9
6120	6981	20746	0		1290	1975-11-30	2010-06-30	69	198	35	40	1	0	3210	26		2010-06-30	2010-06-29	2009-10-06	Sekret: RG III, bakterielle Vaginose	Bacterial vaginosis	0	0	0	1	0	0	0	0	0	1	0	0	0	1	0	0	0	3	3	0	2009-12-14	1	54	83	35	52	7.18	9
7057	8042	2859	0		1291	1987-03-04	2010-07-01	69	202	23	40	5	0	3390	36	2009-09-13	2010-06-20	2010-06-26	2009-10-03	Sekret: RG I, normale bakterielle Flora, kein Hinweis auf eine Infektion	Normal flora	1	0	1	0	0	0	0	0	0	0	0	1	0	0	0	0	0	1	1	0	2009-12-11	1	52	47	36	75	7.21	9
1434	1664	15863	0		1292	1978-01-27	2010-07-01	73	202	32	41	2	0	4240	86	2009-09-11	2010-06-18	2010-06-22	2009-09-29	Sekret: RG I, normale bakterielle Flora, kein Hinweis auf eine Infektion	Normal flora	1	0	1	0	0	0	0	0	0	0	0	1	0	0	0	0	0	1	1	0	2009-12-11	1	54	64	36	51	7.33	9
2356	2727	16968	0		1293	1967-02-14	2010-07-01	76	177	43	38	1	0	3230	53	2009-10-12	2010-07-19	2010-07-14	2009-10-21	Sekret: RG I, normale bakterielle Flora, kein Hinweis auf eine Infektion	Normal flora	1	0	1	0	0	0	0	0	0	0	0	1	0	0	0	0	0	1	1	0	2010-01-05	1	50	41	33	15	7.17	9
8491	9652	810	0		1294	1981-01-09	2010-07-02	76	176	29	38	0	1	3470	75	2009-10-09	2010-07-16	2010-07-16	2009-10-23	Sekret: RG III, bakterielle Vaginose, Mykose / Soor	Bacterial vaginosis + Candida	0	0	0	0	0	1	0	0	0	1	1	0	0	1	0	1	1	3	3	0	2010-01-07	1	51	60	35	70	7.33	9
6613	7535	24293	0		1295	1981-10-25	2010-07-04	87	170	29	38	5	0	3030	26	2009-10-06	2010-07-13	2010-07-13	2009-10-20	Sekret: RG II, intermed.bakt.Flora, Hinweis auf eine Infektion	Intermediate	0	1	1	0	0	0	0	0	0	1	0	0	1	0	0	0	0	2	3	0	2010-01-15	1	49	19	33	12	7.32	9
2552	2964	4315	0		1296	1980-11-29	2010-07-05	74	182	30	38	4	0	2490	2	2009-10-08	2010-07-15	2010-07-15	2009-10-22	Sekret: RG III, bakterielle Vaginose	Bacterial vaginosis	0	0	0	1	0	0	0	0	0	1	0	0	0	1	0	0	0	3	3	0	2010-01-04	1	48	6	33	6	7.32	9
1836	2128	9471	0		1297	1977-11-11	2010-07-05	74	166	33	36	2	1	2500	16	2009-10-24	2010-07-31	2010-07-31	2009-11-07	Sekret: RG I, normale bakterielle Flora, kein Hinweis auf eine Infektion	Normal flora	1	0	1	0	0	0	0	0	0	0	0	1	0	0	0	0	0	1	1	0	2010-01-20	1	45	4	33	24	7.32	8
1035	1205	50	0		1298	1984-06-14	2010-07-08	66	211	26	41	4	0	3800	52	2009-09-20	2010-06-27	2010-06-27	2009-10-04	Sekret: RG I, normale bakterielle Flora, kein Hinweis auf eine Infektion	Normal flora	1	0	1	0	0	0	0	0	0	0	0	1	0	0	0	0	0	1	1	0	2009-12-09	1	53	45	35	23	7.36	9
2059	2392	8852	0		1299	1986-07-13	2010-07-08	103	167	24	40	4	0	3320	31	2009-09-30	2010-07-07	2010-07-04	2009-10-11	Sekret: RG I, normale bakterielle Flora, kein Hinweis auf eine Infektion	Normal flora	1	0	1	0	0	0	0	0	0	0	0	1	0	0	0	0	0	1	1	0	2010-01-22	1	52	48	34	20	7.3	9
7730	8791	8416	0		1300	1963-08-11	2010-07-09	74	185	47	39	0	1	4040	90	2009-10-09	2010-07-16	2010-07-16	2009-10-23	Sekret: RG I, normale bakterielle Flora, kein Hinweis auf eine Infektion	Normal flora	1	0	1	0	0	0	0	0	0	0	0	1	0	0	0	0	0	1	1	0	2010-01-05	1	55	90	37	92	7.36	9
1511	1752	8981	0		1301	1978-09-02	2010-07-09	70	186	32	38	4	0	3180	30	2009-10-10	2010-07-17	2010-07-19	2009-10-26	Sekret: RG I, normale bakterielle Flora, kein Hinweis auf eine Infektion	Normal flora	1	0	1	0	0	0	0	0	0	0	0	1	0	0	0	0	0	1	1	0	2010-01-04	1	52	56	35	48	7.41	9
105	122	23477	0		1302	1982-05-12	2010-07-10	103	157	28	39	1	1	2970	18	2009-10-12	2010-07-19	2010-07-16	2009-10-23	Sekret: RG II, intermed.bakt.Flora, Hinweis auf eine Infektion	Intermediate	0	1	1	0	0	0	0	0	0	1	0	0	1	0	0	0	0	2	3	0	2010-02-03	1	50	28	35	61	7.23	9
6147	7012	19851	0		1303	1988-03-13	2010-07-11	88	172	22	39	1	1	3620	73			2010-07-17	2009-10-24	Sekret: RG I, normale bakterielle Flora, kein Hinweis auf eine Infektion	Normal flora	1	0	1	0	0	0	0	0	0	0	0	1	0	0	0	0	0	1	1	0	2010-01-20	1	52	63	35	61	7.29	9
2380	2754	3699	0		1304	1988-11-14	2010-07-13	80	189	22	40	3	0	2580	2	2009-10-03	2010-07-10	2010-07-10	2009-10-17	Sekret: RG I, normale bakterielle Flora, kein Hinweis auf eine Infektion	Normal flora	1	0	1	0	0	0	0	0	0	0	0	1	0	0	0	0	0	1	1	0	2010-01-05	1	49	9	33	6	7.41	9
6408	7304	11504	0		1305	1986-09-06	2010-07-13	76	172	24	37	3	0	2920	27	2009-10-03	2010-07-10	2010-07-31	2009-11-07	Sekret: RG I, normale bakterielle Flora, kein Hinweis auf eine Infektion	Normal flora	1	0	1	0	0	0	0	0	0	0	0	1	0	0	0	0	0	1	1	0	2010-01-22	1	49	24	34	33	7.23	9
3645	4194	27599	0		1306	1974-04-29	2010-07-13	65	190	36	38	3	0	3600	80	2009-10-17	2010-07-24	2010-07-24	2009-10-31	Sekret: RG III, bakterielle Vaginose	Bacterial vaginosis	0	0	0	1	0	0	0	0	0	1	0	0	0	1	0	0	0	3	3	0	2010-01-04	1	51	55	34	37	7.28	9
10023	11368	8024	0		1307	1974-04-15	2010-07-14	71	205	36	41	3	0	3350	18	2009-10-02	2010-07-09	2010-07-04	2009-10-11	Sekret: RG I, normale bakterielle Flora, kein Hinweis auf eine Infektion	Normal flora	1	0	1	0	0	0	0	0	0	0	0	1	0	0	0	0	0	1	1	0	2009-12-21	1	53	46	36	50	7.29	9
3159	3636	16050	0		1308	1981-06-30	2010-07-14	96	168	29	39	5	0	3430	36	2009-10-18	2010-07-25	2010-07-16	2009-10-23	Sekret: RG I, normale bakterielle Flora, kein Hinweis auf eine Infektion	Normal flora	1	0	1	0	0	0	0	0	0	0	0	1	0	0	0	0	0	1	1	0	2010-01-27	1	52	43	36	67	7.34	9
1785	2070	1016	0		1309	1980-04-12	2010-07-15	71	189	30	39	1	1	3040	14	2009-10-13	2010-07-20	2010-07-21	2009-10-28	Sekret: RG I, normale bakterielle Flora, kein Hinweis auf eine Infektion	Normal flora	1	0	1	0	0	0	0	0	0	0	0	1	0	0	0	0	0	1	1	0	2010-01-07	1	52	49	34	17	7.16	9
1905	2211	23140	0		1310	1972-11-19	2010-07-18	87	151	38	36	0	0	2560	33	2009-11-11	2010-08-18	2010-08-15	2009-11-22	Sekret: RG I, normale bakterielle Flora, kein Hinweis auf eine Infektion	Normal flora	1	0	1	0	0	0	0	0	0	0	0	1	0	0	0	0	0	1	1	0	2010-02-17	1	49	59	33	42	7.33	9
9910	11237	6604	0		1311	1979-05-07	2010-07-19	80	195	31	41	2	0	4444	94	2009-10-09	2010-07-16	2010-07-10	2009-10-17	Sekret: RG I, normale bakterielle Flora, kein Hinweis auf eine Infektion	Normal flora	1	0	1	0	0	0	0	0	0	0	0	1	0	0	0	0	0	1	1	0	2010-01-05	1	56	89	38	94	7.32	9
5578	6378	27672	0		1312	1975-03-05	2010-07-19	63	196	35	39	0	1	3460	61	2009-10-13	2010-07-20	2010-07-26	2009-11-02	Sekret: RG I, normale bakterielle Flora, kein Hinweis auf eine Infektion	Normal flora	1	0	1	0	0	0	0	0	0	0	0	1	0	0	0	0	0	1	1	0	2010-01-04	1	54	90	35	62	7.37	9
8033	9120	16914	0		1313	1977-05-22	2010-07-22	77	181	33	38	6	1	3480	65	2009-10-30	2010-08-06	2010-07-30	2009-11-06	Sekret: RG I, normale bakterielle Flora, Mykose / Soor	Candida	0	0	0	0	0	0	1	1	0	1	1	0	0	0	0	0	1	1	1	0	2010-01-22	1	52	66	36	87	7.19	5
4181	4797	10972	0		1314	1990-03-23	2010-07-24	69	200	20	40	3	0	4700	98	2009-10-13	2010-07-20	2010-07-21	2009-10-28	Sekret: RG I, normale bakterielle Flora, kein Hinweis auf eine Infektion	Normal flora	1	0	1	0	0	0	0	0	0	0	0	1	0	0	0	0	0	1	1	0	2010-01-05	1	57	97	38	96	7.22	9
4039	4638	23031	0		1315	1978-10-04	2010-07-24	68	190	32	38	6	0	2970	20	2009-10-08	2010-07-15	2010-08-01	2009-11-08	Sekret: RG II, intermed.bakt.Flora	Intermediate	0	1	1	0	0	0	0	0	0	1	0	0	1	0	0	0	0	2	2	0	2010-01-15	1	50	31	34	33	7.35	9
2050	2381	23097	0		1316	1976-05-06	2010-07-24	71	187	34	38	6	1	2650	5	2009-10-30	2010-08-06	2010-08-01	2009-11-08	Sekret: RG I, normale bakterielle Flora, kein Hinweis auf eine Infektion	Normal flora	1	0	1	0	0	0	0	0	0	0	0	1	0	0	0	0	0	1	1	0	2010-01-18	1	49	17	33	12	7.39	9
2868	3319	29089	0		1317	1979-03-02	2010-07-24	69	192	31	39	2	1	1750	2	2009-10-22	2010-07-29	2010-07-29	2009-11-05	Sekret: RG I, normale bakterielle Flora, kein Hinweis auf eine Infektion	Normal flora	1	0	1	0	0	0	0	0	0	0	0	1	0	0	0	0	0	1	1	0	2010-01-13	1	45	2	30	2	7.13	9
6389	7283	6437	0		1318	1977-04-21	2010-07-26	72	187	33	39	0	1	2960	11	2009-10-26	2010-08-02	2010-08-02	2009-11-09	Sekret: RG I, normale bakterielle Flora, kein Hinweis auf eine Infektion	Normal flora	1	0	1	0	0	0	0	0	0	0	0	1	0	0	0	0	0	1	1	0	2010-01-20	1	51	33	35	44	7.26	9
1389	1614	19788	0		1319	1980-12-19	2010-07-26	71	193	30	39	5	0	3090	21	2009-10-31	2010-08-07	2010-07-28	2009-11-04	Sekret: RG I, normale bakterielle Flora, kein Hinweis auf eine Infektion	Normal flora	1	0	1	0	0	0	0	0	0	0	0	1	0	0	0	0	0	1	1	0	2010-01-14	1	52	57	32	2	7.28	9
4287	4918	429	0		1320	1981-02-27	2010-07-27	105	153	29	38	6	1	3370	42	2009-11-04	2010-08-11	2010-08-04	2009-11-11	Sekret: RG I, normale bakterielle Flora, Mykose / Soor	Candida	0	0	0	0	0	0	1	1	0	1	1	0	0	0	0	0	1	1	1	0	2010-02-24	1	51	35	36	74	7.23	8
498	579	11325	0		1321	1974-03-25	2010-07-28	75	189	36	39	5	0	3990	91	2009-10-23	2010-07-30	2010-07-30	2009-11-06	Sekret: RG I, normale bakterielle Flora, kein Hinweis auf eine Infektion	Normal flora	1	0	1	0	0	0	0	0	0	0	0	1	0	0	0	0	0	1	1	0	2010-01-20	1	53	73	35	56	7.33	9
5565	6362	20200	0		1322	1965-02-04	2010-07-29	70	205	46	41	2	1	3330	27			2010-07-20	2009-10-27	Sekret: RG I, normale bakterielle Flora, kein Hinweis auf eine Infektion	Normal flora	1	0	1	0	0	0	0	0	0	0	0	1	0	0	0	0	0	1	1	0	2010-01-05	1	51	27	37	91	7.22	8
10083	11432	9813	0		1323	1985-07-01	2010-07-31	66	129	25	29	6	1	1518	71	2009-12-19	2010-09-25	2010-10-10	2010-01-17	Sekret: RG I, normale bakterielle Flora, kein Hinweis auf eine Infektion	Normal flora	1	0	1	0	0	0	0	0	0	0	0	1	0	0	0	0	0	1	1	0	2010-03-24	1	41	69	29	73	7.21	8
1313	1526	12483	0		1324	1987-08-17	2010-08-02	73	196	23	40	3	0	3100	16	2009-10-23	2010-07-30	2010-07-30	2009-11-06	Sekret: RG I, normale bakterielle Flora, kein Hinweis auf eine Infektion	Normal flora	1	0	1	0	0	0	0	0	0	0	0	1	0	0	0	0	0	1	1	0	2010-01-18	1	52	50	33	6	7.28	9
7285	8300	13718	0		1325	1986-04-23	2010-08-02	68	199	24	40	1	0	3120	12	2009-10-25	2010-08-01	2010-08-01	2009-11-08	Sekret: RG I, normale bakterielle Flora, kein Hinweis auf eine Infektion	Normal flora	1	0	1	0	0	0	0	0	0	0	0	1	0	0	0	0	0	1	1	0	2010-01-15	1	51	23	35	33	7.19	9
9217	10461	25845	0		1326	1970-04-04	2010-08-03	74	187	40	39	2	0	3360		2009-11-01	2010-08-08	2010-08-08	2009-11-15	Sekret: RG II, intermed.bakt.Flora, Mykose / Soor	Intermediate + Candida	0	0	0	0	0	0	1	0	1	1	1	0	1	0	0	1	1	2	2	0	2010-01-28	1	51		34			9
10030	11376	2675	0		1327	1970-02-01	2010-08-05	70	198	41	40	2	0	3540	54	2009-10-20	2010-07-27	2010-08-03	2009-11-10	Sekret: RG II, intermed.bakt.Flora	Intermediate	0	1	1	0	0	0	0	0	0	1	0	0	1	0	0	0	0	2	2	0	2010-01-19	1	52	51	36	78	7.39	9
6586	7503	17499	0		1328	1989-07-27	2010-08-05	91	132	21	33	6	1	2180	38			2010-09-17	2009-12-25	Sekret: RG III, bakterielle Vaginose	Bacterial vaginosis	0	0	0	1	0	0	0	0	0	1	0	0	0	1	0	0	0	3	3	0	2010-03-26	1	49	85	31	27	7.34	8
5398	6178	23538	0		1329	1968-04-21	2010-08-12	81	190	42	40	5	1	3590	54	2009-10-31	2010-08-07	2010-08-07	2009-11-14	Sekret: RG I, normale bakterielle Flora, kein Hinweis auf eine Infektion	Normal flora	1	0	1	0	0	0	0	0	0	0	0	1	0	0	0	0	0	1	1	0	2010-02-03	1	52	47	36	75	7.31	9
3968	4555	19178	0		1330	1984-10-26	2010-08-13	92	88	26	27	5	1	1080	59	2010-01-31	2010-11-07	2010-11-07	2010-02-14	Sekret: RG I, normale bakterielle Flora, Mykose / Soor	Candida	0	0	0	0	0	0	1	1	0	1	1	0	0	0	0	0	1	1	1	0	2010-05-17	0	40	87	25	38		0
3374	3883	20079	0		1331	1976-04-05	2010-08-14	105	152	34	38	5	1	3012	25	2009-11-22	2010-08-29	2010-08-23	2009-11-30	Sekret: RG I, normale bakterielle Flora, kein Hinweis auf eine Infektion	Normal flora	1	0	1	0	0	0	0	0	0	0	0	1	0	0	0	0	0	1	1	0	2010-03-15	1	48	9	32	2	7.31	9
7589	8633	21508	0		1332	1977-03-14	2010-08-14	64	137	33	30	5	1	1664	68	2010-01-11	2010-10-18	2010-10-18	2010-01-25	Sekret: RG I, normale bakterielle Flora, kein Hinweis auf eine Infektion	Normal flora	1	0	1	0	0	0	0	0	0	0	0	1	0	0	0	0	0	1	1	0	2010-03-30	1	43	76	29	59	7.3	8
9935	11267	10597	0		1333	1991-06-12	2010-08-16	102	159	19	39	2	0	2930	14	2009-11-14	2010-08-21	2010-08-21	2009-11-28	Sekret: RG I, normale bakterielle Flora, kein Hinweis auf eine Infektion	Normal flora	1	0	1	0	0	0	0	0	0	0	0	1	0	0	0	0	0	1	1	0	2010-03-10	1	47	2	32	2	7.29	9
5503	6296	12818	0		1334	1972-06-24	2010-08-16	101	151	38	38	0	1	2910	26		2010-08-30	2010-08-30	2009-12-07	Sekret: RG I, normale bakterielle Flora, Mykose / Soor	Candida	0	0	0	0	0	0	1	1	0	1	1	0	0	0	0	0	1	1	1	0	2010-03-18	1	50	43	35	70	7.28	8
9563	10848	11041	0		1335	1973-02-06	2010-08-19	111	160	38	40	5	1	3330	20	2009-11-07	2010-08-14	2010-08-14	2009-11-21	Sekret: RG I, normale bakterielle Flora, kein Hinweis auf eine Infektion	Normal flora	1	0	1	0	0	0	0	0	0	0	0	1	0	0	0	0	0	1	1	0	2010-03-12	1	51	20	34	8	7.29	8
400	471	20855	0		1336	1969-02-03	2010-08-22	108	150	42	38	6	0	2670	3	2009-11-28	2010-09-04	2010-08-30	2009-12-07	Sekret: RG I, normale bakterielle Flora, kein Hinweis auf eine Infektion	Normal flora	1	0	1	0	0	0	0	0	0	0	0	1	0	0	0	0	0	1	1	0	2010-03-25	1	49	10	33	5	7.31	9
5069	5804	9274	0		1337	1978-01-09	2010-08-24	104	125	33	34	5	1	2564	61	2009-12-17	2010-09-23	2010-09-30	2010-01-07	Sekret: RG I, normale bakterielle Flora, kein Hinweis auf eine Infektion	Normal flora	1	0	1	0	0	0	0	0	0	0	0	1	0	0	0	0	0	1	1	0	2010-04-21	1	48	67	33	65	7.34	8
9556	10840	10252	0		1338	1987-05-14	2010-08-24	77	175	23	38	0	0	2820	20	2009-11-30	2010-09-06	2010-09-07	2009-12-15	Sekret: RG I, normale bakterielle Flora, kein Hinweis auf eine Infektion	Normal flora	1	0	1	0	0	0	0	0	0	0	0	1	0	0	0	0	0	1	1	0	2010-03-02	1	50	43	34	41	7.28	9
2898	3350	25958	0		1339	1979-08-09	2010-08-25	106	155	31	39	2	0	3480	60	2009-11-16	2010-08-23	2010-08-30	2009-12-07	Sekret: RG I, normale bakterielle Flora, Mykose / Soor	Candida	0	0	0	0	0	0	1	1	0	1	1	0	0	0	0	0	1	1	1	0	2010-03-23	1	53	77	36	84	7.22	9
5622	6423	8491	0		1340	1975-06-22	2010-08-28	105	164	35	40	3	0	3960	85			2010-08-25	2009-12-02	Sekret: RG I, normale bakterielle Flora, kein Hinweis auf eine Infektion	Normal flora	1	0	1	0	0	0	0	0	0	0	0	1	0	0	0	0	0	1	1	0	2010-03-17	1	53	67	36	77	7.48	9
10633	12038	13439	0		1341	1974-12-08	2010-08-29	84	177	36	39	2	0	2620	2	2009-11-27	2010-09-03	2010-09-03	2009-12-11	Sekret: RG I, normale bakterielle Flora, kein Hinweis auf eine Infektion	Normal flora	1	0	1	0	0	0	0	0	0	0	0	1	0	0	0	0	0	1	1	0	2010-03-05	1	49	8	32	2	7.41	9
4232	4855	15501	0		1342	1978-08-18	2010-08-30	81	143	32	34	0	0	1770	9			2010-10-11	2010-01-18	Sekret: RG I, normale bakterielle Flora, kein Hinweis auf eine Infektion	Normal flora	1	0	1	0	0	0	0	0	0	0	0	1	0	0	0	0	0	1	1	0	2010-04-09	1	46	47	30	10	7.34	9
3433	3958	9013	0		1343	1978-02-28	2010-09-01	80	145	33	34	1	0	2076	23	2010-01-05	2010-10-12	2010-10-12	2010-01-19	Sekret: RG III, bakterielle Vaginose	Bacterial vaginosis	0	0	0	1	0	0	0	0	0	1	0	0	0	1	0	0	0	3	3	0	2010-04-09	1	45	31	30.5	14	7.28	7
2119	2463	9622	0		1344	1984-10-11	2010-09-01	100	163	26	39	4	1	3120	16	2009-11-15	2010-08-22	2010-09-04	2009-12-12	Sekret: RG I, normale bakterielle Flora, kein Hinweis auf eine Infektion	Normal flora	1	0	1	0	0	0	0	0	0	0	0	1	0	0	0	0	0	1	1	0	2010-03-22	1	52	44	35	39	7.32	9
1205	1407	24580	0		1345	1974-09-09	2010-09-06	71	186	36	38	5	1	2990	23			2010-09-15	2009-12-23	Sekret: RG III, bakterielle Vaginose	Bacterial vaginosis	0	0	0	1	0	0	0	0	0	1	0	0	0	1	0	0	0	3	3	0	2010-03-04	1	48	9	34	35	7.35	7
6128	6989	29016	0		1346	1972-12-03	2010-09-06	110	158	38	40	2	1	4010	88			2010-09-04	2009-12-12	Sekret: RG I, normale bakterielle Flora, kein Hinweis auf eine Infektion	Normal flora	1	0	1	0	0	0	0	0	0	0	0	1	0	0	0	0	0	1	1	0	2010-04-01	1	54	83	36	78	7.29	7
2067	2402	1966	0		1347	1988-02-24	2010-09-07	71	187	23	38	6	0	3540	70	2009-12-15	2010-09-21	2010-09-15	2009-12-23	Sekret: RG I, normale bakterielle Flora, kein Hinweis auf eine Infektion	Normal flora	1	0	1	0	0	0	0	0	0	0	0	1	0	0	0	0	0	1	1	0	2010-03-04	1	52	66	35	63	7.35	9
4384	5034	17756	0		1348	1968-05-27	2010-09-07	71	186	42	38	5	0	3060	29	2009-12-10	2010-09-16	2010-09-16	2009-12-24	Sekret: RG I, normale bakterielle Flora, kein Hinweis auf eine Infektion	Normal flora	1	0	1	0	0	0	0	0	0	0	0	1	0	0	0	0	0	1	1	0	2010-03-05	1	52	68	35	65	7.34	9
8470	9628	24960	0		1349	1976-06-27	2010-09-07	80	174	34	38	2	1	3480	61	2009-12-19	2010-09-25	2010-09-19	2009-12-27	Sekret: RG I, normale bakterielle Flora, kein Hinweis auf eine Infektion	Normal flora	1	0	1	0	0	0	0	0	0	0	0	1	0	0	0	0	0	1	1	0	2010-03-17	1	52	60	36	77	7.2	8
8451	9606	21171	0		1350	1982-06-07	2010-09-09	80	171	28	37	6	0	4050	96	2009-12-22	2010-09-28	2010-09-24	2010-01-01	Sekret: RG I, normale bakterielle Flora, kein Hinweis auf eine Infektion	Normal flora	1	0	1	0	0	0	0	0	0	0	0	1	0	0	0	0	0	1	1	0	2010-03-22	1	56	98	36	80	7.32	9
1748	2027	17395	0		1351	1985-11-19	2010-09-10	69	176	25	37	0	0	2245	2	2009-12-15	2010-09-21	2010-10-01	2010-01-08	Sekret: RG I, normale bakterielle Flora, kein Hinweis auf eine Infektion	Normal flora	1	0	1	0	0	0	0	0	0	0	0	1	0	0	0	0	0	1	1	0	2010-03-18	1	47	9	33	16	7.24	9
9348	10607	17314	0		1352	1971-11-08	2010-09-11	74	192	39	40	0	1	3230	28	2009-12-04	2010-09-10	2010-09-11	2009-12-19	Sekret: RG I, normale bakterielle Flora, kein Hinweis auf eine Infektion	Normal flora	1	0	1	0	0	0	0	0	0	0	0	1	0	0	0	0	0	1	1	0	2010-03-03	1	51	36	34	24	7.34	9
2699	3126	20926	0		1353	1973-11-10	2010-09-11	77	192	37	40	3	1	2990	6	2009-12-02	2010-09-08	2010-09-08	2009-12-16	Sekret: RG I, normale bakterielle Flora, kein Hinweis auf eine Infektion	Normal flora	1	0	1	0	0	0	0	0	0	0	0	1	0	0	0	0	0	1	1	0	2010-03-03	1	51	22	32	2	7.3	9
10253	11621	24143	0		1354	1976-09-01	2010-09-12	95	158	34	38	1	0	3000	22	2009-12-19	2010-09-25	2010-09-25	2010-01-02	Sekret: RG I, normale bakterielle Flora, kein Hinweis auf eine Infektion	Normal flora	1	0	1	0	0	0	0	0	0	0	0	1	0	0	0	0	0	1	1	0	2010-04-07	1	50	28	34	25	7.34	9
9309	10560	20458	0		1355	1971-02-20	2010-09-13	73	116	40	29	0	0	1685	95			2010-11-29	2010-03-08	Sekret: RG I, normale bakterielle Flora, kein Hinweis auf eine Infektion	Normal flora	1	0	1	0	0	0	0	0	0	0	0	1	0	0	0	0	0	1	1	0	2010-05-20	1	44	96	26.5	44	7.43	8
4504	5168	19744	0		1356	1980-06-10	2010-09-14	75	183	30	38	6	1	2900	16	2009-11-29	2010-09-05	2010-09-22	2009-12-30	Sekret: RG I, normale bakterielle Flora, kein Hinweis auf eine Infektion	Normal flora	1	0	1	0	0	0	0	0	0	0	0	1	0	0	0	0	0	1	1	0	2010-03-15	1	48	8	33.5	21	7.32	9
5094	5833	23288	0		1357	1984-07-13	2010-09-14	77	175	26	38	0	1	2940	29	2009-12-22	2010-09-28	2010-09-28	2010-01-05	Sekret: RG I, normale bakterielle Flora, kein Hinweis auf eine Infektion	Normal flora	1	0	1	0	0	0	0	0	0	0	0	1	0	0	0	0	0	1	1	0	2010-03-23	1	47	7	33	16	7.25	9
2745	3180	18610	0		1358	1968-02-11	2010-09-15	85	174	43	39	0	1	2920	16	2009-12-21	2010-09-27	2010-09-22	2009-12-30	Sekret: RG I, normale bakterielle Flora, kein Hinweis auf eine Infektion	Normal flora	1	0	1	0	0	0	0	0	0	0	0	1	0	0	0	0	0	1	1	0	2010-03-25	1	52	64	34	32	7.29	8
1608	1865	20618	0		1359	1969-02-22	2010-09-16	73	182	42	38	3	0	2973	26			2010-09-27	2010-01-04	Sekret: RG I, normale bakterielle Flora, kein Hinweis auf eine Infektion	Normal flora	1	0	1	0	0	0	0	0	0	0	0	1	0	0	0	0	0	1	1	0	2010-03-18	1	49	22	34	37	7.16	9
8138	9242	21501	0		1360	1975-07-31	2010-09-16	73	184	35	38	5	0	3450	64	2009-12-19	2010-09-25	2010-09-25	2010-01-02	Sekret: RG I, normale bakterielle Flora, kein Hinweis auf eine Infektion	Normal flora	1	0	1	0	0	0	0	0	0	0	0	1	0	0	0	0	0	1	1	0	2010-03-16	1	51	51	35	65	7.27	9
641	748	15972	0		1361	1968-10-16	2010-09-17	75	151	42	34	2	1	2354	44	2010-01-31	2010-11-07	2010-10-27	2010-02-03	Sekret: RG I, normale bakterielle Flora, kein Hinweis auf eine Infektion	Normal flora	1	0	1	0	0	0	0	0	0	0	0	1	0	0	0	0	0	1	1	0	2010-04-19	1	44	17	33.5	73	7.32	8
5170	5918	8422	0		1362	1994-03-14	2010-09-18	74	178	17	38	0	0	3290	48	2009-12-21	2010-09-27	2010-10-02	2010-01-09	Sekret: RG III, bakterielle Vaginose	Bacterial vaginosis	0	0	0	1	0	0	0	0	0	1	0	0	0	1	0	0	0	3	3	0	2010-03-24	1	49	17	34	26	7.26	9
2913	3365	432	0		1363	1972-06-16	2010-09-19	105	165	38	40	4	1	3840	77			2010-09-15	2009-12-23	Sekret: RG I, normale bakterielle Flora, kein Hinweis auf eine Infektion	Normal flora	1	0	1	0	0	0	0	0	0	0	0	1	0	0	0	0	0	1	1	0	2010-04-07	1	54	81	35.5	63	7.29	9
1893	2196	6956	0		1364	1988-03-04	2010-09-19	77	181	23	38	6	0	3430	47	2009-12-21	2010-09-27	2010-09-27	2010-01-04	Sekret: RG I, normale bakterielle Flora, kein Hinweis auf eine Infektion	Normal flora	1	0	1	0	0	0	0	0	0	0	0	1	0	0	0	0	0	1	1	0	2010-03-22	1	51	35	34.5	31	7.19	9
1292	1502	23998	0		1365	1985-03-25	2010-09-19	79	186	26	39	6	0	4100	87			2010-09-20	2009-12-28	Sekret: RG I, normale bakterielle Flora, kein Hinweis auf eine Infektion	Normal flora	1	0	1	0	0	0	0	0	0	0	0	1	0	0	0	0	0	1	1	0	2010-03-17	1	54	74	35	36	7.18	8
10940	12392	25814	0		1366	1969-02-03	2010-09-19	95	156	42	37	6	1	3140	37	2009-12-28	2010-10-04	2010-10-04	2010-01-11	Sekret: RG I, normale bakterielle Flora, kein Hinweis auf eine Infektion	Normal flora	1	0	1	0	0	0	0	0	0	0	0	1	0	0	0	0	0	1	1	0	2010-04-16	1	52	66	34	28	7.27	9
1329	1544	1222	0		1367	1980-07-18	2010-09-20	82	116	30	30	2	1	1274	25	2010-02-08	2010-11-15	2010-11-27	2010-03-06	Sekret: RG III, bakterielle Vaginose	Bacterial vaginosis	0	0	0	1	0	0	0	0	0	1	0	0	0	1	0	0	0	3	3	0	2010-05-27	1	39	31	26	8	7.36	7
8139	9243	3676	0		1368	1989-12-05	2010-09-20	73	187	21	39	1	0	3300	44			2010-09-26	2010-01-03	Sekret: RG I, normale bakterielle Flora, kein Hinweis auf eine Infektion	Normal flora	1	0	1	0	0	0	0	0	0	0	0	1	0	0	0	0	0	1	1	0	2010-03-17	1	50	28	35	61	7.3	9
8198	9307	7626	0		1369	1985-06-19	2010-09-20	75	181	25	38	4	1	4190	96	2009-12-11	2010-09-17	2010-09-30	2010-01-07	Sekret: RG I, normale bakterielle Flora, kein Hinweis auf eine Infektion	Normal flora	1	0	1	0	0	0	0	0	0	0	0	1	0	0	0	0	0	1	1	0	2010-03-23	1	55	93	38	98	7.34	9
6073	6928	27792	0		1370	1978-01-26	2010-09-20	63	201	33	39	5	0	3810	70	2009-12-15	2010-09-21	2010-09-22	2009-12-30	Sekret: RG I, normale bakterielle Flora, kein Hinweis auf eine Infektion	Normal flora	1	0	1	0	0	0	0	0	0	0	0	1	0	0	0	0	0	1	1	0	2010-03-03	1	55	87	34	14	7.25	9
6855	7810	4224	0		1371	1982-07-14	2010-09-21	65	204	28	40	3	0	3186	22			2010-09-18	2009-12-26	Sekret: RG I, normale bakterielle Flora, kein Hinweis auf eine Infektion	Normal flora	1	0	1	0	0	0	0	0	0	0	0	1	0	0	0	0	0	1	1	0	2010-03-01	1	49	9	32	2	7.21	9
4487	5148	6513	0		1372	1984-09-07	2010-09-21	70	183	26	38	1	1	3740	90	2010-01-03	2010-10-10	2010-10-04	2010-01-11	Sekret: RG I, normale bakterielle Flora, Mykose / Soor	Candida	0	0	0	0	0	0	1	1	0	1	1	0	0	0	0	0	1	1	1	0	2010-03-22	1	51	58	34	40	7.28	9
9816	11129	13448	0		1373	1979-11-15	2010-09-21	86	183	31	40	3	0	4220	89	2009-12-17	2010-09-23	2010-09-18	2009-12-26	Sekret: RG I, normale bakterielle Flora, kein Hinweis auf eine Infektion	Normal flora	1	0	1	0	0	0	0	0	0	0	0	1	0	0	0	0	0	1	1	0	2010-03-22	1	58	98	37	85	7.2	9
3284	3780	13097	0		1374	1970-08-15	2010-09-22	82	127	40	31	6	1	1583	26	2010-02-11	2010-11-18	2010-11-18	2010-02-25	Sekret: RG I, normale bakterielle Flora, kein Hinweis auf eine Infektion	Normal flora	1	0	1	0	0	0	0	0	0	0	0	1	0	0	0	0	0	1	1	0	2010-05-18	1	42	37	30	46	7.26	7
9403	10668	14059	0		1375	1976-01-19	2010-09-22	82	174	35	38	4	1	3074	22			2010-10-02	2010-01-09	Sekret: RG II, intermed.bakt.Flora	Intermediate	0	1	1	0	0	0	0	0	0	1	0	0	1	0	0	0	0	2	2	0	2010-04-01	1	49	12	33	6	7.24	9
8474	9633	70	0		1376	1980-06-27	2010-09-23	72	91	30	25	2	1	860	58	2010-03-29	2011-01-03	2011-01-04	2010-04-13	Sekret: RG III, bakterielle Vaginose, Mykose / Soor	Bacterial vaginosis + Candida	0	0	0	0	0	1	0	0	0	1	1	0	0	1	0	1	1	3	3	0	2010-06-24	1	32	29	22.5	23	7.3	8
7909	8982	3677	0		1377	1985-12-05	2010-09-23	77	182	25	39	0	3	3470	62	2009-12-24	2010-09-30	2010-09-30	2010-01-07	Sekret: RG I, normale bakterielle Flora, kein Hinweis auf eine Infektion	Normal flora	1	0	1	0	0	0	0	0	0	0	0	1	0	0	0	0	0	1	1	0	2010-03-25	1	50	29	35	62		8
9423	10689	3842	0		1378	1978-07-29	2010-09-23	71	190	32	39	2	0	3414	53			2010-09-28	2010-01-05	Sekret: RG I, normale bakterielle Flora, kein Hinweis auf eine Infektion	Normal flora	1	0	1	0	0	0	0	0	0	0	0	1	0	0	0	0	0	1	1	0	2010-03-17	1	47	2	34	30	7.48	9
1649	1913	10740	0		1379	1968-01-20	2010-09-23	64	73	43	21	4	0	486	26	2010-04-24	2011-01-29	2011-01-30	2010-05-09	Sekret: RG I, normale bakterielle Flora, kein Hinweis auf eine Infektion	Normal flora	1	0	1	0	0	0	0	0	0	0	0	1	0	0	0	0	0	1	1	0	2010-07-12	1	28	36	19.5	24		3
8109	9210	11791	0		1380	1990-10-04	2010-09-23	69	192	20	39	2	0	3686	77	2009-12-07	2010-09-13	2010-09-28	2010-01-05	Sekret: RG III, bakterielle Vaginose	Bacterial vaginosis	0	0	0	1	0	0	0	0	0	1	0	0	0	1	0	0	0	3	3	0	2010-03-15	1	52	61	34	30	7.26	9
6364	7255	14357	0		1381	1979-04-07	2010-09-23	88	175	31	39	4	1	3570	51	2009-12-25	2010-10-01	2010-09-26	2010-01-03	Sekret: RG I, normale bakterielle Flora, kein Hinweis auf eine Infektion	Normal flora	1	0	1	0	0	0	0	0	0	0	0	1	0	0	0	0	0	1	1	0	2010-04-01	1	52	44	36	69	7.29	9
2239	2594	9694	0		1382	1972-07-02	2010-09-25	76	192	38	40	2	0	4036	80	2009-12-20	2010-09-26	2010-09-23	2009-12-31	Sekret: RG I, normale bakterielle Flora, kein Hinweis auf eine Infektion	Normal flora	1	0	1	0	0	0	0	0	0	0	0	1	0	0	0	0	0	1	1	0	2010-03-17	1	54	71	37	86	7.1	8
8862	10064	27455	0		1383	1970-11-16	2010-09-26	75	178	40	38	1	0	2811	11	2010-01-01	2010-10-08	2010-10-09	2010-01-16	Sekret: RG I, normale bakterielle Flora, kein Hinweis auf eine Infektion	Normal flora	1	0	1	0	0	0	0	0	0	0	0	1	0	0	0	0	0	1	1	0	2010-04-01	1	49	16	33	8	7.22	9
7489	8519	1352	0		1384	1970-03-19	2010-09-27	69	178	41	37	2	1	2785	19	2010-01-09	2010-10-16	2010-10-16	2010-01-23	Sekret: RG I, normale bakterielle Flora, kein Hinweis auf eine Infektion	Normal flora	1	0	1	0	0	0	0	0	0	0	0	1	0	0	0	0	0	1	1	0	2010-04-02	1	46	2	33.5	23	7.26	9
9512	10795	24998	0		1385	1970-06-12	2010-09-27	76	182	40	38	6	1	3880	83	2010-01-02	2010-10-09	2010-10-05	2010-01-12	Sekret: RG I, normale bakterielle Flora, kein Hinweis auf eine Infektion	Normal flora	1	0	1	0	0	0	0	0	0	0	0	1	0	0	0	0	0	1	1	0	2010-03-29	1	51	35	38	98	7.3	9
8284	9408	4675	0		1386	1974-06-29	2010-09-28	69	183	36	38	0	1	3270		2010-01-05	2010-10-12	2010-10-12	2010-01-19	Sekret: RG I, normale bakterielle Flora, kein Hinweis auf eine Infektion	Normal flora	1	0	1	0	0	0	0	0	0	0	0	1	0	0	0	0	0	1	1	0	2010-03-29	1	50		35		7.28	7
1092	1269	10410	0		1387	1977-05-28	2010-09-28	68	189	33	38	5	1	3400	60	2009-12-31	2010-10-07	2010-10-07	2010-01-14	Sekret: RG I, normale bakterielle Flora, kein Hinweis auf eine Infektion	Normal flora	1	0	1	0	0	0	0	0	0	0	0	1	0	0	0	0	0	1	1	0	2010-03-23	1	50	33	35	65	7.25	8
711	831	11399	0		1388	1982-09-11	2010-09-28	75	146	28	33	4	1	1900	21	2010-02-05	2010-11-12	2010-11-12	2010-02-19	Sekret: RG I, normale bakterielle Flora, Mykose / Soor	Candida	0	0	0	0	0	0	1	1	0	1	1	0	0	0	0	0	1	1	1	0	2010-05-05	1	46	55	28	2	7.32	8
2669	3091	19201	0		1389	1993-07-22	2010-09-28	87	180	17	40	1	0	3610	62	2009-12-13	2010-09-25	2010-09-27	2010-01-04	Sekret: RG I, normale bakterielle Flora, kein Hinweis auf eine Infektion	Normal flora	1	0	1	0	0	0	0	0	0	0	0	1	0	0	0	0	0	1	1	0	2010-04-01	1	52	52	35	52	7.23	9
8308	9436	13191	0		1390	1980-07-12	2010-09-29	72	166	30	36	0	1	1940	2	2010-01-20	2010-10-27	2010-10-27	2010-02-03	Sekret: RG II, intermed.bakt.Flora	Intermediate	0	1	1	0	0	0	0	0	0	1	0	0	1	0	0	0	0	2	2	0	2010-04-16	1	46	11	30.5	2	7.33	9
1442	1673	14342	0		1391	1980-04-14	2010-09-29	92	174	30	40	0	1	3540	56	2009-12-25	2010-10-01	2010-09-29	2010-01-06	Sekret: RG I, normale bakterielle Flora, Mykose / Soor	Candida	0	0	0	0	0	0	1	1	0	1	1	0	0	0	0	0	1	1	1	0	2010-04-08	1	53	71	35	53	7.19	9
10197	11556	5489	0		1392	1981-02-23	2010-09-30	75	189	30	39	5	0	4100		2009-12-26	2010-10-02	2010-10-02	2010-01-09	Sekret: RG I, normale bakterielle Flora, kein Hinweis auf eine Infektion	Normal flora	1	0	1	0	0	0	0	0	0	0	0	1	0	0	0	0	0	1	1	0	2010-03-25	1	53		35		7.21	9
4375	5022	6938	0		1393	1984-02-12	2010-09-30	81	190	27	40	5	0	3690	49	2009-12-25	2010-10-01	2010-09-25	2010-01-02	Sekret: RG II, intermed.bakt.Flora	Intermediate	0	1	1	0	0	0	0	0	0	1	0	0	1	0	0	0	0	2	2	0	2010-03-24	1	53	51	35	27	7.23	9
8923	10130	13616	0		1394	1977-02-04	2010-09-30	72	169	34	36	3	1	3600	92	2010-01-18	2010-10-25	2010-10-25	2010-02-01	Sekret: RG I, normale bakterielle Flora, kein Hinweis auf eine Infektion	Normal flora	1	0	1	0	0	0	0	0	0	0	0	1	0	0	0	0	0	1	1	0	2010-04-14	1	54	96	36	90	7.28	7
5253	6016	20787	0		1395	1977-12-11	2010-09-30	110	153	33	39	4	0	3700	62	2009-12-27	2010-10-03	2010-10-03	2010-01-10	Sekret: RG I, normale bakterielle Flora, kein Hinweis auf eine Infektion	Normal flora	1	0	1	0	0	0	0	0	0	0	0	1	0	0	0	0	0	1	1	0	2010-04-30	1	53	61	35	39	7.39	9
9606	10894	9496	0		1396	1976-09-30	2010-10-01	82	177	34	39	0	0	3420	57	2010-01-05	2010-10-12	2010-10-08	2010-01-15	Sekret: RG I, normale bakterielle Flora, kein Hinweis auf eine Infektion	Normal flora	1	0	1	0	0	0	0	0	0	0	0	1	0	0	0	0	0	1	1	0	2010-04-07	1	51	46	34	32	7.32	9
1132	1321	13137	0		1397	1971-05-31	2010-10-01	83	169	39	38	0	1	3610	75	2010-01-08	2010-10-15	2010-10-15	2010-01-22	Sekret: RG I, normale bakterielle Flora, kein Hinweis auf eine Infektion	Normal flora	1	0	1	0	0	0	0	0	0	0	0	1	0	0	0	0	0	1	1	0	2010-04-15	1	53	78	35	53	7.29	9
9605	10893	29082	0		1398	1980-09-20	2010-10-01	68	193	30	39	2	0	2550	2	2009-12-21	2010-09-27	2010-10-06	2010-01-13	Sekret: RG I, normale bakterielle Flora, kein Hinweis auf eine Infektion	Normal flora	1	0	1	0	0	0	0	0	0	0	0	1	0	0	0	0	0	1	1	0	2010-03-22	1	47	2	33	10	7.27	9
624	729	11543	0		1399	1980-12-29	2010-10-02	70	187	30	38	5	1	3270	35	2009-12-22	2010-09-28	2010-10-11	2010-01-18	Sekret: RG I, normale bakterielle Flora, kein Hinweis auf eine Infektion	Normal flora	1	0	1	0	0	0	0	0	0	0	0	1	0	0	0	0	0	1	1	0	2010-03-29	1	52	54	34	20	7.19	9
990	1152	17376	0		1400	1983-10-22	2010-10-02	72	199	27	40	5	0	3300	18		2010-09-27	2010-09-27	2010-01-04	Sekret: RG III, bakterielle Vaginose, Mykose / Soor	Bacterial vaginosis + Candida	0	0	0	0	0	1	0	0	0	1	1	0	0	1	0	1	1	3	3	0	2010-03-17	1	51	20	35	27	7.33	9
2510	2912	9427	0		1401	1974-09-18	2010-10-03	74	179	36	38	1	0	3420	70	2010-01-05	2010-10-12	2010-10-16	2010-01-23	Sekret: RG I, normale bakterielle Flora, kein Hinweis auf eine Infektion	Normal flora	1	0	1	0	0	0	0	0	0	0	0	1	0	0	0	0	0	1	1	0	2010-04-07	1	50	41	35	69	7.25	9
9197	10438	13575	0		1402	1980-02-27	2010-10-03	74	199	31	41	0	3	3670	59	2009-12-20	2010-09-26	2010-09-26	2010-01-03	Sekret: RG I, normale bakterielle Flora, kein Hinweis auf eine Infektion	Normal flora	1	0	1	0	0	0	0	0	0	0	0	1	0	0	0	0	0	1	1	0	2010-03-18	1	52	45	34.5	30	7.15	8
2247	2602	10163	0		1403	1979-09-08	2010-10-05	73	203	31	41	3	1	4420	97	2009-12-19	2010-09-25	2010-09-25	2010-01-02	Sekret: RG I, normale bakterielle Flora, kein Hinweis auf eine Infektion	Normal flora	1	0	1	0	0	0	0	0	0	0	0	1	0	0	0	0	0	1	1	0	2010-03-16	1	53	61	38	98	7.24	8
5223	5980	12130	0		1404	1983-12-25	2010-10-05	69	190	27	39	0	3	2825	6	2010-01-05	2010-10-12	2010-10-12	2010-01-19	Sekret: RG I, normale bakterielle Flora, kein Hinweis auf eine Infektion	Normal flora	1	0	1	0	0	0	0	0	0	0	0	1	0	0	0	0	0	1	1	0	2010-03-29	1	48	4	32	2	7	8
7991	9072	24475	0		1405	1983-03-13	2010-10-05	74	189	28	39	4	0	3648	58			2010-10-08	2010-01-15	Sekret: RG I, normale bakterielle Flora, Mykose / Soor	Candida	0	0	0	0	0	0	1	1	0	1	1	0	0	0	0	0	1	1	1	0	2010-03-30	1	52	44	35	39	7.15	3
9195	10436	2985	0		1406	1984-08-19	2010-10-06	78	175	26	38	1	1	3160	46	2010-01-12	2010-10-19	2010-10-19	2010-01-26	Sekret: RG I, normale bakterielle Flora, kein Hinweis auf eine Infektion	Normal flora	1	0	1	0	0	0	0	0	0	0	0	1	0	0	0	0	0	1	1	0	2010-04-14	1	49	25	35	69	7.29	7
9736	11037	5500	0		1407	1990-08-29	2010-10-06	66	194	20	39	1	0	3400	54	2010-01-05	2010-10-12	2010-10-12	2010-01-19	Sekret: RG I, normale bakterielle Flora, kein Hinweis auf eine Infektion	Normal flora	1	0	1	0	0	0	0	0	0	0	0	1	0	0	0	0	0	1	1	0	2010-03-26	1	50	28	34	31	7.21	9
5769	6584	23273	0		1408	1987-12-04	2010-10-06	91	174	23	39	6	0	3060	18	2009-12-30	2010-10-06	2010-10-07	2010-01-14	Sekret: RG I, normale bakterielle Flora, kein Hinweis auf eine Infektion	Normal flora	1	0	1	0	0	0	0	0	0	0	0	1	0	0	0	0	0	1	1	0	2010-04-15	1	51	37	32	2	7.12	9
7564	8604	28939	0		1409	1978-03-10	2010-10-06	75	180	33	38	3	1	2710	10	2010-01-10	2010-10-17	2010-10-17	2010-01-24	Sekret: RG III, bakterielle Vaginose	Bacterial vaginosis	0	0	0	1	0	0	0	0	0	1	0	0	0	1	0	0	0	3	3	0	2010-04-09	1	52	71	31	2	7.26	5
10405	11787	13702	0		1410	1980-11-17	2010-10-07	79	170	30	37	4	1	2900	23	2010-01-17	2010-10-24	2010-10-24	2010-01-31	Sekret: RG I, normale bakterielle Flora, kein Hinweis auf eine Infektion	Normal flora	1	0	1	0	0	0	0	0	0	0	0	1	0	0	0	0	0	1	1	0	2010-04-20	1	49	22	36	83	7.26	9
6163	7030	20148	0		1411	1979-12-07	2010-10-07	110	171	31	42	1	1	3820	68			2010-09-22	2009-12-30	Sekret: RG I, normale bakterielle Flora, kein Hinweis auf eine Infektion	Normal flora	1	0	1	0	0	0	0	0	0	0	0	1	0	0	0	0	0	1	1	0	2010-04-19	1	56	94	38	98	7.19	7
10090	11440	28802	0		1412	1978-01-01	2010-10-07	75	178	33	38	1	0	3040	35	2010-01-13	2010-10-20	2010-10-20	2010-01-27	Sekret: RG I, normale bakterielle Flora, kein Hinweis auf eine Infektion	Normal flora	1	0	1	0	0	0	0	0	0	0	0	1	0	0	0	0	0	1	1	0	2010-04-12	1	51	58	33	15	7.17	9
1523	1767	19221	0		1413	1973-03-10	2010-10-08	69	158	38	34	3	0	2580	61	2010-02-02	2010-11-09	2010-11-16	2010-02-23	Sekret: RG I, normale bakterielle Flora, kein Hinweis auf eine Infektion	Normal flora	1	0	1	0	0	0	0	0	0	0	0	1	0	0	0	0	0	1	1	0	2010-05-03	1	43	8	33	60	7.43	8
3399	3916	28197	0		1414	1985-04-05	2010-10-08	76	182	26	38	6	1	3120	32	2010-01-08	2010-10-15	2010-10-16	2010-01-23	Sekret: RG I, normale bakterielle Flora, kein Hinweis auf eine Infektion	Normal flora	1	0	1	0	0	0	0	0	0	0	0	1	0	0	0	0	0	1	1	0	2010-04-09	1	51	48	33	12	7.34	9
7187	8187	10997	0		1415	1982-06-23	2010-10-09	78	183	28	39	2	0	2930	9	2010-01-11	2010-10-18	2010-10-14	2010-01-21	Sekret: RG I, normale bakterielle Flora, kein Hinweis auf eine Infektion	Normal flora	1	0	1	0	0	0	0	0	0	0	0	1	0	0	0	0	0	1	1	0	2010-04-09	1	46	2	34	16	7.31	9
2129	2474	18475	0		1416	1975-06-18	2010-10-09	77	180	35	38	5	0	3662	70	2010-01-21	2010-10-28	2010-10-18	2010-01-25	Sekret: RG I, normale bakterielle Flora, kein Hinweis auf eine Infektion	Normal flora	1	0	1	0	0	0	0	0	0	0	0	1	0	0	0	0	0	1	1	0	2010-04-12	1	49	11	35	47	7.37	9
3090	3557	19297	0		1417	1979-05-28	2010-10-09	72	199	31	40	5	0	3090	14			2010-10-04	2010-01-11	Sekret: RG I, normale bakterielle Flora, kein Hinweis auf eine Infektion	Normal flora	1	0	1	0	0	0	0	0	0	0	0	1	0	0	0	0	0	1	1	0	2010-03-24	1	49	8	33	5	7.31	9
5457	6245	20923	0		1418	1983-01-27	2010-10-09	68	198	28	40	0	0	3330	25	2010-01-02	2010-10-09	2010-10-09	2010-01-16	Sekret: RG I, normale bakterielle Flora, kein Hinweis auf eine Infektion	Normal flora	1	0	1	0	0	0	0	0	0	0	0	1	0	0	0	0	0	1	1	0	2010-03-25	1	52	40	35	35	7.28	9
6687	7619	604	0		1419	1973-08-28	2010-10-10	66	201	37	40	1	1	3570	44	2010-01-02	2010-10-09	2010-10-09	2010-01-16	Sekret: RG I, normale bakterielle Flora, kein Hinweis auf eine Infektion	Normal flora	1	0	1	0	0	0	0	0	0	0	0	1	0	0	0	0	0	1	1	0	2010-03-23	1	53	56	35	33	7.31	9
2858	3305	21958	0		1420	1989-06-18	2010-10-11	72	195	21	40	1	1	3470	35			2010-10-10	2010-01-17	Sekret: RG I, normale bakterielle Flora, kein Hinweis auf eine Infektion	Normal flora	1	0	1	0	0	0	0	0	0	0	0	1	0	0	0	0	0	1	1	0	2010-03-30	1	51	23	36	63	7.35	9
4666	5348	28650	0		1421	1975-07-10	2010-10-11	89	146	35	35	4	1	2730	47	2010-02-09	2010-11-16	2010-11-11	2010-02-18	Sekret: RG I, normale bakterielle Flora, Mykose / Soor	Candida	0	0	0	0	0	0	1	1	0	1	1	0	0	0	0	0	1	1	1	0	2010-05-18	1	45	9	33	36	7.3	9
2892	3344	28994	0		1422	1978-11-14	2010-10-11	75	182	32	38	5	0	3330	40		2010-10-20	2010-10-20	2010-01-27	Sekret: RG I, normale bakterielle Flora, kein Hinweis auf eine Infektion	Normal flora	1	0	1	0	0	0	0	0	0	0	0	1	0	0	0	0	0	1	1	0	2010-04-12	1	51	37	35	47	7.4	9
10887	12329	1561	0		1423	1985-06-17	2010-10-12	73	175	25	37	3	1	4540				2010-10-30	2010-02-06	Sekret: RG III, bakterielle Vaginose	Bacterial vaginosis	0	0	0	1	0	0	0	0	0	1	0	0	0	1	0	0	0	3	3	0	2010-04-20	1	56		36		7.26	8
616	720	5431	0		1424	1983-09-25	2010-10-12	71	209	27	42	0	0	3740	45	2009-12-22	2010-09-28	2010-09-28	2010-01-05	Sekret: RG II, intermed.bakt.Flora, Hinweis auf eine Infektion	Intermediate	0	1	1	0	0	0	0	0	0	1	0	0	1	0	0	0	0	2	3	0	2010-03-17	1	50	8	36	47	7.05	9
8350	9488	5556	0		1425	1991-04-12	2010-10-12	63	203	20	40	0	1	4320	98	2009-12-04	2010-09-10	2010-10-12	2010-01-19	Sekret: RG I, normale bakterielle Flora, kein Hinweis auf eine Infektion	Normal flora	1	0	1	0	0	0	0	0	0	0	0	1	0	0	0	0	0	1	1	0	2010-03-23	1	56	98	37	95	7.34	9
8675	9860	8442	0		1426	1974-07-17	2010-10-12	74	179	36	38	1	1	3090	28	2010-01-18	2010-10-25	2010-10-25	2010-02-01	Sekret: RG I, normale bakterielle Flora, kein Hinweis auf eine Infektion	Normal flora	1	0	1	0	0	0	0	0	0	0	0	1	0	0	0	0	0	1	1	0	2010-04-16	1	48	7	34	25	7.31	8
6888	7848	14596	0		1427	1980-01-02	2010-10-12	73	188	31	39	2	0	3590	56			2010-10-17	2010-01-24	Sekret: RG I, normale bakterielle Flora, kein Hinweis auf eine Infektion	Normal flora	1	0	1	0	0	0	0	0	0	0	0	1	0	0	0	0	0	1	1	0	2010-04-07	1	55	89	34	16	7.21	8
5196	5948	22242	0		1428	1981-09-21	2010-10-12	70	183	29	38	1	1	2650	6	2010-01-18	2010-10-25	2010-10-25	2010-02-01	Sekret: RG I, normale bakterielle Flora, kein Hinweis auf eine Infektion	Normal flora	1	0	1	0	0	0	0	0	0	0	0	1	0	0	0	0	0	1	1	0	2010-04-12	1	48	7	34	25	7.39	9
9167	10400	26773	0		1429	1978-08-08	2010-10-15	77	192	32	40	3	0	2970	10	2010-01-05	2010-10-12	2010-10-12	2010-01-19	Sekret: RG II, intermed.bakt.Flora	Intermediate	0	1	1	0	0	0	0	0	0	1	0	0	1	0	0	0	0	2	2	0	2010-04-06	1	50	18	36	77	7.23	9
3947	4533	1413	0		1430	1970-07-31	2010-10-16	71	201	40	40	6	0	3340	30	2010-01-02	2010-10-09	2010-10-10	2010-01-17	Sekret: RG I, normale bakterielle Flora, kein Hinweis auf eine Infektion	Normal flora	1	0	1	0	0	0	0	0	0	0	0	1	0	0	0	0	0	1	1	0	2010-03-29	1	50	16	35	45	7.34	9
3788	4360	1801	0		1431	1980-07-19	2010-10-16	98	82	30	27	5	1	970	42	2010-04-05	2011-01-10	2011-01-10	2010-04-19	Sekret: RG I, normale bakterielle Flora, Mykose / Soor	Candida	0	0	0	0	0	0	1	1	0	1	1	0	0	0	0	0	1	1	1	0	2010-07-26	1	34	27	24	23	7.36	7
6499	7404	9908	0		1432	1990-12-23	2010-10-16	67	198	20	39	6	0	3770	65	2010-01-10	2010-10-17	2010-10-17	2010-01-24	Sekret: RG I, normale bakterielle Flora, kein Hinweis auf eine Infektion	Normal flora	1	0	1	0	0	0	0	0	0	0	0	1	0	0	0	0	0	1	1	0	2010-04-01	1	52	41	34	13	7.3	9
2112	2455	6092	0		1433	1989-07-07	2010-10-17	64	138	21	30	6	1	1485	45	2010-03-15	2010-12-24	2010-12-20	2010-03-29	Sekret: RG I, normale bakterielle Flora, kein Hinweis auf eine Infektion	Normal flora	1	0	1	0	0	0	0	0	0	0	0	1	0	0	0	0	0	1	1	0	2010-06-01	1	42.5	69	27.8	33	7.42	8
1706	1977	14335	0		1434	1977-01-18	2010-10-17	73	191	34	39	5	0	3190	18	2010-01-12	2010-10-19	2010-10-19	2010-01-26	Sekret: RG II, intermed.bakt.Flora, Hinweis auf eine Infektion	Intermediate	0	1	1	0	0	0	0	0	0	1	0	0	1	0	0	0	0	2	3	0	2010-04-09	1	52	43	34	14	7.3	9
9461	10735	4553	0		1435	1981-10-02	2010-10-18	68	186	29	38	2	1	3220	37	2010-01-23	2010-10-30	2010-10-30	2010-02-06	Sekret: RG I, normale bakterielle Flora, kein Hinweis auf eine Infektion	Normal flora	1	0	1	0	0	0	0	0	0	0	0	1	0	0	0	0	0	1	1	0	2010-04-15	1	52	60	34	24	7.13	4
8514	9678	12585	0		1436	1974-08-22	2010-10-18	66	203	36	40	3	0	2970	6	2010-01-13	2010-10-20	2010-10-15	2010-01-22	Sekret: RG II, intermed.bakt.Flora	Intermediate	0	1	1	0	0	0	0	0	0	1	0	0	1	0	0	0	0	2	2	0	2010-03-29	1	48	2	33	2	7.38	9
6906	7870	24261	0		1437	1984-10-17	2010-10-18	73	188	26	39	2	3	3410	53	2010-01-17	2010-10-24	2010-10-23	2010-01-30	Sekret: RG I, normale bakterielle Flora, kein Hinweis auf eine Infektion	Normal flora	1	0	1	0	0	0	0	0	0	0	0	1	0	0	0	0	0	1	1	0	2010-04-13	1	51	43	34	30	7.31	9
9738	11039	9458	0		1438	1978-08-12	2010-10-19	73	180	32	38	1	1	2920	25			2010-11-01	2010-02-08	Sekret: RG I, normale bakterielle Flora, kein Hinweis auf eine Infektion	Normal flora	1	0	1	0	0	0	0	0	0	0	0	1	0	0	0	0	0	1	1	0	2010-04-22	1	49	25	34	40		8
9614	10904	20943	0		1439	1974-10-12	2010-10-19	70	183	36	38	1	1	3320	61			2010-11-01	2010-02-08	Sekret: RG I, normale bakterielle Flora, kein Hinweis auf eine Infektion	Normal flora	1	0	1	0	0	0	0	0	0	0	0	1	0	0	0	0	0	1	1	0	2010-04-19	1	50	41	36	90	7.29	5
10301	11674	21681	0		1440	1976-04-20	2010-10-19	66	175	35	36	3	1	2750	41	2010-02-01	2010-11-08	2010-11-13	2010-02-20	Sekret: RG I, normale bakterielle Flora, kein Hinweis auf eine Infektion	Normal flora	1	0	1	0	0	0	0	0	0	0	0	1	0	0	0	0	0	1	1	0	2010-04-27	1	50	67	34	62	7.36	7
9574	10859	26605	0		1441	1982-05-01	2010-10-19	73	180	28	38	1	0	3500	64	2010-01-23	2010-10-30	2010-11-01	2010-02-08	Sekret: RG I, normale bakterielle Flora, kein Hinweis auf eine Infektion	Normal flora	1	0	1	0	0	0	0	0	0	0	0	1	0	0	0	0	0	1	1	0	2010-04-22	1	52	62	35	52	7.29	9
1621	1879	7334	0		1442	1969-03-01	2010-10-20	66	196	42	39	3	1	3090	23	2010-01-17	2010-10-24	2010-10-24	2010-01-31	Sekret: RG I, normale bakterielle Flora, kein Hinweis auf eine Infektion	Normal flora	1	0	1	0	0	0	0	0	0	0	0	1	0	0	0	0	0	1	1	0	2010-04-07	1	50	25	34	29	7.35	9
7119	8106	11799	0		1443	1983-03-11	2010-10-20	69	202	28	40	5	0	3600	41	2010-01-08	2010-10-15	2010-10-15	2010-01-22	Sekret: RG I, normale bakterielle Flora, kein Hinweis auf eine Infektion	Normal flora	1	0	1	0	0	0	0	0	0	0	0	1	0	0	0	0	0	1	1	0	2010-04-01	1	52	34	35	27	7.3	9
5324	6091	21451	0		1444	1976-11-08	2010-10-20	74	182	34	38	4	0	2900	19	2010-01-23	2010-10-30	2010-10-30	2010-02-06	Sekret: RG 0, keine Keimflora nachweisbar, kein Hinweis auf eine Infektion	Intermediate	0	1	1	0	0	0	0	0	0	1	0	0	1	0	0	0	0	2	1	0	2010-04-21	1	50	35	34	36	7.31	9
2896	3348	23079	0		1445	1975-03-12	2010-10-20	100	140	36	36	2	1	2459	14	2010-02-16	2010-11-23	2010-11-15	2010-02-22	Sekret: RG III, bakterielle Vaginose, Mykose / Soor	Bacterial vaginosis + Candida	0	0	0	0	0	1	0	0	0	1	1	0	0	1	0	1	1	3	3	0	2010-06-02	1	48	28	35	74	7.36	7
8881	10084	11784	0		1446	1987-10-31	2010-10-21	65	191	23	38	4	3	3340	56	2010-01-19	2010-10-26	2010-10-31	2010-02-07	Sekret: RG II, intermed.bakt.Flora, Mykose / Soor	Intermediate + Candida	0	0	0	0	0	0	1	0	1	1	1	0	1	0	0	1	1	2	2	0	2010-04-13	1	50	35	33	13	7.22	9
8216	9331	15305	0		1447	1984-05-03	2010-10-21	107	170	26	41	4	0	3870	73			2010-10-10	2010-01-17	Sekret: RG I, normale bakterielle Flora, kein Hinweis auf eine Infektion	Normal flora	1	0	1	0	0	0	0	0	0	0	0	1	0	0	0	0	0	1	1	0	2010-05-04	1	53	60	35	40	7.14	9
8314	9444	16058	0		1448	1978-06-22	2010-10-21	84	178	32	39	3	0	4010	93			2010-10-25	2010-02-01	Sekret: RG I, normale bakterielle Flora, kein Hinweis auf eine Infektion	Normal flora	1	0	1	0	0	0	0	0	0	0	0	1	0	0	0	0	0	1	1	0	2010-04-26	1	55	95	36	84	7.39	9
4675	5360	17274	0		1449	1986-03-01	2010-10-21	71	182	25	38	1	0	3310	47			2010-11-03	2010-02-10	Sekret: RG I, normale bakterielle Flora, kein Hinweis auf eine Infektion	Normal flora	1	0	1	0	0	0	0	0	0	0	0	1	0	0	0	0	0	1	1	0	2010-04-22	1	52	62	35	52	7.24	9
5659	6461	20784	0		1450	1974-04-03	2010-10-21	76	188	37	39	5	3	3820	70	2010-01-20	2010-10-27	2010-10-23	2010-01-30	Sekret: RG I, normale bakterielle Flora, kein Hinweis auf eine Infektion	Normal flora	1	0	1	0	0	0	0	0	0	0	0	1	0	0	0	0	0	1	1	0	2010-04-16	1	55	87	34	14	7.36	9
1922	2233	23492	0		1451	1971-11-29	2010-10-22	75	193	39	40	2	0	3660	50	2010-01-18	2010-10-25	2010-10-20	2010-01-27	Sekret: RG I, normale bakterielle Flora, kein Hinweis auf eine Infektion	Normal flora	1	0	1	0	0	0	0	0	0	0	0	1	0	0	0	0	0	1	1	0	2010-04-12	1	53	54	35	32	7.2	9
6866	7824	9984	0		1452	1981-03-17	2010-10-23	66	208	30	41	1	0	3990	71	2010-01-09	2010-10-16	2010-10-15	2010-01-22	Sekret: RG I, normale bakterielle Flora, kein Hinweis auf eine Infektion	Normal flora	1	0	1	0	0	0	0	0	0	0	0	1	0	0	0	0	0	1	1	0	2010-03-29	1	56	89	34	7	7.3	9
6694	7627	11502	0		1453	1971-09-17	2010-10-23	87	178	39	39	6	1	2961	7			2010-10-24	2010-01-31	Sekret: RG I, normale bakterielle Flora, Mykose / Soor	Candida	0	0	0	0	0	0	1	1	0	1	1	0	0	0	0	0	1	1	1	0	2010-04-28	1	51	26	33.5	7	7.18	5
1048	1219	26740	0		1454	1980-04-02	2010-10-23	104	138	31	36	4	1	3090	58	2010-02-09	2010-11-16	2010-11-16	2010-02-23	Sekret: RG III, bakterielle Vaginose	Bacterial vaginosis	0	0	0	1	0	0	0	0	0	1	0	0	0	1	0	0	0	3	3	0	2010-06-07	1	50	54	35	71	7.19	9
5846	6672	15431	0		1455	1982-06-22	2010-10-24	69	191	28	39	1	0	3750	71	2010-01-27	2010-11-03	2010-10-30	2010-02-06	Sekret: RG I, normale bakterielle Flora, kein Hinweis auf eine Infektion	Normal flora	1	0	1	0	0	0	0	0	0	0	0	1	0	0	0	0	0	1	1	0	2010-04-16	1	51	32	35	43	7.4	9
4531	5197	19989	0		1456	1979-05-22	2010-10-24	78	194	31	40	6	1	3540	48			2010-10-18	2010-01-25	Sekret: RG I, normale bakterielle Flora, kein Hinweis auf eine Infektion	Normal flora	1	0	1	0	0	0	0	0	0	0	0	1	0	0	0	0	0	1	1	0	2010-04-13	1	51	29	34	19	7.35	9
4184	4801	21825	0		1457	1974-09-03	2010-10-24	66	171	36	35	6	1	2980	63			2010-11-22	2010-03-01	Sekret: RG II, intermed.bakt.Flora	Intermediate	0	1	1	0	0	0	0	0	0	1	0	0	1	0	0	0	0	2	2	0	2010-05-06	1	50	67	35.5	87	7.4	9
6131	6992	1902	0		1458	1978-12-25	2010-10-25	78	138	32	32	6	3	1954	39	2010-03-14	2010-12-19	2010-12-14	2010-03-23	Sekret: RG I, normale bakterielle Flora, kein Hinweis auf eine Infektion	Normal flora	1	0	1	0	0	0	0	0	0	0	0	1	0	0	0	0	0	1	1	0	2010-06-09	1	41	12	30	26	7.22	9
4156	4769	9379	0		1459	1980-08-02	2010-10-25	78	193	30	40	5	0	4490	98	2010-01-19	2010-10-26	2010-10-20	2010-01-27	Sekret: RG I, normale bakterielle Flora, kein Hinweis auf eine Infektion	Normal flora	1	0	1	0	0	0	0	0	0	0	0	1	0	0	0	0	0	1	1	0	2010-04-15	1	57	98	36	75	7.36	9
3734	4293	15519	0		1460	1971-08-18	2010-10-25	73	188	39	39	2	0	3030	20	2010-01-23	2010-10-30	2010-10-30	2010-02-06	Sekret: RG I, normale bakterielle Flora, kein Hinweis auf eine Infektion	Normal flora	1	0	1	0	0	0	0	0	0	0	0	1	0	0	0	0	0	1	1	0	2010-04-20	1	49	14	36	84	7	9
3640	4188	16710	0		1461	1989-08-22	2010-10-25	78	195	21	41	0	0	3390	22			2010-10-18	2010-01-25	Sekret: RG I, normale bakterielle Flora, Mykose / Soor	Candida	0	0	0	0	0	0	1	1	0	1	1	0	0	0	0	0	1	1	1	0	2010-04-13	1	51	18	35	24	7.26	9
2848	3293	25968	0		1462	1979-12-09	2010-10-25	69	188	31	38	5	0	3370	57	2010-01-21	2010-10-28	2010-11-03	2010-02-10	Sekret: RG I, normale bakterielle Flora, kein Hinweis auf eine Infektion	Normal flora	1	0	1	0	0	0	0	0	0	0	0	1	0	0	0	0	0	1	1	0	2010-04-20	1	53	82	33	12	7.47	9
9971	11311	6655	0		1463	1976-11-08	2010-10-26	74	193	34	40	1	0	3512	39	2010-01-23	2010-10-30	2010-10-25	2010-02-01	Sekret: RG I, normale bakterielle Flora, kein Hinweis auf eine Infektion	Normal flora	1	0	1	0	0	0	0	0	0	0	0	1	0	0	0	0	0	1	1	0	2010-04-16	1	48	2	34	12	7.28	9
3823	4400	11061	0		1464	1988-03-11	2010-10-26	73	202	23	41	2	0	3666	57	2010-01-10	2010-10-17	2010-10-17	2010-01-24	Sekret: RG I, normale bakterielle Flora, kein Hinweis auf eine Infektion	Normal flora	1	0	1	0	0	0	0	0	0	0	0	1	0	0	0	0	0	1	1	0	2010-04-07	1	52	44	36	72	7.33	9
7324	8341	18742	0		1465	1971-09-23	2010-10-26	79	180	39	39	0	0	4150	98	2010-01-26	2010-11-02	2010-11-02	2010-02-09	Sekret: RG I, normale bakterielle Flora, kein Hinweis auf eine Infektion	Normal flora	1	0	1	0	0	0	0	0	0	0	0	1	0	0	0	0	0	1	1	0	2010-04-29	1	54	90	36	86	7.36	9
262	318	23841	0		1466	1982-10-19	2010-10-26	67	200	28	40	1	0	3570	44		2010-10-25	2010-10-25	2010-02-01	Sekret: RG I, normale bakterielle Flora, kein Hinweis auf eine Infektion	Normal flora	1	0	1	0	0	0	0	0	0	0	0	1	0	0	0	0	0	1	1	0	2010-04-09	1	54	72	37	87	7.25	9
9987	11328	20687	0		1467	1979-05-25	2010-10-27	74	201	31	41	2	0	3620	53	2009-12-29	2010-10-05	2010-10-18	2010-01-25	Sekret: RG I, normale bakterielle Flora, kein Hinweis auf eine Infektion	Normal flora	1	0	1	0	0	0	0	0	0	0	0	1	0	0	0	0	0	1	1	0	2010-04-09	1	53	61	34	17	7.33	9
3341	3847	107	0		1468	1987-07-11	2010-10-28	76	162	23	36	0	0	2630	39	2010-02-18	2010-11-25	2010-11-25	2010-03-04	Sekret: RG I, normale bakterielle Flora, kein Hinweis auf eine Infektion	Normal flora	1	0	1	0	0	0	0	0	0	0	0	1	0	0	0	0	0	1	1	0	2010-05-19	1	49	59	33	42	7.38	8
7409	8432	19344	0		1469	1974-02-10	2010-10-29	79	182	37	39	2	0	3842	77	2010-02-05	2010-11-12	2010-11-03	2010-02-10	Sekret: RG I, normale bakterielle Flora, kein Hinweis auf eine Infektion	Normal flora	1	0	1	0	0	0	0	0	0	0	0	1	0	0	0	0	0	1	1	0	2010-04-30	1					7.36	8
5900	6732	21347	0		1470	1973-02-20	2010-10-29	75	197	38	40	6	1	3260	24	2010-01-20	2010-10-27	2010-10-23	2010-01-30	Sekret: RG I, normale bakterielle Flora, kein Hinweis auf eine Infektion	Normal flora	1	0	1	0	0	0	0	0	0	0	0	1	0	0	0	0	0	1	1	0	2010-04-15	1	53	64	35	45	7.36	9
5093	5832	24986	0		1471	1983-10-07	2010-10-29	71	191	27	39	3	0	3482	58	2010-01-26	2010-11-02	2010-11-02	2010-02-09	Sekret: RG I, normale bakterielle Flora, kein Hinweis auf eine Infektion	Normal flora	1	0	1	0	0	0	0	0	0	0	0	1	0	0	0	0	0	1	1	0	2010-04-21	1	51	42	34	29	7.49	9
1027	1197	4643	0		1472	1979-12-10	2010-10-30	71	194	31	39	6	0	2990	14	2010-01-24	2010-10-31	2010-10-31	2010-02-07	Sekret: RG I, normale bakterielle Flora, kein Hinweis auf eine Infektion	Normal flora	1	0	1	0	0	0	0	0	0	0	0	1	0	0	0	0	0	1	1	0	2010-04-19	1	48	5	33	8	7.3	9
5452	6238	5380	0		1473	1968-01-18	2010-10-30	99	166	43	39	6	0	3660	69			2010-10-31	2010-02-07	Sekret: RG I, normale bakterielle Flora, kein Hinweis auf eine Infektion	Normal flora	1	0	1	0	0	0	0	0	0	0	0	1	0	0	0	0	0	1	1	0	2010-05-17	1	53	72	35	54	7.26	9
6489	7392	16628	0		1474	1972-09-29	2010-10-30	77	190	38	40	1	0	3600	61	2010-01-27	2010-11-03	2010-10-29	2010-02-05	Sekret: RG I, normale bakterielle Flora, kein Hinweis auf eine Infektion	Normal flora	1	0	1	0	0	0	0	0	0	0	0	1	0	0	0	0	0	1	1	0	2010-04-23	1	52	52	36	79	7.21	9
45	55	2863	0		1475	1979-01-01	2010-10-31	65	212	32	41	4	0	4140	79			2010-10-20	2010-01-27	Sekret: RG I, normale bakterielle Flora, kein Hinweis auf eine Infektion	Normal flora	1	0	1	0	0	0	0	0	0	0	0	1	0	0	0	0	0	1	1	0	2010-04-02	1	57	94	37	77	7.18	9
691	808	13695	0		1476	1976-09-26	2010-10-31	70	188	34	38	6	1	3510	54			2010-11-08	2010-02-15	Sekret: RG I, normale bakterielle Flora, kein Hinweis auf eine Infektion	Normal flora	1	0	1	0	0	0	0	0	0	0	0	1	0	0	0	0	0	1	1	0	2010-04-26	1	52	52	35	45	7.34	9
7624	8674	16151	0		1477	1979-11-16	2010-10-31	73	199	31	40	6	0	3550	35	2010-01-18	2010-10-25	2010-10-25	2010-02-01	Sekret: RG I, normale bakterielle Flora, kein Hinweis auf eine Infektion	Normal flora	1	0	1	0	0	0	0	0	0	0	0	1	0	0	0	0	0	1	1	0	2010-04-15	1	50	9	34	8	7.23	9
6226	7098	13496	0		1478	1969-04-12	2010-11-01	65	208	42	41	0	0	3050	11	2010-01-10	2010-10-17	2010-10-25	2010-02-01	Sekret: RG I, normale bakterielle Flora, kein Hinweis auf eine Infektion	Normal flora	1	0	1	0	0	0	0	0	0	0	0	1	0	0	0	0	0	1	1	0	2010-04-07	1	52	45	34	18	7.27	9
865	1007	9522	0		1479	1984-12-07	2010-11-02	73	183	26	38	4	0	3260	36			2010-11-12	2010-02-19	Sekret: RG II, intermed.bakt.Flora, Hinweis auf eine Infektion	Intermediate	0	1	1	0	0	0	0	0	0	1	0	0	1	0	0	0	0	2	3	0	2010-05-03	1	52	56	36	76	7.27	9
3922	4506	16510	0		1480	1981-02-21	2010-11-02	77	176	30	38	1	1	4690	98	2010-02-08	2010-11-15	2010-11-15	2010-02-22	Sekret: RG I, normale bakterielle Flora, kein Hinweis auf eine Infektion	Normal flora	1	0	1	0	0	0	0	0	0	0	0	1	0	0	0	0	0	1	1	0	2010-05-10	1	54	94	36	90	7.3	8
5675	6478	21916	0		1481	1975-01-16	2010-11-02	82	181	36	39	4	3	2720	2	2010-01-29	2010-11-05	2010-11-05	2010-02-12	Sekret: RG I, normale bakterielle Flora, kein Hinweis auf eine Infektion	Normal flora	1	0	1	0	0	0	0	0	0	0	0	1	0	0	0	0	0	1	1	0	2010-05-05	1	49	7	34	15	7.17	8
530	619	26209	0		1482	1969-04-15	2010-11-02	73	180	42	38	1	1	2695	12	2010-02-08	2010-11-15	2010-11-15	2010-02-22	Sekret: RG II, intermed.bakt.Flora, Hinweis auf eine Infektion	Intermediate	0	1	1	0	0	0	0	0	0	1	0	0	1	0	0	0	0	2	3	0	2010-05-06	1	48	14	34	40	7.34	9
7681	8734	4597	0		1483	1980-04-11	2010-11-03	99	154	31	38	1	1	3160	34	2010-02-09	2010-11-16	2010-11-16	2010-02-23	Sekret: RG I, normale bakterielle Flora, Mykose / Soor	Candida	0	0	0	0	0	0	1	1	0	1	1	0	0	0	0	0	1	1	1	0	2010-06-02	1	51	45	34.5	37	7.25	9
9061	10284	6670	0		1484	1972-09-09	2010-11-03	89	169	38	38	6	1	2810	11	2010-02-04	2010-11-11	2010-11-11	2010-02-18	Sekret: RG I, normale bakterielle Flora, kein Hinweis auf eine Infektion	Normal flora	1	0	1	0	0	0	0	0	0	0	0	1	0	0	0	0	0	1	1	0	2010-05-18	1	52	66	34.5	48	7.29	9
8877	10080	12728	0		1485	1972-12-07	2010-11-03	93	134	38	34	3	1	2430	47	2010-03-07	2010-12-12	2010-12-12	2010-03-21	Sekret: RG I, normale bakterielle Flora, kein Hinweis auf eine Infektion	Normal flora	1	0	1	0	0	0	0	0	0	0	0	1	0	0	0	0	0	1	1	0	2010-06-22	1	49	77	32	36	7.35	9
4926	5645	28731	0		1486	1984-11-07	2010-11-03	94	177	26	40	5	1	4120	82	2010-01-20	2010-10-27	2010-10-29	2010-02-05	Sekret: RG I, normale bakterielle Flora, kein Hinweis auf eine Infektion	Normal flora	1	0	1	0	0	0	0	0	0	0	0	1	0	0	0	0	0	1	1	0	2010-05-10	1	50	10	34	8	7.37	9
9170	10404	12412	0		1487	1987-11-14	2010-11-04	64	195	23	39	0	1	3650	65	2010-02-04	2010-11-11	2010-11-11	2010-02-18	Sekret: RG II, intermed.bakt.Flora, Mykose / Soor	Intermediate + Candida	0	0	0	0	0	0	1	0	1	1	1	0	1	0	0	1	1	2	2	0	2010-04-23	1	53	67	35	44		9
5805	6626	24249	0		1488	1984-02-02	2010-11-04	76	184	27	39	1	1	3310	33	2010-01-14	2010-10-21	2010-11-10	2010-02-17	Sekret: RG I, normale bakterielle Flora, kein Hinweis auf eine Infektion	Normal flora	1	0	1	0	0	0	0	0	0	0	0	1	0	0	0	0	0	1	1	0	2010-05-04	1	51	32	36	72	7.28	9
3690	4241	3141	0		1489	1977-04-10	2010-11-05	73	184	34	38	5	1	3690	83	2010-02-07	2010-11-14	2010-11-14	2010-02-21	Sekret: RG I, normale bakterielle Flora, kein Hinweis auf eine Infektion	Normal flora	1	0	1	0	0	0	0	0	0	0	0	1	0	0	0	0	0	1	1	0	2010-05-05	1	52	68	34	35	7.26	9
8212	9326	6325	0		1490	1976-12-11	2010-11-05	75	184	34	39	0	1	3754	84			2010-11-12	2010-02-19	Sekret: RG I, normale bakterielle Flora, kein Hinweis auf eine Infektion	Normal flora	1	0	1	0	0	0	0	0	0	0	0	1	0	0	0	0	0	1	1	0	2010-05-05	1	52	64	36	86	7.32	9
7762	8825	7636	0		1491	1986-03-18	2010-11-05	78	178	25	38	4	1	2930	13	2010-02-08	2010-11-15	2010-11-15	2010-02-22	Sekret: RG II, intermed.bakt.Flora, Hinweis auf eine Infektion	Intermediate	0	1	1	0	0	0	0	0	0	1	0	0	1	0	0	0	0	2	3	0	2010-05-11	1	50	24	34	21	7.34	9
521	609	11148	0		1492	1983-05-31	2010-11-05	80	171	27	37	6	1	3630	87	2010-02-13	2010-11-20	2010-11-20	2010-02-27	Sekret: RG I, normale bakterielle Flora, kein Hinweis auf eine Infektion	Normal flora	1	0	1	0	0	0	0	0	0	0	0	1	0	0	0	0	0	1	1	0	2010-05-18	1	53	88	35	72	7.35	9
8091	9189	11635	0		1493	1976-03-10	2010-11-05	73	193	35	40	0	0	3280	33	2010-01-28	2010-11-04	2010-11-05	2010-02-12	Sekret: RG I, normale bakterielle Flora, kein Hinweis auf eine Infektion	Normal flora	1	0	1	0	0	0	0	0	0	0	0	1	0	0	0	0	0	1	1	0	2010-04-26	1	54	84	33.5	14	7.23	9
7156	8146	21262	0		1494	1980-08-15	2010-11-05	80	186	30	40	0	0	4070	84	2010-02-04	2010-11-11	2010-11-05	2010-02-12	Sekret: RG I, normale bakterielle Flora, kein Hinweis auf eine Infektion	Normal flora	1	0	1	0	0	0	0	0	0	0	0	1	0	0	0	0	0	1	1	0	2010-05-03	1	55	85	35	35	7.22	9
7915	8988	22186	0		1495	1969-11-14	2010-11-05	77	183	41	39	1	1	3538	66	2010-02-08	2010-11-15	2010-11-11	2010-02-18	Sekret: RG III, bakterielle Vaginose, Mykose / Soor	Bacterial vaginosis + Candida	0	0	0	0	0	1	0	0	0	1	1	0	0	1	0	1	1	3	3	0	2010-05-06	1	52	63	35	61	7.37	9
5862	6689	22447	0		1496	1989-05-18	2010-11-05	77	200	21	41	4	0	3560	46			2010-10-25	2010-02-01	Sekret: RG III, bakterielle Vaginose	Bacterial vaginosis	0	0	0	1	0	0	0	0	0	1	0	0	0	1	0	0	0	3	3	0	2010-04-19	1	51	27	34	16	7.46	9
7530	8561	6835	0		1497	1984-03-01	2010-11-06	66	190	27	38	4	1	4400	98		2010-11-12	2010-11-16	2010-02-23	Sekret: RG I, normale bakterielle Flora, kein Hinweis auf eine Infektion	Normal flora	1	0	1	0	0	0	0	0	0	0	0	1	0	0	0	0	0	1	1	0	2010-04-30	1	54	92	38	98	7.35	9
7532	8563	8649	0		1498	1989-09-09	2010-11-06	72	193	21	39	6	0	3120	22	2010-01-27	2010-11-03	2010-11-07	2010-02-14	Sekret: RG I, normale bakterielle Flora, kein Hinweis auf eine Infektion	Normal flora	1	0	1	0	0	0	0	0	0	0	0	1	0	0	0	0	0	1	1	0	2010-04-27	1	50	22	33	8	7.37	9
6633	7558	5234	0		1499	1986-08-12	2010-11-07	65	186	24	37	6	0	3330	54	2010-02-15	2010-11-22	2010-11-22	2010-03-01	Sekret: RG I, normale bakterielle Flora, kein Hinweis auf eine Infektion	Normal flora	1	0	1	0	0	0	0	0	0	0	0	1	0	0	0	0	0	1	1	0	2010-05-05	1	52	66	34	28	7.19	9
6260	7138	11334	0		1500	1977-08-05	2010-11-07	72	187	33	39	0	3	3480	63			2010-11-14	2010-02-21	Sekret: RG I, normale bakterielle Flora, kein Hinweis auf eine Infektion	Normal flora	1	0	1	0	0	0	0	0	0	0	0	1	0	0	0	0	0	1	1	0	2010-05-04	1	52	64	35	62	7.24	9
4884	5601	2593	0		1501	1976-10-05	2010-11-08	82	180	34	39	3	1	4160	97	2010-02-08	2010-11-15	2010-11-12	2010-02-19	Sekret: RG II, intermed.bakt.Flora, Hinweis auf eine Infektion	Intermediate	0	1	1	0	0	0	0	0	0	1	0	0	1	0	0	0	0	2	3	0	2010-05-12	1	56	98	35	58	7.23	9
5055	5789	27039	0		1502	1989-06-21	2010-11-08	74	202	21	41	3	0	2970	8	2010-01-23	2010-10-30	2010-10-29	2010-02-05	Sekret: RG I, normale bakterielle Flora, Mykose / Soor	Candida	0	0	0	0	0	0	1	1	0	1	1	0	0	0	0	0	1	1	1	0	2010-04-20	1	51	27	34	16	7.34	9
3978	4569	14252	0		1503	1974-04-08	2010-11-09	74	189	37	39	4	1	3310	40	2010-02-09	2010-11-16	2010-11-12	2010-02-19	Sekret: RG I, normale bakterielle Flora, kein Hinweis auf eine Infektion	Normal flora	1	0	1	0	0	0	0	0	0	0	0	1	0	0	0	0	0	1	1	0	2010-05-04	1	52	58	33.5	16	7.3	8
7458	8484	20730	0		1504	1967-05-09	2010-11-09	69	181	44	37	5	3	2870	28	2010-02-18	2010-11-25	2010-11-25	2010-03-04	Sekret: RG I, normale bakterielle Flora, kein Hinweis auf eine Infektion	Normal flora	1	0	1	0	0	0	0	0	0	0	0	1	0	0	0	0	0	1	1	0	2010-05-12	1	50	48	35	73	7.3	9
6279	7161	27790	0		1505	1975-10-17	2010-11-09	73	194	35	40	1	0	3050	9	2010-02-02	2010-11-09	2010-11-08	2010-02-15	Sekret: RG III, bakterielle Vaginose	Bacterial vaginosis	0	0	0	1	0	0	0	0	0	1	0	0	0	1	0	0	0	3	3	0	2010-04-29	1	50	12	35	33	7.2	8
7668	8721	590	0		1506	1966-06-07	2010-11-10	78	169	44	37	2	1	2740	17			2010-11-29	2010-03-08	Sekret: RG I, normale bakterielle Flora, kein Hinweis auf eine Infektion	Normal flora	1	0	1	0	0	0	0	0	0	0	0	1	0	0	0	0	0	1	1	0	2010-05-25	1	51	59	35.5	75	7.24	9
8054	9147	2406	0		1507	1972-11-05	2010-11-10	75	176	38	37	6	1	2790	20		2010-11-24	2010-11-25	2010-03-04	Sekret: RG I, normale bakterielle Flora, kein Hinweis auf eine Infektion	Normal flora	1	0	1	0	0	0	0	0	0	0	0	1	0	0	0	0	0	1	1	0	2010-05-18	1	52	77	31	2	7.35	9
10235	11601	3748	0		1508	1981-10-28	2010-11-10	71	63	29	21	1	0	430	16		2011-03-23	2011-03-22	2010-06-29	Sekret: RG I, normale bakterielle Flora, kein Hinweis auf eine Infektion	Normal flora	1	0	1	0	0	0	0	0	0	0	0	1	0	0	0	0	0	1	1	0	2010-09-08	1	27	28				3
9470	10744	11047	0		1509	1976-08-10	2010-11-10	106	163	34	40	3	0	3325	33			2010-11-07	2010-02-14	Sekret: RG I, normale bakterielle Flora, kein Hinweis auf eine Infektion	Normal flora	1	0	1	0	0	0	0	0	0	0	0	1	0	0	0	0	0	1	1	0	2010-05-31	1	52	50	35	49	7.17	9
6107	6966	19060	0		1510	1987-11-05	2010-11-10	72	197	23	40	3	0	4060	90	2010-01-31	2010-11-07	2010-11-07	2010-02-14	Sekret: RG I, normale bakterielle Flora, kein Hinweis auf eine Infektion	Normal flora	1	0	1	0	0	0	0	0	0	0	0	1	0	0	0	0	0	1	1	0	2010-04-27	1	54	82	35	49	7.22	9
[truncated: 2,974 more rows]
[truncated: 18 more columns]
